# Supplementary material for: Local Environmental Effects on Light-Driven CO2 Reduction in Liposomes
Source: ACS Catal. 2026 Feb 25;16(5):4362–72. doi: 10.1021/acscatal.5c03610 (PMC12973296; doi:10.1021/acscatal.5c03610)
Supplement: Supplementary file 2 [file cs5c03610_si_002.cif]

data_im22176_0m_a
_audit_creation_date               2022-12-09
_audit_creation_method
;
Olex2 1.2-beta
(compiled 2018.05.29 svn.r3508 for OlexSys, GUI svn.r5506)
;
_shelx_SHELXL_version_number       '2015/1'
_audit_contact_author_address      ?
_audit_contact_author_email        ?
_audit_contact_author_name         ''
_audit_contact_author_phone        ?
_publ_contact_author_id_orcid      ?
_publ_section_references
;
Dolomanov, O.V., Bourhis, L.J., Gildea, R.J, Howard, J.A.K. & Puschmann, H.
 (2009), J. Appl. Cryst. 42, 339-341.

Sheldrick, G.M. (2015). Acta Cryst. A71, 3-8.

Sheldrick, G.M. (2015). Acta Cryst. C71, 3-8.
;
_chemical_name_common              ?
_chemical_name_systematic          ?
_chemical_formula_moiety           'C48 H36 Co N4, C4 H10 O'
_chemical_formula_sum              'C52 H46 Co N4 O'
_chemical_formula_weight           801.86
_chemical_melting_point            ?
loop_
  _atom_type_symbol
  _atom_type_description
  _atom_type_scat_dispersion_real
  _atom_type_scat_dispersion_imag
  _atom_type_scat_source
 'C' 'C' 0.0033 0.0016 'International Tables Vol C Tables 4.2.6.8 and 6.1.1.4'
 'H' 'H' 0.0000 0.0000 'International Tables Vol C Tables 4.2.6.8 and 6.1.1.4'
 'Co' 'Co' 0.3494 0.9721 'International Tables Vol C Tables 4.2.6.8 and 6.1.1.4'
 'N' 'N' 0.0061 0.0033 'International Tables Vol C Tables 4.2.6.8 and 6.1.1.4'
 'O' 'O' 0.0106 0.0060 'International Tables Vol C Tables 4.2.6.8 and 6.1.1.4'

_shelx_space_group_comment
;
The symmetry employed for this shelxl refinement is uniquely defined
by the following loop, which should always be used as a source of
symmetry information in preference to the above space-group names.
They are only intended as comments.
;
_space_group_crystal_system        'triclinic'
_space_group_IT_number             2
_space_group_name_H-M_alt          'P -1'
_space_group_name_Hall             '-P 1'
loop_
  _space_group_symop_operation_xyz
 'x+, y+, z+'
 '-x+, -y+, -z+'

_cell_length_a                     9.989(5)
_cell_length_b                     15.744(6)
_cell_length_c                     26.725(9)
_cell_angle_alpha                  79.573(15)
_cell_angle_beta                   87.63(2)
_cell_angle_gamma                  77.498(16)
_cell_volume                       4036(3)
_cell_formula_units_Z              4
_cell_measurement_reflns_used      8966
_cell_measurement_temperature      150(2)
_cell_measurement_theta_max        27.633
_cell_measurement_theta_min        2.314
_shelx_estimated_absorpt_T_max     ?
_shelx_estimated_absorpt_T_min     ?
_exptl_absorpt_coefficient_mu      0.471
_exptl_absorpt_correction_T_max    0.7455
_exptl_absorpt_correction_T_min    0.6546
_exptl_absorpt_correction_type     multi-scan
_exptl_absorpt_process_details    
 'SADABS-2016/2 (Bruker,2016/2) was used for absorption correction. wR2(int) was 0.1534 before and 0.0738 after correction. The Ratio of minimum to maximum transmission is 0.8781. The \l/2 correction factor is Not present.'
_exptl_absorpt_special_details     ?
_exptl_crystal_colour              'dark red'
_exptl_crystal_colour_lustre       .
_exptl_crystal_colour_modifier     dark
_exptl_crystal_colour_primary      red
_exptl_crystal_density_diffrn      1.320
_exptl_crystal_density_meas        ?
_exptl_crystal_density_method      ?
_exptl_crystal_description         prism
_exptl_crystal_F_000               1684
_exptl_crystal_preparation         'in oil'
_exptl_crystal_recrystallization_method  ?
_exptl_crystal_size_max            0.323
_exptl_crystal_size_mid            0.222
_exptl_crystal_size_min            0.134
_exptl_transmission_factor_max     ?
_exptl_transmission_factor_min     ?
_diffrn_reflns_av_R_equivalents    0.0730
_diffrn_reflns_av_unetI/netI       0.0649
_diffrn_reflns_Laue_measured_fraction_full  0.991
_diffrn_reflns_Laue_measured_fraction_max  0.992
_diffrn_reflns_limit_h_max         12
_diffrn_reflns_limit_h_min         -12
_diffrn_reflns_limit_k_max         19
_diffrn_reflns_limit_k_min         -19
_diffrn_reflns_limit_l_max         33
_diffrn_reflns_limit_l_min         -33
_diffrn_reflns_number              64116
_diffrn_reflns_point_group_measured_fraction_full  0.991
_diffrn_reflns_point_group_measured_fraction_max  0.992
_diffrn_reflns_theta_full          25.242
_diffrn_reflns_theta_max           26.372
_diffrn_reflns_theta_min           3.420
_diffrn_ambient_temperature        150.0
_diffrn_detector_area_resol_mean   8
_diffrn_measured_fraction_theta_full  0.991
_diffrn_measured_fraction_theta_max  0.992
_diffrn_measurement_device_type    'Bruker SMART APEX CCD area detector'
_diffrn_measurement_method         '\w and \f scans'
_diffrn_radiation_monochromator    graphite
_diffrn_radiation_type             MoK\a
_diffrn_radiation_wavelength       0.71073
_diffrn_source                     'sealed tube'
_diffrn_standards_number           0
_reflns_Friedel_coverage           0.000
_reflns_Friedel_fraction_full      .
_reflns_Friedel_fraction_max       .
_reflns_number_gt                  12221
_reflns_number_total               16393
_reflns_special_details
;
 Reflections were merged by SHELXL according to the crystal
 class for the calculation of statistics and refinement.
 
 _reflns_Friedel_fraction is defined as the number of unique
 Friedel pairs measured divided by the number that would be
 possible theoretically, ignoring centric projections and
 systematic absences.
;
_reflns_threshold_expression       'I > 2\s(I)'
_computing_cell_refinement         'SAINT v8.37A (Bruker, 2015)'
_computing_data_collection         ?
_computing_data_reduction          'SAINT v8.37A (Bruker, 2015)'
_computing_molecular_graphics      'Olex2 (Dolomanov et al., 2009)'
_computing_publication_material    'Olex2 (Dolomanov et al., 2009)'
_computing_structure_refinement    'ShelXL (Sheldrick, 2015)'
_computing_structure_solution      'ShelXT (Sheldrick, 2015)'
_refine_diff_density_max           0.899
_refine_diff_density_min           -0.475
_refine_diff_density_rms           0.060
_refine_ls_extinction_coef         .
_refine_ls_extinction_method       none
_refine_ls_goodness_of_fit_ref     1.022
_refine_ls_hydrogen_treatment      constr
_refine_ls_matrix_type             full
_refine_ls_number_parameters       1057
_refine_ls_number_reflns           16393
_refine_ls_number_restraints       0
_refine_ls_R_factor_all            0.0676
_refine_ls_R_factor_gt             0.0466
_refine_ls_restrained_S_all        1.022
_refine_ls_shift/su_max            0.008
_refine_ls_shift/su_mean           0.000
_refine_ls_structure_factor_coef   Fsqd
_refine_ls_weighting_details      
 'w=1/[\s^2^(Fo^2^)+(0.0404P)^2^+2.7870P] where P=(Fo^2^+2Fc^2^)/3'
_refine_ls_weighting_scheme        calc
_refine_ls_wR_factor_gt            0.1127
_refine_ls_wR_factor_ref           0.1233
_refine_special_details            ?
_olex2_refinement_description
;
1. Fixed Uiso
 At 1.2 times of:
  All C(H) groups, All C(H,H) groups
 At 1.5 times of:
  All C(H,H,H) groups
2.a Secondary CH2 refined with riding coordinates:
 C031(H03D,H03E), C032(H03F,H03G), C033(H03N,H03O), C036(H03P,H03Q)
2.b Aromatic/amide H refined with riding coordinates:
 C00E(H00E), C00J(H00J), C00K(H00K), C00P(H00P), C00S(H00S), C00V(H00V),
 C00W(H00W), C00X(H00X), C010(H010), C011(H011), C012(H012), C01C(H01C),
 C01I(H01I), C01J(H01J), C01K(H01K), C01L(H01L), C01N(H01N), C01R(H01R),
 C01S(H01S), C01U(H01U), C01V(H01V), C01W(H01W), C01X(H01X), C01Y(H01Y),
 C01Z(H01Z), C021(H021), C022(H022), C023(H023), C024(H024), C025(H025),
 C026(H026), C027(H027), C028(H028), C02B(H02R), C02C(H02C), C02D(H02S),
 C02F(H02T), C02H(H02U), C02I(H02I), C02J(H02V), C02K(H02K), C02L(H02W),
 C02M(H02X), C02P(H02P), C02Q(H02Q), C02R(H02Z), C02S(H02), C02W(H1AA)
2.c Idealised Me refined as rotating group:
 C02N(H02Y,H,HA), C02O(H02A,H02B,H02D), C02U(H0AA,HB,HC), C02V(H02E,H02F,H02G),
  C02X(H02H,H02J,H02L), C02Y(H02M,H02N,H02O), C02Z(H2AA,HD,HE), C030(H03A,H03B,
 H03C), C034(H03H,H03I,H03J), C035(H03K,H03L,H03M), C037(H03R,H03S,H03T),
 C038(H03U,H03V,H03W)
;
_atom_sites_solution_hydrogens     geom
_atom_sites_solution_primary       dual
_atom_sites_solution_secondary     ?
loop_
  _atom_site_label
  _atom_site_type_symbol
  _atom_site_fract_x
  _atom_site_fract_y
  _atom_site_fract_z
  _atom_site_U_iso_or_equiv
  _atom_site_adp_type
  _atom_site_occupancy
  _atom_site_site_symmetry_order
  _atom_site_calc_flag
  _atom_site_refinement_flags_posn
  _atom_site_refinement_flags_adp
  _atom_site_refinement_flags_occupancy
  _atom_site_disorder_assembly
  _atom_site_disorder_group
 Co01 Co 0.72691(3) 0.06099(2) 0.03348(2) 0.01592(8) Uani 1 1 d . . . . .
 Co02 Co 0.26948(3) 0.44180(2) 0.46898(2) 0.01713(8) Uani 1 1 d . . . . .
 N3 N 0.61538(19) 0.17896(12) 0.03504(7) 0.0175(4) Uani 1 1 d . . . . .
 N004 N 0.38290(19) 0.32272(13) 0.47383(7) 0.0181(4) Uani 1 1 d . . . . .
 N005 N 0.86010(19) -0.04743(12) 0.02642(7) 0.0162(4) Uani 1 1 d . . . . .
 N006 N 0.63331(19) 0.05560(12) -0.02837(7) 0.0165(4) Uani 1 1 d . . . . .
 N007 N 0.1353(2) 0.55172(13) 0.46926(7) 0.0191(4) Uani 1 1 d . . . . .
 N008 N 0.79756(19) 0.05592(12) 0.10109(7) 0.0172(4) Uani 1 1 d . . . . .
 N009 N 0.35074(19) 0.45549(13) 0.53141(7) 0.0191(4) Uani 1 1 d . . . . .
 N00A N 0.21206(19) 0.43831(12) 0.40059(7) 0.0181(4) Uani 1 1 d . . . . .
 C00B C 0.9720(2) -0.08322(15) 0.11005(8) 0.0168(5) Uani 1 1 d . . . . .
 C00C C 0.9667(2) -0.09218(15) 0.05910(8) 0.0172(5) Uani 1 1 d . . . . .
 C00D C 0.8856(2) -0.01555(15) 0.12995(8) 0.0180(5) Uani 1 1 d . . . . .
 C00E C 0.4639(2) 0.07762(16) -0.08968(8) 0.0204(5) Uani 1 1 d . . . . .
 H00E H 0.3844 0.1041 -0.1097 0.024 Uiso 1 1 calc R . . . .
 C00F C 0.5276(2) 0.23184(15) -0.00271(8) 0.0189(5) Uani 1 1 d . . . . .
 C00G C 0.8781(2) -0.08888(15) -0.01565(8) 0.0174(5) Uani 1 1 d . . . . .
 C00H C 0.5186(2) 0.11440(15) -0.05103(8) 0.0183(5) Uani 1 1 d . . . . .
 C00I C 0.3858(2) 0.26423(15) 0.44014(8) 0.0183(5) Uani 1 1 d . . . . .
 C00J C 0.2202(2) 0.40607(16) 0.31914(8) 0.0218(5) Uani 1 1 d . . . . .
 H00J H 0.2462 0.3762 0.2912 0.026 Uiso 1 1 calc R . . . .
 C00K C 0.5480(2) -0.00190(16) -0.09185(8) 0.0211(5) Uani 1 1 d . . . . .
 H00K H 0.5376 -0.0421 -0.1132 0.025 Uiso 1 1 calc R . . . .
 C00L C 0.7778(2) -0.07784(15) -0.05272(8) 0.0180(5) Uani 1 1 d . . . . .
 C00M C 0.0300(2) 0.58983(15) 0.43461(8) 0.0187(5) Uani 1 1 d . . . . .
 C00N C 0.1106(2) 0.60033(15) 0.50831(8) 0.0197(5) Uani 1 1 d . . . . .
 C00O C 1.0725(2) -0.15075(15) 0.14510(8) 0.0180(5) Uani 1 1 d . . . . .
 C00P C 1.0046(2) -0.15402(15) -0.01107(8) 0.0196(5) Uani 1 1 d . . . . .
 H00P H 1.0431 -0.1887 -0.0358 0.023 Uiso 1 1 calc R . . . .
 C00Q C 0.2050(2) 0.59551(15) 0.54665(8) 0.0190(5) Uani 1 1 d . . . . .
 C00R C 0.1773(2) 0.66448(15) 0.58026(8) 0.0194(5) Uani 1 1 d . . . . .
 C00S C 0.8891(2) -0.00203(16) 0.18169(8) 0.0212(5) Uani 1 1 d . . . . .
 H00S H 0.9370 -0.0425 0.2092 0.025 Uiso 1 1 calc R . . . .
 C00T C 0.0288(2) 0.57316(15) 0.38510(8) 0.0194(5) Uani 1 1 d . . . . .
 C00U C 0.6215(2) 0.23283(15) 0.07058(8) 0.0193(5) Uani 1 1 d . . . . .
 C00V C -0.0180(2) 0.66358(16) 0.49999(9) 0.0227(5) Uani 1 1 d . . . . .
 H00V H -0.0599 0.7027 0.5221 0.027 Uiso 1 1 calc R . . . .
 C00W C 0.1334(2) 0.48573(16) 0.31743(9) 0.0213(5) Uani 1 1 d . . . . .
 H00W H 0.0874 0.5222 0.2882 0.026 Uiso 1 1 calc R . . . .
 C00X C 1.0588(2) -0.15696(15) 0.03515(9) 0.0195(5) Uani 1 1 d . . . . .
 H00X H 1.1415 -0.1945 0.0490 0.023 Uiso 1 1 calc R . . . .
 C00Y C 0.4758(2) 0.20116(15) -0.04235(8) 0.0184(5) Uani 1 1 d . . . . .
 C00Z C 0.7991(2) -0.13787(16) -0.09142(8) 0.0200(5) Uani 1 1 d . . . . .
 C010 C 0.8113(2) 0.07895(16) 0.18385(9) 0.0229(5) Uani 1 1 d . . . . .
 H010 H 0.7951 0.1063 0.2131 0.027 Uiso 1 1 calc R . . . .
 C011 C 1.2143(2) -0.15519(16) 0.14053(9) 0.0221(5) Uani 1 1 d . . . . .
 H011 H 1.2483 -0.1137 0.1157 0.027 Uiso 1 1 calc R . . . .
 C012 C 0.5040(2) 0.18269(16) 0.50851(9) 0.0222(5) Uani 1 1 d . . . . .
 H012 H 0.5539 0.1354 0.5323 0.027 Uiso 1 1 calc R . . . .
 C013 C 0.4617(2) 0.27391(15) 0.51487(8) 0.0190(5) Uani 1 1 d . . . . .
 C014 C 0.1243(2) 0.50443(15) 0.36856(8) 0.0184(5) Uani 1 1 d . . . . .
 C015 C 0.3249(2) 0.53004(16) 0.55435(8) 0.0197(5) Uani 1 1 d . . . . .
 C016 C 0.6566(2) -0.01371(15) -0.05531(8) 0.0186(5) Uani 1 1 d . . . . .
 C017 C 0.6692(2) 0.26567(15) 0.15552(8) 0.0202(5) Uani 1 1 d . . . . .
 C018 C 0.4610(2) 0.39871(16) 0.55808(8) 0.0212(5) Uani 1 1 d . . . . .
 C019 C -0.0740(2) 0.63189(15) 0.34756(8) 0.0193(5) Uani 1 1 d . . . . .
 C01A C 0.5066(2) 0.30995(16) 0.55364(8) 0.0208(5) Uani 1 1 d . . . . .
 C01B C 0.7574(2) 0.11624(16) 0.13336(8) 0.0194(5) Uani 1 1 d . . . . .
 C01C C 0.4286(3) 0.52266(17) 0.59209(9) 0.0245(5) Uani 1 1 d . . . . .
 H01C H 0.4365 0.5662 0.6115 0.029 Uiso 1 1 calc R . . . .
 C01D C 0.3396(2) 0.28999(15) 0.38998(8) 0.0190(5) Uani 1 1 d . . . . .
 C01E C 0.3723(2) 0.26562(15) -0.07775(8) 0.0194(5) Uani 1 1 d . . . . .
 C01F C -0.2529(2) 0.74245(16) 0.27095(9) 0.0223(5) Uani 1 1 d . . . . .
 C01G C 1.2592(2) -0.28277(16) 0.20934(9) 0.0235(5) Uani 1 1 d . . . . .
 O1H O 0.7433(3) -0.03759(17) 0.45305(11) 0.0686(8) Uani 1 1 d . . . . .
 C01I C 0.5444(3) 0.32132(16) 0.05247(9) 0.0240(5) Uani 1 1 d . . . . .
 H01I H 0.5363 0.3709 0.0689 0.029 Uiso 1 1 calc R . . . .
 C01J C 0.5125(2) 0.44196(17) 0.59445(9) 0.0240(5) Uani 1 1 d . . . . .
 H01J H 0.5901 0.4182 0.6158 0.029 Uiso 1 1 calc R . . . .
 C01K C -0.0681(2) 0.65683(16) 0.45470(9) 0.0232(5) Uani 1 1 d . . . . .
 H01K H -0.1517 0.6899 0.4393 0.028 Uiso 1 1 calc R . . . .
 C01L C 0.7953(3) -0.22753(16) -0.07758(9) 0.0263(5) Uani 1 1 d . . . . .
 H01L H 0.7850 -0.2520 -0.0428 0.032 Uiso 1 1 calc R . . . .
 C01M C 0.3716(2) 0.22338(15) 0.35481(9) 0.0210(5) Uani 1 1 d . . . . .
 C01N C 0.8320(3) -0.15817(18) -0.17905(9) 0.0290(6) Uani 1 1 d . . . . .
 H01N H 0.8463 -0.1344 -0.2136 0.035 Uiso 1 1 calc R . . . .
 C01O C 0.6831(2) 0.20304(16) 0.11854(9) 0.0195(5) Uani 1 1 d . . . . .
 C01P C 0.6061(2) 0.25156(16) 0.59229(9) 0.0209(5) Uani 1 1 d . . . . .
 O1Q O 0.2300(3) 0.53778(18) 0.02587(12) 0.0719(8) Uani 1 1 d . . . . .
 C01R C 1.3057(2) -0.22031(17) 0.17239(9) 0.0258(5) Uani 1 1 d . . . . .
 H01R H 1.4013 -0.2223 0.1689 0.031 Uiso 1 1 calc R . . . .
 C01S C 0.0508(3) 0.72688(17) 0.64871(9) 0.0267(6) Uani 1 1 d . . . . .
 H01S H -0.0162 0.7241 0.6749 0.032 Uiso 1 1 calc R . . . .
 C01T C 0.2659(2) 0.37498(16) 0.37100(8) 0.0192(5) Uani 1 1 d . . . . .
 C01U C 1.0252(2) -0.21185(16) 0.18292(9) 0.0223(5) Uani 1 1 d . . . . .
 H01U H 0.9294 -0.2090 0.1869 0.027 Uiso 1 1 calc R . . . .
 C01V C -0.1673(3) 0.59794(17) 0.32299(9) 0.0253(5) Uani 1 1 d . . . . .
 H01V H -0.1716 0.5374 0.3323 0.030 Uiso 1 1 calc R . . . .
 C01W C 0.5293(3) 0.36489(16) 0.20615(9) 0.0250(5) Uani 1 1 d . . . . .
 H01W H 0.4413 0.3958 0.2148 0.030 Uiso 1 1 calc R . . . .
 C01X C 0.4861(2) 0.32051(16) 0.00803(9) 0.0234(5) Uani 1 1 d . . . . .
 H01X H 0.4284 0.3692 -0.0124 0.028 Uiso 1 1 calc R . . . .
 C01Y C 0.0770(2) 0.66158(16) 0.61835(9) 0.0229(5) Uani 1 1 d . . . . .
 H01Y H 0.0273 0.6157 0.6235 0.027 Uiso 1 1 calc R . . . .
 C01Z C 0.1414(3) 0.31629(17) -0.11148(9) 0.0263(5) Uani 1 1 d . . . . .
 H01Z H 0.0496 0.3087 -0.1119 0.032 Uiso 1 1 calc R . . . .
 C020 C 0.6451(3) 0.37535(16) 0.23012(9) 0.0248(5) Uani 1 1 d . . . . .
 C021 C 0.7860(3) 0.27898(17) 0.17820(9) 0.0264(6) Uani 1 1 d . . . . .
 H021 H 0.8746 0.2514 0.1680 0.032 Uiso 1 1 calc R . . . .
 C022 C 0.4114(3) 0.33687(16) -0.11065(9) 0.0241(5) Uani 1 1 d . . . . .
 H022 H 0.5036 0.3438 -0.1107 0.029 Uiso 1 1 calc R . . . .
 C023 C 0.2364(2) 0.25609(16) -0.07870(9) 0.0229(5) Uani 1 1 d . . . . .
 H023 H 0.2086 0.2083 -0.0569 0.027 Uiso 1 1 calc R . . . .
 C024 C -0.2535(3) 0.65241(17) 0.28514(10) 0.0272(6) Uani 1 1 d . . . . .
 H024 H -0.3144 0.6279 0.2685 0.033 Uiso 1 1 calc R . . . .
 C025 C 0.4593(2) 0.17707(16) 0.46246(9) 0.0226(5) Uani 1 1 d . . . . .
 H025 H 0.4736 0.1254 0.4476 0.027 Uiso 1 1 calc R . . . .
 C026 C 0.2493(3) 0.73307(18) 0.57355(10) 0.0300(6) Uani 1 1 d . . . . .
 H026 H 0.3185 0.7348 0.5481 0.036 Uiso 1 1 calc R . . . .
 C027 C 0.5399(2) 0.31022(16) 0.16990(9) 0.0233(5) Uani 1 1 d . . . . .
 H027 H 0.4593 0.3031 0.1549 0.028 Uiso 1 1 calc R . . . .
 C028 C -0.1647(3) 0.77725(17) 0.29728(9) 0.0255(5) Uani 1 1 d . . . . .
 H028 H -0.1651 0.8386 0.2894 0.031 Uiso 1 1 calc R . . . .
 C029 C 0.8236(2) -0.24698(18) -0.16564(10) 0.0263(6) Uani 1 1 d . . . . .
 C02A C 0.1204(3) 0.79621(17) 0.64159(9) 0.0272(6) Uani 1 1 d . . . . .
 C02B C -0.0764(3) 0.72305(17) 0.33484(9) 0.0247(5) Uani 1 1 d . . . . .
 H02R H -0.0172 0.7480 0.3520 0.030 Uiso 1 1 calc R . . . .
 C02C C 1.1173(2) -0.27689(16) 0.21472(9) 0.0246(5) Uani 1 1 d . . . . .
 H02C H 1.0835 -0.3174 0.2402 0.029 Uiso 1 1 calc R . . . .
 C02D C 0.7380(3) 0.21153(19) 0.57900(10) 0.0302(6) Uani 1 1 d . . . . .
 H02S H 0.7670 0.2216 0.5445 0.036 Uiso 1 1 calc R . . . .
 C02E C 0.7895(3) 0.14137(17) 0.66668(9) 0.0273(6) Uani 1 1 d . . . . .
 C02F C 0.4788(3) 0.22730(17) 0.31961(9) 0.0272(6) Uani 1 1 d . . . . .
 H02T H 0.5313 0.2713 0.3184 0.033 Uiso 1 1 calc R . . . .
 C02G C 0.1792(3) 0.38814(17) -0.14398(9) 0.0267(6) Uani 1 1 d . . . . .
 C02H C 0.5089(3) 0.16690(18) 0.28640(10) 0.0325(6) Uani 1 1 d . . . . .
 H02U H 0.5812 0.1707 0.2624 0.039 Uiso 1 1 calc R . . . .
 C02I C 0.8064(3) -0.28134(18) -0.11451(10) 0.0300(6) Uani 1 1 d . . . . .
 H02I H 0.8021 -0.3418 -0.1047 0.036 Uiso 1 1 calc R . . . .
 C02J C 0.2962(3) 0.15743(17) 0.35624(10) 0.0294(6) Uani 1 1 d . . . . .
 H02V H 0.2232 0.1541 0.3799 0.035 Uiso 1 1 calc R . . . .
 C02K C 0.8196(3) -0.10395(17) -0.14252(9) 0.0270(6) Uani 1 1 d . . . . .
 H02K H 0.8252 -0.0437 -0.1524 0.032 Uiso 1 1 calc R . . . .
 C02L C 0.5669(3) 0.23500(18) 0.64338(9) 0.0306(6) Uani 1 1 d . . . . .
 H02W H 0.4771 0.2608 0.6534 0.037 Uiso 1 1 calc R . . . .
 C02M C 0.6582(3) 0.18115(19) 0.67972(10) 0.0337(6) Uani 1 1 d . . . . .
 H02X H 0.6299 0.1714 0.7143 0.040 Uiso 1 1 calc R . . . .
 C02N C -0.3425(3) 0.79968(18) 0.22789(10) 0.0305(6) Uani 1 1 d . . . . .
 H02Y H -0.3174 0.8575 0.2195 0.046 Uiso 1 1 calc GR . . . .
 H H -0.4389 0.8076 0.2384 0.046 Uiso 1 1 calc GR . . . .
 HA H -0.3290 0.7710 0.1979 0.046 Uiso 1 1 calc GR . . . .
 C02O C 0.6326(3) 0.43023(17) 0.27191(10) 0.0318(6) Uani 1 1 d . . . . .
 H02A H 0.6654 0.4845 0.2593 0.048 Uiso 1 1 calc GR . . . .
 H02B H 0.6879 0.3962 0.3012 0.048 Uiso 1 1 calc GR . . . .
 H02D H 0.5364 0.4454 0.2823 0.048 Uiso 1 1 calc GR . . . .
 C02P C 0.3156(3) 0.39749(17) -0.14326(9) 0.0274(6) Uani 1 1 d . . . . .
 H02P H 0.3431 0.4454 -0.1651 0.033 Uiso 1 1 calc R . . . .
 C02Q C 0.7735(3) 0.33206(17) 0.21536(10) 0.0285(6) Uani 1 1 d . . . . .
 H02Q H 0.8536 0.3388 0.2308 0.034 Uiso 1 1 calc R . . . .
 C02R C 0.2212(3) 0.79866(19) 0.60349(10) 0.0345(6) Uani 1 1 d . . . . .
 H02Z H 0.2701 0.8450 0.5981 0.041 Uiso 1 1 calc R . . . .
 C02S C 0.8278(3) 0.15679(19) 0.61576(10) 0.0321(6) Uani 1 1 d . . . . .
 H02 H 0.9169 0.1295 0.6058 0.039 Uiso 1 1 calc R . . . .
 C02T C 0.4343(3) 0.10063(19) 0.28772(11) 0.0350(7) Uani 1 1 d . . . . .
 C02U C 0.8875(3) 0.08528(18) 0.70765(11) 0.0366(7) Uani 1 1 d . . . . .
 H0AA H 0.9776 0.0663 0.6925 0.055 Uiso 1 1 calc GR . . . .
 HB H 0.8519 0.0332 0.7231 0.055 Uiso 1 1 calc GR . . . .
 HC H 0.8963 0.1201 0.7338 0.055 Uiso 1 1 calc GR . . . .
 C02V C 0.8285(3) -0.3030(2) -0.20661(11) 0.0364(7) Uani 1 1 d . . . . .
 H02E H 0.7447 -0.2826 -0.2270 0.055 Uiso 1 1 calc GR . . . .
 H02F H 0.8357 -0.3650 -0.1907 0.055 Uiso 1 1 calc GR . . . .
 H02G H 0.9084 -0.2976 -0.2286 0.055 Uiso 1 1 calc GR . . . .
 C02W C 0.3278(3) 0.09661(19) 0.32309(12) 0.0381(7) Uani 1 1 d . . . . .
 H1AA H 0.2763 0.0521 0.3246 0.046 Uiso 1 1 calc R . . . .
 C02X C 0.0745(3) 0.4552(2) -0.17859(11) 0.0400(7) Uani 1 1 d . . . . .
 H02H H 0.1130 0.4662 -0.2129 0.060 Uiso 1 1 calc GR . . . .
 H02J H 0.0515 0.5106 -0.1652 0.060 Uiso 1 1 calc GR . . . .
 H02L H -0.0086 0.4321 -0.1800 0.060 Uiso 1 1 calc GR . . . .
 C02Y C 1.3587(3) -0.35489(19) 0.24282(11) 0.0365(7) Uani 1 1 d . . . . .
 H02M H 1.4494 -0.3631 0.2267 0.055 Uiso 1 1 calc GR . . . .
 H02N H 1.3262 -0.4102 0.2474 0.055 Uiso 1 1 calc GR . . . .
 H02O H 1.3649 -0.3380 0.2760 0.055 Uiso 1 1 calc GR . . . .
 C02Z C 0.0898(3) 0.8678(2) 0.67410(12) 0.0429(8) Uani 1 1 d . . . . .
 H2AA H 0.1756 0.8745 0.6879 0.064 Uiso 1 1 calc GR . . . .
 HD H 0.0289 0.8513 0.7022 0.064 Uiso 1 1 calc GR . . . .
 HE H 0.0451 0.9238 0.6532 0.064 Uiso 1 1 calc GR . . . .
 C030 C 0.4693(4) 0.0345(2) 0.25182(14) 0.0538(9) Uani 1 1 d . . . . .
 H03A H 0.4893 0.0651 0.2179 0.081 Uiso 1 1 calc GR . . . .
 H03B H 0.3914 0.0067 0.2498 0.081 Uiso 1 1 calc GR . . . .
 H03C H 0.5499 -0.0109 0.2646 0.081 Uiso 1 1 calc GR . . . .
 C031 C 0.7471(4) -0.0922(3) 0.41679(15) 0.0599(10) Uani 1 1 d . . . . .
 H03D H 0.7308 -0.1506 0.4334 0.072 Uiso 1 1 calc R . . . .
 H03E H 0.8379 -0.1011 0.4000 0.072 Uiso 1 1 calc R . . . .
 C032 C 0.8360(4) -0.0768(3) 0.49369(16) 0.0644(11) Uani 1 1 d . . . . .
 H03F H 0.9307 -0.0905 0.4804 0.077 Uiso 1 1 calc R . . . .
 H03G H 0.8127 -0.1327 0.5114 0.077 Uiso 1 1 calc R . . . .
 C033 C 0.2286(4) 0.5850(3) 0.06528(18) 0.0756(13) Uani 1 1 d . . . . .
 H03N H 0.1329 0.6045 0.0765 0.091 Uiso 1 1 calc R . . . .
 H03O H 0.2662 0.6383 0.0529 0.091 Uiso 1 1 calc R . . . .
 C034 C 0.6364(5) -0.0475(3) 0.37812(17) 0.0779(13) Uani 1 1 d . . . . .
 H03H H 0.6536 0.0101 0.3619 0.117 Uiso 1 1 calc GR . . . .
 H03I H 0.5469 -0.0393 0.3951 0.117 Uiso 1 1 calc GR . . . .
 H03J H 0.6368 -0.0844 0.3522 0.117 Uiso 1 1 calc GR . . . .
 C035 C 0.8265(5) -0.0138(3) 0.52999(18) 0.0822(13) Uani 1 1 d . . . . .
 H03K H 0.8977 -0.0371 0.5560 0.123 Uiso 1 1 calc GR . . . .
 H03L H 0.7361 -0.0063 0.5463 0.123 Uiso 1 1 calc GR . . . .
 H03M H 0.8395 0.0435 0.5114 0.123 Uiso 1 1 calc GR . . . .
 C036 C 0.1483(5) 0.5892(3) -0.01640(18) 0.0796(13) Uani 1 1 d . . . . .
 H03P H 0.1781 0.6456 -0.0277 0.096 Uiso 1 1 calc R . . . .
 H03Q H 0.0507 0.6029 -0.0061 0.096 Uiso 1 1 calc R . . . .
 C037 C 0.3109(5) 0.5298(3) 0.10864(18) 0.0791(13) Uani 1 1 d . . . . .
 H03R H 0.2762 0.4758 0.1199 0.119 Uiso 1 1 calc GR . . . .
 H03S H 0.3043 0.5629 0.1367 0.119 Uiso 1 1 calc GR . . . .
 H03T H 0.4070 0.5142 0.0981 0.119 Uiso 1 1 calc GR . . . .
 C038 C 0.1644(6) 0.5383(4) -0.0585(2) 0.1062(18) Uani 1 1 d . . . . .
 H03U H 0.1076 0.5726 -0.0873 0.159 Uiso 1 1 calc GR . . . .
 H03V H 0.1355 0.4823 -0.0469 0.159 Uiso 1 1 calc GR . . . .
 H03W H 0.2608 0.5263 -0.0690 0.159 Uiso 1 1 calc GR . . . .

loop_
  _atom_site_aniso_label
  _atom_site_aniso_U_11
  _atom_site_aniso_U_22
  _atom_site_aniso_U_33
  _atom_site_aniso_U_23
  _atom_site_aniso_U_13
  _atom_site_aniso_U_12
 Co01 0.01952(16) 0.01406(16) 0.01279(14) -0.00361(11) -0.00293(12) 0.00101(12)
 Co02 0.02025(16) 0.01632(16) 0.01438(15) -0.00531(12) -0.00282(12) -0.00023(12)
 N3 0.0198(9) 0.0166(10) 0.0149(9) -0.0034(7) -0.0030(8) -0.0002(8)
 N004 0.0212(10) 0.0188(10) 0.0147(9) -0.0041(7) -0.0018(8) -0.0037(8)
 N005 0.0198(9) 0.0151(9) 0.0132(9) -0.0022(7) -0.0015(7) -0.0028(8)
 N006 0.0198(9) 0.0123(9) 0.0161(9) -0.0023(7) -0.0019(7) -0.0008(7)
 N007 0.0227(10) 0.0195(10) 0.0151(9) -0.0060(8) -0.0017(8) -0.0018(8)
 N008 0.0179(9) 0.0182(10) 0.0148(9) -0.0042(7) -0.0013(7) -0.0006(8)
 N009 0.0211(10) 0.0180(10) 0.0168(9) -0.0046(8) -0.0018(8) 0.0003(8)
 N00A 0.0202(9) 0.0166(10) 0.0177(9) -0.0055(8) -0.0014(8) -0.0020(8)
 C00B 0.0167(11) 0.0149(11) 0.0173(10) -0.0010(9) -0.0021(9) -0.0017(9)
 C00C 0.0178(11) 0.0153(11) 0.0170(11) -0.0011(9) -0.0009(9) -0.0016(9)
 C00D 0.0187(11) 0.0185(12) 0.0156(10) -0.0023(9) -0.0026(9) -0.0017(9)
 C00E 0.0209(11) 0.0227(12) 0.0173(11) -0.0033(9) -0.0054(9) -0.0034(10)
 C00F 0.0195(11) 0.0174(12) 0.0181(11) -0.0026(9) -0.0019(9) -0.0005(9)
 C00G 0.0233(12) 0.0150(11) 0.0132(10) -0.0029(8) 0.0006(9) -0.0026(9)
 C00H 0.0199(11) 0.0203(12) 0.0137(10) -0.0011(9) -0.0019(9) -0.0033(9)
 C00I 0.0186(11) 0.0168(11) 0.0203(11) -0.0061(9) 0.0006(9) -0.0033(9)
 C00J 0.0254(12) 0.0242(13) 0.0165(11) -0.0074(9) 0.0006(9) -0.0041(10)
 C00K 0.0262(12) 0.0211(12) 0.0168(11) -0.0046(9) -0.0032(9) -0.0052(10)
 C00L 0.0252(12) 0.0154(11) 0.0136(10) -0.0032(9) 0.0006(9) -0.0041(9)
 C00M 0.0206(11) 0.0161(11) 0.0195(11) -0.0054(9) -0.0024(9) -0.0021(9)
 C00N 0.0242(12) 0.0179(12) 0.0174(11) -0.0067(9) 0.0028(9) -0.0031(10)
 C00O 0.0197(11) 0.0170(11) 0.0157(10) -0.0045(9) -0.0039(9) 0.0013(9)
 C00P 0.0228(12) 0.0164(11) 0.0189(11) -0.0056(9) 0.0022(9) -0.0012(9)
 C00Q 0.0258(12) 0.0172(12) 0.0151(10) -0.0051(9) 0.0008(9) -0.0050(9)
 C00R 0.0231(12) 0.0187(12) 0.0161(10) -0.0041(9) -0.0037(9) -0.0022(9)
 C00S 0.0228(12) 0.0228(13) 0.0154(11) -0.0018(9) -0.0046(9) 0.0001(10)
 C00T 0.0231(12) 0.0179(12) 0.0175(11) -0.0039(9) -0.0022(9) -0.0041(9)
 C00U 0.0197(11) 0.0191(12) 0.0191(11) -0.0077(9) -0.0011(9) -0.0004(9)
 C00V 0.0245(12) 0.0211(12) 0.0222(12) -0.0088(10) 0.0000(10) 0.0002(10)
 C00W 0.0247(12) 0.0230(13) 0.0167(11) -0.0042(9) -0.0029(9) -0.0051(10)
 C00X 0.0193(11) 0.0156(11) 0.0222(11) -0.0034(9) 0.0007(9) -0.0006(9)
 C00Y 0.0181(11) 0.0187(12) 0.0172(11) -0.0015(9) -0.0015(9) -0.0024(9)
 C00Z 0.0197(11) 0.0209(12) 0.0195(11) -0.0080(9) -0.0023(9) -0.0003(9)
 C010 0.0252(12) 0.0256(13) 0.0167(11) -0.0075(10) -0.0023(9) 0.0003(10)
 C011 0.0222(12) 0.0229(13) 0.0201(11) -0.0009(9) 0.0013(9) -0.0046(10)
 C012 0.0231(12) 0.0183(12) 0.0240(12) -0.0018(9) -0.0003(10) -0.0036(10)
 C013 0.0194(11) 0.0203(12) 0.0152(10) -0.0016(9) 0.0008(9) -0.0011(9)
 C014 0.0222(11) 0.0175(12) 0.0158(11) -0.0027(9) -0.0027(9) -0.0045(9)
 C015 0.0248(12) 0.0209(12) 0.0151(10) -0.0052(9) 0.0005(9) -0.0068(10)
 C016 0.0263(12) 0.0151(11) 0.0148(10) -0.0032(9) -0.0012(9) -0.0045(9)
 C017 0.0255(12) 0.0177(12) 0.0163(11) -0.0057(9) -0.0038(9) 0.0010(9)
 C018 0.0220(12) 0.0256(13) 0.0156(11) -0.0054(9) -0.0019(9) -0.0027(10)
 C019 0.0213(11) 0.0192(12) 0.0163(10) -0.0041(9) -0.0012(9) -0.0009(9)
 C01A 0.0217(11) 0.0223(12) 0.0163(11) -0.0028(9) -0.0005(9) -0.0004(10)
 C01B 0.0192(11) 0.0228(12) 0.0157(10) -0.0065(9) -0.0009(9) -0.0009(9)
 C01C 0.0292(13) 0.0269(13) 0.0191(11) -0.0088(10) -0.0033(10) -0.0053(11)
 C01D 0.0202(11) 0.0185(12) 0.0203(11) -0.0083(9) 0.0006(9) -0.0044(9)
 C01E 0.0224(12) 0.0164(11) 0.0174(11) -0.0030(9) -0.0017(9) 0.0007(9)
 C01F 0.0188(11) 0.0252(13) 0.0199(11) -0.0054(10) -0.0004(9) 0.0030(10)
 C01G 0.0254(12) 0.0207(12) 0.0219(12) -0.0033(10) -0.0063(10) 0.0016(10)
 O1H 0.0696(17) 0.0424(15) 0.089(2) 0.0012(14) -0.0107(15) -0.0103(13)
 C01I 0.0308(13) 0.0167(12) 0.0236(12) -0.0068(10) -0.0030(10) 0.0001(10)
 C01J 0.0236(12) 0.0289(14) 0.0196(11) -0.0066(10) -0.0061(10) -0.0029(10)
 C01K 0.0239(12) 0.0226(13) 0.0211(11) -0.0062(10) -0.0030(10) 0.0022(10)
 C01L 0.0350(14) 0.0216(13) 0.0228(12) -0.0059(10) -0.0003(11) -0.0054(11)
 C01M 0.0251(12) 0.0169(12) 0.0195(11) -0.0057(9) -0.0051(10) 0.0018(10)
 C01N 0.0340(14) 0.0357(15) 0.0186(12) -0.0108(11) 0.0015(10) -0.0054(12)
 C01O 0.0189(11) 0.0201(12) 0.0203(11) -0.0088(9) -0.0029(9) -0.0008(9)
 C01P 0.0216(11) 0.0211(12) 0.0188(11) -0.0042(9) -0.0056(9) -0.0005(10)
 O1Q 0.0662(18) 0.0541(17) 0.088(2) -0.0135(15) 0.0093(15) 0.0010(14)
 C01R 0.0179(11) 0.0293(14) 0.0280(13) -0.0039(10) -0.0046(10) -0.0004(10)
 C01S 0.0285(13) 0.0307(14) 0.0215(12) -0.0099(10) 0.0039(10) -0.0039(11)
 C01T 0.0205(11) 0.0208(12) 0.0178(11) -0.0077(9) -0.0003(9) -0.0043(9)
 C01U 0.0186(11) 0.0231(13) 0.0227(12) -0.0014(10) -0.0005(9) -0.0008(10)
 C01V 0.0277(13) 0.0186(12) 0.0298(13) -0.0049(10) -0.0045(10) -0.0041(10)
 C01W 0.0273(13) 0.0226(13) 0.0244(12) -0.0100(10) 0.0001(10) 0.0014(10)
 C01X 0.0271(13) 0.0176(12) 0.0222(12) -0.0031(9) -0.0042(10) 0.0029(10)
 C01Y 0.0256(12) 0.0213(12) 0.0232(12) -0.0072(10) 0.0008(10) -0.0059(10)
 C01Z 0.0200(12) 0.0279(14) 0.0293(13) -0.0056(11) -0.0036(10) -0.0005(10)
 C020 0.0360(14) 0.0183(12) 0.0200(11) -0.0059(10) -0.0033(10) -0.0029(10)
 C021 0.0219(12) 0.0276(14) 0.0287(13) -0.0100(11) -0.0027(10) 0.0014(10)
 C022 0.0234(12) 0.0223(13) 0.0244(12) -0.0001(10) -0.0046(10) -0.0026(10)
 C023 0.0240(12) 0.0213(12) 0.0223(12) -0.0021(10) -0.0008(10) -0.0040(10)
 C024 0.0254(13) 0.0251(13) 0.0321(13) -0.0088(11) -0.0093(11) -0.0029(10)
 C025 0.0236(12) 0.0179(12) 0.0264(12) -0.0061(10) -0.0007(10) -0.0027(10)
 C026 0.0372(15) 0.0313(15) 0.0274(13) -0.0133(11) 0.0096(11) -0.0149(12)
 C027 0.0244(12) 0.0235(13) 0.0224(12) -0.0088(10) -0.0046(10) -0.0014(10)
 C028 0.0282(13) 0.0205(13) 0.0258(12) -0.0022(10) -0.0039(10) -0.0019(10)
 C029 0.0187(12) 0.0337(15) 0.0295(13) -0.0191(11) -0.0012(10) -0.0009(10)
 C02A 0.0296(13) 0.0277(14) 0.0265(13) -0.0140(11) -0.0021(11) -0.0027(11)
 C02B 0.0292(13) 0.0247(13) 0.0224(12) -0.0065(10) -0.0054(10) -0.0072(11)
 C02C 0.0276(13) 0.0215(13) 0.0217(12) 0.0031(10) -0.0004(10) -0.0045(10)
 C02D 0.0261(13) 0.0390(16) 0.0237(12) -0.0083(11) 0.0007(10) -0.0006(12)
 C02E 0.0322(14) 0.0209(13) 0.0285(13) -0.0045(10) -0.0146(11) -0.0020(11)
 C02F 0.0365(14) 0.0219(13) 0.0245(12) -0.0074(10) 0.0039(11) -0.0073(11)
 C02G 0.0295(13) 0.0222(13) 0.0237(12) -0.0030(10) -0.0069(10) 0.0049(11)
 C02H 0.0372(15) 0.0310(15) 0.0274(13) -0.0120(11) 0.0055(11) 0.0013(12)
 C02I 0.0348(14) 0.0224(13) 0.0359(14) -0.0143(11) -0.0013(12) -0.0050(11)
 C02J 0.0253(13) 0.0281(14) 0.0380(14) -0.0156(12) 0.0040(11) -0.0051(11)
 C02K 0.0356(14) 0.0237(13) 0.0225(12) -0.0076(10) 0.0009(11) -0.0055(11)
 C02L 0.0285(13) 0.0346(15) 0.0224(12) -0.0033(11) 0.0006(11) 0.0054(11)
 C02M 0.0386(15) 0.0358(16) 0.0214(12) -0.0018(11) -0.0024(11) 0.0013(12)
 C02N 0.0250(13) 0.0325(15) 0.0292(13) -0.0022(11) -0.0064(11) 0.0030(11)
 C02O 0.0485(17) 0.0214(13) 0.0279(13) -0.0125(11) -0.0027(12) -0.0055(12)
 C02P 0.0314(13) 0.0239(13) 0.0237(12) 0.0019(10) -0.0031(11) -0.0032(11)
 C02Q 0.0307(13) 0.0287(14) 0.0280(13) -0.0110(11) -0.0081(11) -0.0037(11)
 C02R 0.0439(16) 0.0312(15) 0.0372(15) -0.0175(12) 0.0088(13) -0.0195(13)
 C02S 0.0214(12) 0.0349(16) 0.0375(15) -0.0113(12) -0.0058(11) 0.0045(11)
 C02T 0.0357(15) 0.0323(15) 0.0374(15) -0.0215(12) -0.0064(12) 0.0055(12)
 C02U 0.0417(16) 0.0263(14) 0.0397(15) -0.0055(12) -0.0203(13) 0.0009(12)
 C02V 0.0311(14) 0.0429(17) 0.0409(16) -0.0286(14) 0.0014(12) -0.0027(13)
 C02W 0.0344(15) 0.0319(16) 0.0557(18) -0.0268(14) -0.0010(14) -0.0080(12)
 C02X 0.0376(16) 0.0338(16) 0.0392(16) 0.0036(13) -0.0154(13) 0.0072(13)
 C02Y 0.0345(15) 0.0283(15) 0.0395(16) 0.0034(12) -0.0102(12) 0.0029(12)
 C02Z 0.0477(18) 0.0407(18) 0.0481(18) -0.0304(15) 0.0040(14) -0.0081(14)
 C030 0.052(2) 0.053(2) 0.064(2) -0.0445(18) 0.0001(17) -0.0012(16)
 C031 0.060(2) 0.049(2) 0.071(3) -0.0131(19) 0.0143(19) -0.0121(18)
 C032 0.048(2) 0.049(2) 0.089(3) -0.004(2) 0.007(2) -0.0038(18)
 C033 0.070(3) 0.047(2) 0.107(4) -0.025(2) 0.043(3) -0.007(2)
 C034 0.082(3) 0.068(3) 0.082(3) 0.003(2) -0.004(2) -0.024(2)
 C035 0.097(3) 0.063(3) 0.086(3) -0.008(2) 0.012(3) -0.021(3)
 C036 0.069(3) 0.066(3) 0.097(3) -0.011(3) 0.017(3) -0.006(2)
 C037 0.094(3) 0.050(2) 0.099(3) -0.017(2) 0.006(3) -0.027(2)
 C038 0.129(5) 0.099(4) 0.104(4) -0.048(3) -0.004(4) -0.028(4)

_geom_special_details
;
 All esds (except the esd in the dihedral angle between two l.s. planes)
 are estimated using the full covariance matrix.  The cell esds are taken
 into account individually in the estimation of esds in distances, angles
 and torsion angles; correlations between esds in cell parameters are only
 used when they are defined by crystal symmetry.  An approximate (isotropic)
 treatment of cell esds is used for estimating esds involving l.s. planes.
;
loop_
  _geom_bond_atom_site_label_1
  _geom_bond_atom_site_label_2
  _geom_bond_distance
  _geom_bond_site_symmetry_2
  _geom_bond_publ_flag
 Co01 N3 1.9548(19) . ?
 Co01 N005 1.9575(19) . ?
 Co01 N006 1.9561(19) . ?
 Co01 N008 1.9490(19) . ?
 Co02 N004 1.954(2) . ?
 Co02 N007 1.947(2) . ?
 Co02 N009 1.9512(19) . ?
 Co02 N00A 1.9518(19) . ?
 N3 C00F 1.390(3) . ?
 N3 C00U 1.394(3) . ?
 N004 C00I 1.395(3) . ?
 N004 C013 1.385(3) . ?
 N005 C00C 1.387(3) . ?
 N005 C00G 1.386(3) . ?
 N006 C00H 1.390(3) . ?
 N006 C016 1.387(3) . ?
 N007 C00M 1.390(3) . ?
 N007 C00N 1.386(3) . ?
 N008 C00D 1.396(3) . ?
 N008 C01B 1.382(3) . ?
 N009 C015 1.392(3) . ?
 N009 C018 1.389(3) . ?
 N00A C014 1.389(3) . ?
 N00A C01T 1.388(3) . ?
 C00B C00C 1.398(3) . ?
 C00B C00D 1.390(3) . ?
 C00B C00O 1.507(3) . ?
 C00C C00X 1.442(3) . ?
 C00D C00S 1.440(3) . ?
 C00E H00E 0.9500 . ?
 C00E C00H 1.449(3) . ?
 C00E C00K 1.357(3) . ?
 C00F C00Y 1.401(3) . ?
 C00F C01X 1.445(3) . ?
 C00G C00L 1.400(3) . ?
 C00G C00P 1.439(3) . ?
 C00H C00Y 1.399(3) . ?
 C00I C01D 1.396(3) . ?
 C00I C025 1.443(3) . ?
 C00J H00J 0.9500 . ?
 C00J C00W 1.356(3) . ?
 C00J C01T 1.442(3) . ?
 C00K H00K 0.9500 . ?
 C00K C016 1.449(3) . ?
 C00L C00Z 1.502(3) . ?
 C00L C016 1.394(3) . ?
 C00M C00T 1.396(3) . ?
 C00M C01K 1.440(3) . ?
 C00N C00Q 1.402(3) . ?
 C00N C00V 1.443(3) . ?
 C00O C011 1.404(3) . ?
 C00O C01U 1.406(3) . ?
 C00P H00P 0.9500 . ?
 C00P C00X 1.359(3) . ?
 C00Q C00R 1.505(3) . ?
 C00Q C015 1.396(3) . ?
 C00R C01Y 1.400(3) . ?
 C00R C026 1.404(4) . ?
 C00S H00S 0.9500 . ?
 C00S C010 1.351(3) . ?
 C00T C014 1.403(3) . ?
 C00T C019 1.501(3) . ?
 C00U C01I 1.446(3) . ?
 C00U C01O 1.401(3) . ?
 C00V H00V 0.9500 . ?
 C00V C01K 1.359(3) . ?
 C00W H00W 0.9500 . ?
 C00W C014 1.444(3) . ?
 C00X H00X 0.9500 . ?
 C00Y C01E 1.508(3) . ?
 C00Z C01L 1.402(3) . ?
 C00Z C02K 1.397(3) . ?
 C010 H010 0.9500 . ?
 C010 C01B 1.446(3) . ?
 C011 H011 0.9500 . ?
 C011 C01R 1.397(3) . ?
 C012 H012 0.9500 . ?
 C012 C013 1.446(3) . ?
 C012 C025 1.351(3) . ?
 C013 C01A 1.399(3) . ?
 C015 C01C 1.448(3) . ?
 C017 C01O 1.500(3) . ?
 C017 C021 1.408(3) . ?
 C017 C027 1.404(3) . ?
 C018 C01A 1.398(3) . ?
 C018 C01J 1.451(3) . ?
 C019 C01V 1.407(3) . ?
 C019 C02B 1.409(3) . ?
 C01A C01P 1.499(3) . ?
 C01B C01O 1.402(3) . ?
 C01C H01C 0.9500 . ?
 C01C C01J 1.354(3) . ?
 C01D C01M 1.507(3) . ?
 C01D C01T 1.396(3) . ?
 C01E C022 1.410(3) . ?
 C01E C023 1.399(3) . ?
 C01F C024 1.401(4) . ?
 C01F C028 1.404(3) . ?
 C01F C02N 1.516(3) . ?
 C01G C01R 1.402(4) . ?
 C01G C02C 1.403(4) . ?
 C01G C02Y 1.515(3) . ?
 O1H C031 1.402(4) . ?
 O1H C032 1.418(5) . ?
 C01I H01I 0.9500 . ?
 C01I C01X 1.348(3) . ?
 C01J H01J 0.9500 . ?
 C01K H01K 0.9500 . ?
 C01L H01L 0.9500 . ?
 C01L C02I 1.399(3) . ?
 C01M C02F 1.400(4) . ?
 C01M C02J 1.403(4) . ?
 C01N H01N 0.9500 . ?
 C01N C029 1.399(4) . ?
 C01N C02K 1.394(3) . ?
 C01P C02D 1.393(3) . ?
 C01P C02L 1.399(3) . ?
 O1Q C033 1.393(5) . ?
 O1Q C036 1.434(5) . ?
 C01R H01R 0.9500 . ?
 C01S H01S 0.9500 . ?
 C01S C01Y 1.397(3) . ?
 C01S C02A 1.398(4) . ?
 C01U H01U 0.9500 . ?
 C01U C02C 1.400(3) . ?
 C01V H01V 0.9500 . ?
 C01V C024 1.392(3) . ?
 C01W H01W 0.9500 . ?
 C01W C020 1.399(4) . ?
 C01W C027 1.395(3) . ?
 C01X H01X 0.9500 . ?
 C01Y H01Y 0.9500 . ?
 C01Z H01Z 0.9500 . ?
 C01Z C023 1.395(3) . ?
 C01Z C02G 1.407(4) . ?
 C020 C02O 1.517(3) . ?
 C020 C02Q 1.394(4) . ?
 C021 H021 0.9500 . ?
 C021 C02Q 1.395(3) . ?
 C022 H022 0.9500 . ?
 C022 C02P 1.400(3) . ?
 C023 H023 0.9500 . ?
 C024 H024 0.9500 . ?
 C025 H025 0.9500 . ?
 C026 H026 0.9500 . ?
 C026 C02R 1.393(3) . ?
 C027 H027 0.9500 . ?
 C028 H028 0.9500 . ?
 C028 C02B 1.397(3) . ?
 C029 C02I 1.394(4) . ?
 C029 C02V 1.519(3) . ?
 C02A C02R 1.403(4) . ?
 C02A C02Z 1.517(3) . ?
 C02B H02R 0.9500 . ?
 C02C H02C 0.9500 . ?
 C02D H02S 0.9500 . ?
 C02D C02S 1.394(4) . ?
 C02E C02M 1.385(4) . ?
 C02E C02S 1.391(4) . ?
 C02E C02U 1.517(3) . ?
 C02F H02T 0.9500 . ?
 C02F C02H 1.394(3) . ?
 C02G C02P 1.402(4) . ?
 C02G C02X 1.521(3) . ?
 C02H H02U 0.9500 . ?
 C02H C02T 1.402(4) . ?
 C02I H02I 0.9500 . ?
 C02J H02V 0.9500 . ?
 C02J C02W 1.398(3) . ?
 C02K H02K 0.9500 . ?
 C02L H02W 0.9500 . ?
 C02L C02M 1.391(3) . ?
 C02M H02X 0.9500 . ?
 C02N H02Y 0.9800 . ?
 C02N H 0.9800 . ?
 C02N HA 0.9800 . ?
 C02O H02A 0.9800 . ?
 C02O H02B 0.9800 . ?
 C02O H02D 0.9800 . ?
 C02P H02P 0.9500 . ?
 C02Q H02Q 0.9500 . ?
 C02R H02Z 0.9500 . ?
 C02S H02 0.9500 . ?
 C02T C02W 1.398(4) . ?
 C02T C030 1.517(4) . ?
 C02U H0AA 0.9800 . ?
 C02U HB 0.9800 . ?
 C02U HC 0.9800 . ?
 C02V H02E 0.9800 . ?
 C02V H02F 0.9800 . ?
 C02V H02G 0.9800 . ?
 C02W H1AA 0.9500 . ?
 C02X H02H 0.9800 . ?
 C02X H02J 0.9800 . ?
 C02X H02L 0.9800 . ?
 C02Y H02M 0.9800 . ?
 C02Y H02N 0.9800 . ?
 C02Y H02O 0.9800 . ?
 C02Z H2AA 0.9800 . ?
 C02Z HD 0.9800 . ?
 C02Z HE 0.9800 . ?
 C030 H03A 0.9800 . ?
 C030 H03B 0.9800 . ?
 C030 H03C 0.9800 . ?
 C031 H03D 0.9900 . ?
 C031 H03E 0.9900 . ?
 C031 C034 1.510(5) . ?
 C032 H03F 0.9900 . ?
 C032 H03G 0.9900 . ?
 C032 C035 1.495(6) . ?
 C033 H03N 0.9900 . ?
 C033 H03O 0.9900 . ?
 C033 C037 1.476(6) . ?
 C034 H03H 0.9800 . ?
 C034 H03I 0.9800 . ?
 C034 H03J 0.9800 . ?
 C035 H03K 0.9800 . ?
 C035 H03L 0.9800 . ?
 C035 H03M 0.9800 . ?
 C036 H03P 0.9900 . ?
 C036 H03Q 0.9900 . ?
 C036 C038 1.479(6) . ?
 C037 H03R 0.9800 . ?
 C037 H03S 0.9800 . ?
 C037 H03T 0.9800 . ?
 C038 H03U 0.9800 . ?
 C038 H03V 0.9800 . ?
 C038 H03W 0.9800 . ?

loop_
  _geom_angle_atom_site_label_1
  _geom_angle_atom_site_label_2
  _geom_angle_atom_site_label_3
  _geom_angle
  _geom_angle_site_symmetry_1
  _geom_angle_site_symmetry_3
  _geom_angle_publ_flag
 N3 Co01 N005 170.99(8) . . ?
 N3 Co01 N006 90.33(8) . . ?
 N006 Co01 N005 90.55(8) . . ?
 N008 Co01 N3 90.46(8) . . ?
 N008 Co01 N005 90.17(8) . . ?
 N008 Co01 N006 170.37(8) . . ?
 N007 Co02 N004 171.39(8) . . ?
 N007 Co02 N009 90.45(8) . . ?
 N007 Co02 N00A 90.16(8) . . ?
 N009 Co02 N004 90.35(8) . . ?
 N009 Co02 N00A 170.16(9) . . ?
 N00A Co02 N004 90.52(8) . . ?
 C00F N3 Co01 127.11(15) . . ?
 C00F N3 C00U 105.09(18) . . ?
 C00U N3 Co01 127.23(14) . . ?
 C00I N004 Co02 127.15(15) . . ?
 C013 N004 Co02 127.10(15) . . ?
 C013 N004 C00I 105.13(18) . . ?
 C00C N005 Co01 127.50(14) . . ?
 C00G N005 Co01 126.60(14) . . ?
 C00G N005 C00C 105.43(17) . . ?
 C00H N006 Co01 127.67(15) . . ?
 C016 N006 Co01 126.96(15) . . ?
 C016 N006 C00H 104.91(18) . . ?
 C00M N007 Co02 127.18(15) . . ?
 C00N N007 Co02 126.86(15) . . ?
 C00N N007 C00M 105.18(18) . . ?
 C00D N008 Co01 126.70(15) . . ?
 C01B N008 Co01 127.65(15) . . ?
 C01B N008 C00D 105.09(18) . . ?
 C015 N009 Co02 127.19(15) . . ?
 C018 N009 Co02 127.32(15) . . ?
 C018 N009 C015 104.84(18) . . ?
 C014 N00A Co02 127.28(15) . . ?
 C01T N00A Co02 126.84(15) . . ?
 C01T N00A C014 105.26(18) . . ?
 C00C C00B C00O 118.86(19) . . ?
 C00D C00B C00C 122.5(2) . . ?
 C00D C00B C00O 118.65(19) . . ?
 N005 C00C C00B 123.88(19) . . ?
 N005 C00C C00X 110.18(19) . . ?
 C00B C00C C00X 125.4(2) . . ?
 N008 C00D C00S 110.05(19) . . ?
 C00B C00D N008 124.64(19) . . ?
 C00B C00D C00S 124.7(2) . . ?
 C00H C00E H00E 126.5 . . ?
 C00K C00E H00E 126.5 . . ?
 C00K C00E C00H 107.0(2) . . ?
 N3 C00F C00Y 124.7(2) . . ?
 N3 C00F C01X 110.14(19) . . ?
 C00Y C00F C01X 124.9(2) . . ?
 N005 C00G C00L 124.2(2) . . ?
 N005 C00G C00P 109.85(18) . . ?
 C00L C00G C00P 125.3(2) . . ?
 N006 C00H C00E 110.40(19) . . ?
 N006 C00H C00Y 123.7(2) . . ?
 C00Y C00H C00E 125.3(2) . . ?
 N004 C00I C01D 124.0(2) . . ?
 N004 C00I C025 110.07(19) . . ?
 C01D C00I C025 125.5(2) . . ?
 C00W C00J H00J 126.2 . . ?
 C00W C00J C01T 107.5(2) . . ?
 C01T C00J H00J 126.2 . . ?
 C00E C00K H00K 126.6 . . ?
 C00E C00K C016 106.9(2) . . ?
 C016 C00K H00K 126.6 . . ?
 C00G C00L C00Z 119.34(19) . . ?
 C016 C00L C00G 123.0(2) . . ?
 C016 C00L C00Z 117.7(2) . . ?
 N007 C00M C00T 124.4(2) . . ?
 N007 C00M C01K 110.31(19) . . ?
 C00T C00M C01K 124.8(2) . . ?
 N007 C00N C00Q 124.3(2) . . ?
 N007 C00N C00V 110.05(19) . . ?
 C00Q C00N C00V 125.2(2) . . ?
 C011 C00O C00B 121.4(2) . . ?
 C011 C00O C01U 118.6(2) . . ?
 C01U C00O C00B 120.0(2) . . ?
 C00G C00P H00P 126.3 . . ?
 C00X C00P C00G 107.48(19) . . ?
 C00X C00P H00P 126.3 . . ?
 C00N C00Q C00R 118.8(2) . . ?
 C015 C00Q C00N 122.6(2) . . ?
 C015 C00Q C00R 118.7(2) . . ?
 C01Y C00R C00Q 120.0(2) . . ?
 C01Y C00R C026 119.1(2) . . ?
 C026 C00R C00Q 120.9(2) . . ?
 C00D C00S H00S 126.4 . . ?
 C010 C00S C00D 107.20(19) . . ?
 C010 C00S H00S 126.4 . . ?
 C00M C00T C014 121.9(2) . . ?
 C00M C00T C019 119.61(19) . . ?
 C014 C00T C019 118.44(19) . . ?
 N3 C00U C01I 109.87(19) . . ?
 N3 C00U C01O 124.5(2) . . ?
 C01O C00U C01I 125.4(2) . . ?
 C00N C00V H00V 126.4 . . ?
 C01K C00V C00N 107.3(2) . . ?
 C01K C00V H00V 126.4 . . ?
 C00J C00W H00W 126.6 . . ?
 C00J C00W C014 106.8(2) . . ?
 C014 C00W H00W 126.6 . . ?
 C00C C00X H00X 126.6 . . ?
 C00P C00X C00C 106.73(19) . . ?
 C00P C00X H00X 126.6 . . ?
 C00F C00Y C01E 118.1(2) . . ?
 C00H C00Y C00F 122.8(2) . . ?
 C00H C00Y C01E 119.07(19) . . ?
 C01L C00Z C00L 121.2(2) . . ?
 C02K C00Z C00L 119.9(2) . . ?
 C02K C00Z C01L 118.8(2) . . ?
 C00S C010 H010 126.4 . . ?
 C00S C010 C01B 107.2(2) . . ?
 C01B C010 H010 126.4 . . ?
 C00O C011 H011 119.9 . . ?
 C01R C011 C00O 120.3(2) . . ?
 C01R C011 H011 119.9 . . ?
 C013 C012 H012 126.3 . . ?
 C025 C012 H012 126.3 . . ?
 C025 C012 C013 107.4(2) . . ?
 N004 C013 C012 110.07(19) . . ?
 N004 C013 C01A 124.5(2) . . ?
 C01A C013 C012 125.0(2) . . ?
 N00A C014 C00T 124.28(19) . . ?
 N00A C014 C00W 110.25(19) . . ?
 C00T C014 C00W 125.0(2) . . ?
 N009 C015 C00Q 123.6(2) . . ?
 N009 C015 C01C 110.3(2) . . ?
 C00Q C015 C01C 125.5(2) . . ?
 N006 C016 C00K 110.55(19) . . ?
 N006 C016 C00L 123.9(2) . . ?
 C00L C016 C00K 124.8(2) . . ?
 C021 C017 C01O 120.6(2) . . ?
 C027 C017 C01O 121.2(2) . . ?
 C027 C017 C021 118.1(2) . . ?
 N009 C018 C01A 124.2(2) . . ?
 N009 C018 C01J 110.4(2) . . ?
 C01A C018 C01J 125.1(2) . . ?
 C01V C019 C00T 121.6(2) . . ?
 C01V C019 C02B 118.0(2) . . ?
 C02B C019 C00T 120.3(2) . . ?
 C013 C01A C01P 119.2(2) . . ?
 C018 C01A C013 122.4(2) . . ?
 C018 C01A C01P 118.4(2) . . ?
 N008 C01B C010 110.17(19) . . ?
 N008 C01B C01O 124.9(2) . . ?
 C01O C01B C010 124.8(2) . . ?
 C015 C01C H01C 126.4 . . ?
 C01J C01C C015 107.1(2) . . ?
 C01J C01C H01C 126.4 . . ?
 C00I C01D C01M 118.5(2) . . ?
 C01T C01D C00I 122.7(2) . . ?
 C01T C01D C01M 118.7(2) . . ?
 C022 C01E C00Y 120.2(2) . . ?
 C023 C01E C00Y 121.0(2) . . ?
 C023 C01E C022 118.8(2) . . ?
 C024 C01F C028 117.7(2) . . ?
 C024 C01F C02N 120.9(2) . . ?
 C028 C01F C02N 121.3(2) . . ?
 C01R C01G C02C 118.3(2) . . ?
 C01R C01G C02Y 121.3(2) . . ?
 C02C C01G C02Y 120.5(2) . . ?
 C031 O1H C032 112.5(3) . . ?
 C00U C01I H01I 126.3 . . ?
 C01X C01I C00U 107.4(2) . . ?
 C01X C01I H01I 126.3 . . ?
 C018 C01J H01J 126.5 . . ?
 C01C C01J C018 106.9(2) . . ?
 C01C C01J H01J 126.5 . . ?
 C00M C01K H01K 126.6 . . ?
 C00V C01K C00M 106.9(2) . . ?
 C00V C01K H01K 126.6 . . ?
 C00Z C01L H01L 119.7 . . ?
 C02I C01L C00Z 120.6(2) . . ?
 C02I C01L H01L 119.7 . . ?
 C02F C01M C01D 119.5(2) . . ?
 C02F C01M C02J 118.9(2) . . ?
 C02J C01M C01D 121.7(2) . . ?
 C029 C01N H01N 119.4 . . ?
 C02K C01N H01N 119.4 . . ?
 C02K C01N C029 121.1(2) . . ?
 C00U C01O C017 119.2(2) . . ?
 C00U C01O C01B 122.2(2) . . ?
 C01B C01O C017 118.6(2) . . ?
 C02D C01P C01A 122.0(2) . . ?
 C02D C01P C02L 118.0(2) . . ?
 C02L C01P C01A 119.9(2) . . ?
 C033 O1Q C036 111.9(3) . . ?
 C011 C01R C01G 121.4(2) . . ?
 C011 C01R H01R 119.3 . . ?
 C01G C01R H01R 119.3 . . ?
 C01Y C01S H01S 119.1 . . ?
 C01Y C01S C02A 121.8(2) . . ?
 C02A C01S H01S 119.1 . . ?
 N00A C01T C00J 109.9(2) . . ?
 N00A C01T C01D 124.6(2) . . ?
 C01D C01T C00J 125.0(2) . . ?
 C00O C01U H01U 119.6 . . ?
 C02C C01U C00O 120.8(2) . . ?
 C02C C01U H01U 119.6 . . ?
 C019 C01V H01V 119.8 . . ?
 C024 C01V C019 120.5(2) . . ?
 C024 C01V H01V 119.8 . . ?
 C020 C01W H01W 119.1 . . ?
 C027 C01W H01W 119.1 . . ?
 C027 C01W C020 121.7(2) . . ?
 C00F C01X H01X 126.3 . . ?
 C01I C01X C00F 107.3(2) . . ?
 C01I C01X H01X 126.3 . . ?
 C00R C01Y H01Y 120.3 . . ?
 C01S C01Y C00R 119.4(2) . . ?
 C01S C01Y H01Y 120.3 . . ?
 C023 C01Z H01Z 119.5 . . ?
 C023 C01Z C02G 121.0(2) . . ?
 C02G C01Z H01Z 119.5 . . ?
 C01W C020 C02O 121.5(2) . . ?
 C02Q C020 C01W 118.1(2) . . ?
 C02Q C020 C02O 120.4(2) . . ?
 C017 C021 H021 119.5 . . ?
 C02Q C021 C017 121.0(2) . . ?
 C02Q C021 H021 119.5 . . ?
 C01E C022 H022 119.7 . . ?
 C02P C022 C01E 120.5(2) . . ?
 C02P C022 H022 119.7 . . ?
 C01E C023 H023 119.8 . . ?
 C01Z C023 C01E 120.5(2) . . ?
 C01Z C023 H023 119.8 . . ?
 C01F C024 H024 119.1 . . ?
 C01V C024 C01F 121.7(2) . . ?
 C01V C024 H024 119.1 . . ?
 C00I C025 H025 126.4 . . ?
 C012 C025 C00I 107.1(2) . . ?
 C012 C025 H025 126.4 . . ?
 C00R C026 H026 119.4 . . ?
 C02R C026 C00R 121.2(2) . . ?
 C02R C026 H026 119.4 . . ?
 C017 C027 H027 119.9 . . ?
 C01W C027 C017 120.2(2) . . ?
 C01W C027 H027 119.9 . . ?
 C01F C028 H028 119.5 . . ?
 C02B C028 C01F 121.0(2) . . ?
 C02B C028 H028 119.5 . . ?
 C01N C029 C02V 120.0(2) . . ?
 C02I C029 C01N 118.6(2) . . ?
 C02I C029 C02V 121.4(3) . . ?
 C01S C02A C02R 118.6(2) . . ?
 C01S C02A C02Z 121.5(2) . . ?
 C02R C02A C02Z 119.8(3) . . ?
 C019 C02B H02R 119.6 . . ?
 C028 C02B C019 120.9(2) . . ?
 C028 C02B H02R 119.6 . . ?
 C01G C02C H02C 119.7 . . ?
 C01U C02C C01G 120.7(2) . . ?
 C01U C02C H02C 119.7 . . ?
 C01P C02D H02S 119.7 . . ?
 C01P C02D C02S 120.7(2) . . ?
 C02S C02D H02S 119.7 . . ?
 C02M C02E C02S 117.9(2) . . ?
 C02M C02E C02U 119.9(2) . . ?
 C02S C02E C02U 122.2(2) . . ?
 C01M C02F H02T 119.9 . . ?
 C02H C02F C01M 120.2(3) . . ?
 C02H C02F H02T 119.9 . . ?
 C01Z C02G C02X 120.9(2) . . ?
 C02P C02G C01Z 118.5(2) . . ?
 C02P C02G C02X 120.5(2) . . ?
 C02F C02H H02U 119.4 . . ?
 C02F C02H C02T 121.2(3) . . ?
 C02T C02H H02U 119.4 . . ?
 C01L C02I H02I 119.7 . . ?
 C029 C02I C01L 120.5(3) . . ?
 C029 C02I H02I 119.7 . . ?
 C01M C02J H02V 119.7 . . ?
 C02W C02J C01M 120.5(3) . . ?
 C02W C02J H02V 119.7 . . ?
 C00Z C02K H02K 119.9 . . ?
 C01N C02K C00Z 120.2(2) . . ?
 C01N C02K H02K 119.9 . . ?
 C01P C02L H02W 119.7 . . ?
 C02M C02L C01P 120.6(2) . . ?
 C02M C02L H02W 119.7 . . ?
 C02E C02M C02L 121.5(2) . . ?
 C02E C02M H02X 119.2 . . ?
 C02L C02M H02X 119.2 . . ?
 C01F C02N H02Y 109.5 . . ?
 C01F C02N H 109.5 . . ?
 C01F C02N HA 109.5 . . ?
 H02Y C02N H 109.5 . . ?
 H02Y C02N HA 109.5 . . ?
 H C02N HA 109.5 . . ?
 C020 C02O H02A 109.5 . . ?
 C020 C02O H02B 109.5 . . ?
 C020 C02O H02D 109.5 . . ?
 H02A C02O H02B 109.5 . . ?
 H02A C02O H02D 109.5 . . ?
 H02B C02O H02D 109.5 . . ?
 C022 C02P C02G 120.6(2) . . ?
 C022 C02P H02P 119.7 . . ?
 C02G C02P H02P 119.7 . . ?
 C020 C02Q C021 120.9(2) . . ?
 C020 C02Q H02Q 119.5 . . ?
 C021 C02Q H02Q 119.5 . . ?
 C026 C02R C02A 119.9(3) . . ?
 C026 C02R H02Z 120.0 . . ?
 C02A C02R H02Z 120.0 . . ?
 C02D C02S H02 119.4 . . ?
 C02E C02S C02D 121.3(2) . . ?
 C02E C02S H02 119.4 . . ?
 C02H C02T C030 120.7(3) . . ?
 C02W C02T C02H 118.4(2) . . ?
 C02W C02T C030 120.9(3) . . ?
 C02E C02U H0AA 109.5 . . ?
 C02E C02U HB 109.5 . . ?
 C02E C02U HC 109.5 . . ?
 H0AA C02U HB 109.5 . . ?
 H0AA C02U HC 109.5 . . ?
 HB C02U HC 109.5 . . ?
 C029 C02V H02E 109.5 . . ?
 C029 C02V H02F 109.5 . . ?
 C029 C02V H02G 109.5 . . ?
 H02E C02V H02F 109.5 . . ?
 H02E C02V H02G 109.5 . . ?
 H02F C02V H02G 109.5 . . ?
 C02J C02W H1AA 119.6 . . ?
 C02T C02W C02J 120.7(3) . . ?
 C02T C02W H1AA 119.6 . . ?
 C02G C02X H02H 109.5 . . ?
 C02G C02X H02J 109.5 . . ?
 C02G C02X H02L 109.5 . . ?
 H02H C02X H02J 109.5 . . ?
 H02H C02X H02L 109.5 . . ?
 H02J C02X H02L 109.5 . . ?
 C01G C02Y H02M 109.5 . . ?
 C01G C02Y H02N 109.5 . . ?
 C01G C02Y H02O 109.5 . . ?
 H02M C02Y H02N 109.5 . . ?
 H02M C02Y H02O 109.5 . . ?
 H02N C02Y H02O 109.5 . . ?
 C02A C02Z H2AA 109.5 . . ?
 C02A C02Z HD 109.5 . . ?
 C02A C02Z HE 109.5 . . ?
 H2AA C02Z HD 109.5 . . ?
 H2AA C02Z HE 109.5 . . ?
 HD C02Z HE 109.5 . . ?
 C02T C030 H03A 109.5 . . ?
 C02T C030 H03B 109.5 . . ?
 C02T C030 H03C 109.5 . . ?
 H03A C030 H03B 109.5 . . ?
 H03A C030 H03C 109.5 . . ?
 H03B C030 H03C 109.5 . . ?
 O1H C031 H03D 110.1 . . ?
 O1H C031 H03E 110.1 . . ?
 O1H C031 C034 107.8(3) . . ?
 H03D C031 H03E 108.5 . . ?
 C034 C031 H03D 110.1 . . ?
 C034 C031 H03E 110.1 . . ?
 O1H C032 H03F 109.9 . . ?
 O1H C032 H03G 109.9 . . ?
 O1H C032 C035 108.8(3) . . ?
 H03F C032 H03G 108.3 . . ?
 C035 C032 H03F 109.9 . . ?
 C035 C032 H03G 109.9 . . ?
 O1Q C033 H03N 109.5 . . ?
 O1Q C033 H03O 109.5 . . ?
 O1Q C033 C037 110.6(3) . . ?
 H03N C033 H03O 108.1 . . ?
 C037 C033 H03N 109.5 . . ?
 C037 C033 H03O 109.5 . . ?
 C031 C034 H03H 109.5 . . ?
 C031 C034 H03I 109.5 . . ?
 C031 C034 H03J 109.5 . . ?
 H03H C034 H03I 109.5 . . ?
 H03H C034 H03J 109.5 . . ?
 H03I C034 H03J 109.5 . . ?
 C032 C035 H03K 109.5 . . ?
 C032 C035 H03L 109.5 . . ?
 C032 C035 H03M 109.5 . . ?
 H03K C035 H03L 109.5 . . ?
 H03K C035 H03M 109.5 . . ?
 H03L C035 H03M 109.5 . . ?
 O1Q C036 H03P 109.9 . . ?
 O1Q C036 H03Q 109.9 . . ?
 O1Q C036 C038 109.0(4) . . ?
 H03P C036 H03Q 108.3 . . ?
 C038 C036 H03P 109.9 . . ?
 C038 C036 H03Q 109.9 . . ?
 C033 C037 H03R 109.5 . . ?
 C033 C037 H03S 109.5 . . ?
 C033 C037 H03T 109.5 . . ?
 H03R C037 H03S 109.5 . . ?
 H03R C037 H03T 109.5 . . ?
 H03S C037 H03T 109.5 . . ?
 C036 C038 H03U 109.5 . . ?
 C036 C038 H03V 109.5 . . ?
 C036 C038 H03W 109.5 . . ?
 H03U C038 H03V 109.5 . . ?
 H03U C038 H03W 109.5 . . ?
 H03V C038 H03W 109.5 . . ?

loop_
  _refln_index_h
  _refln_index_k
  _refln_index_l
  _refln_F_squared_meas
  _refln_F_squared_sigma
 -1 0 0 16 1.2
 -1 0 0 16.9 1.3
 1 0 0 15.6 1.2
 1 0 0 16.6 1.3
 -2 0 0 437.16 30.7
 -2 0 0 449.26 30.5
 -2 0 0 448.66 30.5
 2 0 0 445.76 30.4
 2 0 0 408.56 30.5
 2 0 0 451.05 30.7
 -3 0 0 234.58 15.9
 -3 0 0 224.98 15.8
 3 0 0 221.98 15.8
 3 0 0 226.18 16.1
 3 0 0 221.08 15.7
 -4 0 0 108.69 8
 -4 0 0 122.89 8
 -4 0 0 109.39 8.4
 4 0 0 110.39 7.8
 4 0 0 104.79 8.3
 4 0 0 107.39 7.9
 -5 0 0 9.3 1.6
 -5 0 0 10.4 1.4
 -5 0 0 6.5 1
 5 0 0 9.3 1.1
 5 0 0 8.4 1.5
 5 0 0 9.2 0.9
 -6 0 0 6 1.3
 -6 0 0 2.1 1
 6 0 0 4.7 0.6
 6 0 0 2 0.9
 6 0 0 4.6 0.8
 -7 0 0 8 1.5
 -7 0 0 9.4 2.1
 7 0 0 7.5 0.9
 7 0 0 5.1 1.5
 7 0 0 8.9 1.2
 -8 0 0 25.9 2.9
 -8 0 0 27.6 3.5
 8 0 0 27.1 3.3
 8 0 0 28.5 2.6
 8 0 0 29.1 2.3
 -9 0 0 13 2.3
 -9 0 0 10.3 2.4
 9 0 0 11.6 1.5
 9 0 0 10 1.2
 -10 0 0 8.6 2.5
 -10 0 0 8.6 2.6
 10 0 0 7 1.1
 10 0 0 8.4 1.4
 -11 0 0 19.8 3.4
 -11 0 0 14.5 3.5
 11 0 0 18 2.2
 11 0 0 21 1.9
 -12 0 0 4.4 1
 -12 0 0 1.7 2.5
 -12 0 0 2.4 2.2
 12 0 0 4 1.3
 12 0 0 3.6 0.8
 12 -1 0 0.1 0.9
 12 -1 0 0.5 0.5
 -12 1 0 2.7 4.2
 -12 1 0 -1.5 1.8
 -12 1 0 0.5 0.7
 11 -1 0 -0.1 0.4
 11 -1 0 0.4 0.7
 -11 1 0 0.4 0.6
 -11 1 0 0.2 2.4
 -11 1 0 -0.4 1.3
 10 -1 0 1.3 0.6
 10 -1 0 0.3 0.7
 -10 1 0 1.1 0.6
 -10 1 0 3.2 1.9
 -10 1 0 4.8 1.9
 9 -1 0 0 0.6
 9 -1 0 0.2 0.4
 -9 1 0 0.6 1.5
 -9 1 0 1.5 1.4
 8 -1 0 1.9 0.8
 8 -1 0 1.7 0.5
 -8 1 0 1.3 1.3
 7 -1 0 6.7 1.1
 7 -1 0 6.6 0.8
 -7 1 0 6 1.8
 -7 1 0 6.5 1.6
 -7 1 0 7.6 1.1
 6 -1 0 2.3 0.7
 6 -1 0 2.1 0.5
 -6 1 0 1.3 0.5
 -6 1 0 0.8 1
 -6 1 0 1.8 0.9
 5 -1 0 9.3 1.2
 5 -1 0 8.3 0.8
 -5 1 0 8 1.4
 -5 1 0 7.3 0.9
 -5 1 0 7.2 1.5
 4 -1 0 13.3 1.3
 4 -1 0 15.2 1.5
 4 -1 0 18 1.9
 -4 1 0 15.7 1.7
 -4 1 0 18.3 1.4
 -4 1 0 16.1 1.9
 3 -1 0 23.6 1.8
 -3 1 0 23.4 1.8
 -3 1 0 23.2 2
 -3 1 0 25.8 2.3
 2 -1 0 4 0.6
 2 -1 0 2.9 0.4
 -2 1 0 4.1 0.7
 -2 1 0 5 0.8
 -2 1 0 3.6 0.4
 1 -1 0 1.4 0.3
 1 -1 0 1 0.1
 -1 1 0 1.3 0.4
 -1 1 0 0.9 0.1
 -1 1 0 0.9 0.2
 -1 -1 0 0.6 0.1
 -1 -1 0 0.7 0.3
 -1 -1 0 0.4 0.2
 1 1 0 0.6 0.4
 -2 -1 0 0.2 0.2
 -2 -1 0 0.2 0.5
 2 1 0 0.1 0.2
 2 1 0 0.7 0.5
 -3 -1 0 1.3 0.5
 -3 -1 0 0.6 0.6
 3 1 0 1 0.3
 3 1 0 1.4 0.4
 3 1 0 1.7 0.7
 -4 -1 0 49.1 3.9
 -4 -1 0 45.5 4.2
 4 1 0 47.7 3.8
 4 1 0 50.29 4.3
 4 1 0 53.39 3.9
 -5 -1 0 12.6 1.5
 -5 -1 0 12.8 2
 5 1 0 9.9 1.7
 5 1 0 11.8 1.2
 5 1 0 11.2 1.1
 -6 -1 0 0.7 0.7
 -6 -1 0 0.9 0.9
 6 1 0 1.2 0.8
 6 1 0 1 0.5
 6 1 0 0.4 0.3
 -7 -1 0 4.8 1.5
 -7 -1 0 3 1.1
 7 1 0 2.7 0.6
 7 1 0 4.5 1.4
 7 1 0 3.1 0.8
 -8 -1 0 2.6 1.3
 -8 -1 0 3.9 1.4
 8 1 0 5 1.5
 8 1 0 4.8 0.8
 8 1 0 4.5 1
 -9 -1 0 1.1 1
 -9 -1 0 0.6 1.4
 9 1 0 -0.9 0.5
 9 1 0 0.2 0.9
 9 1 0 0.6 0.5
 -10 -1 0 16.1 2.6
 -10 -1 0 14 2.8
 10 1 0 12.6 1.7
 10 1 0 10 1.4
 -11 -1 0 10.2 2.7
 -11 -1 0 8.1 2.6
 11 1 0 7.9 1.5
 11 1 0 7.4 1.1
 -12 -1 0 2.7 2.3
 -12 -1 0 1.6 2.7
 12 1 0 2.7 0.8
 12 1 0 3.8 1.2
 12 -2 0 4.5 0.9
 12 -2 0 6.1 1.5
 -12 2 0 1.9 2.6
 -12 2 0 1.1 3.4
 -12 2 0 4.9 1.1
 11 -2 0 9.5 1.2
 11 -2 0 9.3 1.7
 -11 2 0 15.3 3.6
 -11 2 0 10.2 3.3
 -11 2 0 9.3 1.4
 10 -2 0 14.7 1.5
 10 -2 0 15 1.9
 -10 2 0 14.4 3
 -10 2 0 14 1.6
 -10 2 0 15.7 3.1
 9 -2 0 3.9 1.1
 9 -2 0 3.3 0.7
 -9 2 0 3.4 0.8
 -9 2 0 4.6 1.8
 -9 2 0 3.7 1.8
 8 -2 0 1.7 0.8
 8 -2 0 2.3 0.5
 -8 2 0 2.8 0.8
 -8 2 0 0.9 1.4
 -8 2 0 1.4 1.2
 -8 2 0 1.7 0.6
 7 -2 0 173.38 12.3
 7 -2 0 170.58 12.7
 -7 2 0 167.98 12.4
 -7 2 0 178.28 13.6
 -7 2 0 181.58 13
 -7 2 0 178.48 12.5
 6 -2 0 12.5 1.4
 6 -2 0 11.5 1.1
 -6 2 0 10.8 1.9
 -6 2 0 12.9 1.8
 -6 2 0 11.6 1.2
 5 -2 0 135.59 9.8
 5 -2 0 133.49 9.5
 -5 2 0 130.39 10.3
 -5 2 0 130.89 9.6
 -5 2 0 141.99 10
 4 -2 0 35.2 2.6
 4 -2 0 35.4 2.9
 -4 2 0 34.5 2.7
 -4 2 0 36.2 3.1
 -4 2 0 37.5 2.7
 -4 2 0 33.9 3.2
 3 -2 0 79.19 5.8
 3 -2 0 92.59 6.1
 -3 2 0 78.69 6.3
 -3 2 0 84.59 5.9
 -3 2 0 82.49 6.1
 -3 2 0 78.19 5.9
 2 -2 0 144.79 9.9
 2 -2 0 135.59 9.7
 -2 2 0 144.89 9.8
 -2 2 0 140.29 9.9
 -2 2 0 132.49 9.7
 1 -2 0 11.2 0.8
 1 -2 0 9.8 1.1
 1 -2 0 13 0.9
 -1 2 0 10.5 0.8
 -1 2 0 11.5 1.1
 -1 2 0 10.6 0.9
 -1 -2 0 380.76 25.9
 -1 -2 0 381.56 25.9
 1 2 0 349.07 25.9
 1 2 0 377.26 26
 -2 -2 0 181.78 12.5
 -2 -2 0 169.58 12
 2 2 0 170.68 12
 -3 -2 0 52.99 3.9
 -3 -2 0 54.29 5.2
 3 2 0 55.89 4.4
 3 2 0 52.29 3.8
 -4 -2 0 42.9 3.9
 -4 -2 0 41.3 3.2
 4 2 0 43.6 3.3
 4 2 0 42.6 3.2
 4 2 0 43.5 3.8
 -5 -2 0 0.8 0.6
 -5 -2 0 0.1 0.8
 5 2 0 0.4 0.4
 5 2 0 0.5 0.4
 5 2 0 -0.3 0.7
 -6 -2 0 10.7 1.4
 -6 -2 0 11.8 2
 6 2 0 11.7 1.2
 6 2 0 15.1 2
 6 2 0 10.3 1.2
 -7 -2 0 3.2 1.5
 -7 -2 0 2 0.9
 7 2 0 2.4 0.6
 7 2 0 2.8 0.7
 7 2 0 2.4 1.1
 -8 -2 0 22.1 2.8
 -8 -2 0 24.1 3.4
 8 2 0 32.1 2.4
 8 2 0 28.3 3.4
 8 2 0 28.7 2.5
 -9 -2 0 0.8 1.3
 -9 -2 0 1.2 1.4
 9 2 0 1.6 0.8
 9 2 0 3.3 1.5
 9 2 0 1.5 0.6
 -10 -2 0 41 5
 10 2 0 44.9 4.7
 10 2 0 40.4 3.4
 -11 -2 0 0.6 1.7
 -11 -2 0 -2.4 1.3
 11 2 0 0 1.3
 11 2 0 -0.5 0.5
 11 2 0 0.5 0.7
 -12 -2 0 1.2 2.4
 -12 -2 0 2.2 1.7
 12 2 0 -0.1 0.6
 12 2 0 0.9 0.8
 12 -3 0 0.1 0.9
 12 -3 0 1.2 0.6
 -12 3 0 0.9 0.7
 11 -3 0 0.1 0.8
 11 -3 0 1.1 0.5
 -11 3 0 1.5 0.7
 -11 3 0 4.1 2.8
 -11 3 0 -1.2 1.7
 10 -3 0 1.2 0.8
 -10 3 0 2.9 2.2
 -10 3 0 -0.6 1.3
 -10 3 0 0.7 0.5
 9 -3 0 0.5 0.4
 9 -3 0 1.2 0.8
 -9 3 0 0.9 0.6
 -9 3 0 2.1 1.4
 -9 3 0 -1.8 1.6
 -9 3 0 0.7 0.5
 8 -3 0 4.8 0.7
 8 -3 0 3.8 1.3
 -8 3 0 5.2 1
 -8 3 0 6.1 2.5
 -8 3 0 3.8 0.8
 -8 3 0 4.1 1.6
 7 -3 0 0.5 0.3
 7 -3 0 0.6 0.7
 -7 3 0 0.7 1.3
 -7 3 0 -0.5 0.6
 -7 3 0 0.5 0.4
 -7 3 0 0.7 0.5
 6 -3 0 31.3 2.9
 6 -3 0 31.9 2.5
 -6 3 0 32.5 2.6
 -6 3 0 32.9 3.4
 -6 3 0 30.6 3.1
 -6 3 0 32.1 2.6
 5 -3 0 12.9 1.5
 5 -3 0 14.3 1.2
 -5 3 0 13.5 1.9
 -5 3 0 15.6 1.9
 -5 3 0 14.5 1.3
 -5 3 0 14.5 1.3
 4 -3 0 0.3 0.2
 4 -3 0 -0.3 0.5
 -4 3 0 0.8 0.6
 -4 3 0 0.5 0.3
 -4 3 0 0.6 0.9
 -4 3 0 0.7 0.3
 3 -3 0 12.3 1.1
 3 -3 0 14.2 1.4
 -3 3 0 12.8 1.6
 -3 3 0 13.7 1.1
 2 -3 0 0.7 0.3
 2 -3 0 0.5 0.2
 -2 3 0 0.7 0.2
 -2 3 0 0.5 0.7
 -2 3 0 0.4 0.2
 1 -3 0 0.1 0.1
 1 -3 0 0.2 0.2
 1 -3 0 -0.6 0.5
 -1 3 0 0.4 0.3
 -1 3 0 0.2 0.1
 -1 3 0 -0.4 0.6
 0 -3 0 0 0.5
 0 -3 0 0.2 0.2
 0 3 0 0 0.6
 0 3 0 0.6 0.3
 -1 -3 0 28.1 2.4
 1 3 0 29.8 2.3
 1 3 0 29.3 2.4
 -2 -3 0 47.7 3.6
 -2 -3 0 45.1 3.1
 2 3 0 46.5 3.6
 2 3 0 34.2 3.3
 -3 -3 0 0.6 0.6
 -3 -3 0 0.2 0.2
 -3 -3 0 0.4 0.4
 3 3 0 -0.1 0.2
 3 3 0 0.2 0.7
 -4 -3 0 18.4 1.5
 -4 -3 0 15.2 1.9
 -4 -3 0 17.6 2.3
 4 3 0 19.4 1.5
 4 3 0 22 2.4
 -5 -3 0 18.8 1.8
 -5 -3 0 21.7 2.5
 5 3 0 20.4 2.4
 5 3 0 17.3 1.6
 5 3 0 18.4 1.7
 -6 -3 0 1 0.7
 -6 -3 0 0.3 0.8
 6 3 0 1.1 0.9
 6 3 0 0.4 0.4
 6 3 0 1.2 0.5
 -7 -3 0 -0.5 0.7
 -7 -3 0 -1 0.7
 7 3 0 0.3 0.4
 7 3 0 -0.4 0.3
 7 3 0 1.2 0.9
 -8 -3 0 -0.5 0.9
 -8 -3 0 1.3 1
 8 3 0 1 0.6
 8 3 0 0.5 0.9
 8 3 0 1 0.5
 -9 -3 0 0 1.3
 -9 -3 0 1.2 1.1
 9 3 0 0.2 0.5
 9 3 0 1 0.7
 9 3 0 1.1 1.2
 -10 -3 0 20.1 2.8
 -10 -3 0 16.6 3.2
 10 3 0 16.5 1.9
 10 3 0 15 2.8
 -11 -3 0 10.8 2.8
 -11 -3 0 3.6 2.2
 -11 -3 0 9.9 2.4
 11 3 0 10.2 1.4
 11 3 0 15.6 2.8
 11 3 0 11.3 1.3
 -12 -3 0 -0.7 1.1
 -12 -3 0 1.8 2.4
 -12 -3 0 -0.5 1.9
 12 3 0 -1.1 1.2
 12 3 0 4.8 1.3
 12 3 0 1 0.7
 11 -4 0 -0.1 0.4
 -11 4 0 0.2 1.6
 -11 4 0 0.1 0.7
 -11 4 0 -0.5 3.2
 10 -4 0 29.8 2.5
 10 -4 0 30.6 3.1
 -10 4 0 24.6 2.8
 -10 4 0 38.3 4.4
 -10 4 0 31.2 2.8
 -10 4 0 30.7 4.4
 9 -4 0 4.4 0.7
 9 -4 0 2.7 1.1
 -9 4 0 1 1.9
 -9 4 0 4.9 1.1
 -9 4 0 2.7 0.8
 -9 4 0 1 1.2
 8 -4 0 3.3 1.1
 8 -4 0 4.2 0.7
 -8 4 0 1 1.2
 -8 4 0 5.6 1.8
 -8 4 0 5.3 1
 -8 4 0 4.6 0.9
 7 -4 0 23.9 1.9
 7 -4 0 24.6 2.4
 -7 4 0 24 2.1
 -7 4 0 23.9 2.9
 -7 4 0 21.1 2.1
 -7 4 0 21.3 3
 6 -4 0 22.8 1.7
 6 -4 0 18.4 2.1
 -6 4 0 19.2 1.7
 -6 4 0 19 1.8
 -6 4 0 17.7 2.4
 -6 4 0 21.9 2.6
 5 -4 0 64.59 5.2
 5 -4 0 65.29 4.8
 -5 4 0 69.39 4.9
 -5 4 0 69.39 5.4
 -5 4 0 65.19 5
 -5 4 0 62.49 5.6
 4 -4 0 42.4 3.2
 4 -4 0 44.3 3.6
 -4 4 0 45.5 3.4
 -4 4 0 43.4 3.8
 -4 4 0 44.8 3.9
 -4 4 0 43.6 3.3
 3 -4 0 379.66 24.5
 3 -4 0 332.57 24
 -3 4 0 339.27 24.2
 -3 4 0 347.27 24.1
 -3 4 0 335.57 24.4
 2 -4 0 0.2 0.2
 2 -4 0 0.6 0.6
 2 -4 0 0.3 0.2
 -2 4 0 0.3 0.2
 -2 4 0 0 0.8
 1 -4 0 46.9 3.5
 1 -4 0 51.59 3.6
 -1 4 0 49.5 3.5
 -1 4 0 49.4 3.7
 0 -4 0 6.6 0.7
 0 4 0 5.1 0.7
 -1 -4 0 192.28 13.3
 1 4 0 180.98 13.3
 1 4 0 190.88 13.4
 -2 -4 0 71.29 5.2
 -2 -4 0 71.99 5.1
 2 4 0 59.19 5.1
 2 4 0 66.99 5.2
 -3 -4 0 238.68 16.8
 -3 -4 0 229.28 16.1
 3 4 0 230.18 16.8
 -4 -4 0 27.5 2.8
 -4 -4 0 31.1 2.3
 -4 -4 0 35.3 3.2
 -4 -4 0 31.2 2.3
 4 4 0 27.1 3.1
 4 4 0 30.6 2.3
 -5 -4 0 9.3 1
 -5 -4 0 9.1 1.9
 -5 -4 0 7.8 1.4
 5 4 0 13.1 1.9
 5 4 0 8.7 0.9
 -6 -4 0 52.69 4.2
 -6 -4 0 59.39 5.2
 -6 -4 0 43.3 4.5
 6 4 0 62.19 4.4
 6 4 0 57.79 5.1
 6 4 0 57.69 4.1
 -7 -4 0 1.3 0.8
 -7 -4 0 -0.3 0.7
 -7 -4 0 2.5 1.4
 7 4 0 0 0.4
 7 4 0 0.4 1
 7 4 0 1.2 0.5
 -8 -4 0 15.8 2.8
 -8 -4 0 14 2.1
 -8 -4 0 12 1.9
 8 4 0 15.1 2.6
 8 4 0 21.8 1.8
 8 4 0 18.8 1.7
 -9 -4 0 0.7 0.8
 -9 -4 0 1.3 1.4
 -9 -4 0 -0.4 1.2
 9 4 0 0.9 0.5
 9 4 0 0.5 0.9
 9 4 0 -0.1 0.4
 -10 -4 0 48 5.3
 -10 -4 0 59.59 6.4
 10 4 0 67.39 6.2
 10 4 0 66.49 4.8
 10 4 0 59.59 4.8
 -11 -4 0 0.9 1.8
 -11 -4 0 1.7 1.1
 -11 -4 0 -0.6 1.7
 11 4 0 2 1.5
 11 4 0 3.1 0.8
 11 4 0 3.1 0.9
 -12 -4 0 0 2.5
 -12 -4 0 9.1 2.9
 -12 -4 0 5.6 1.6
 12 4 0 8.7 1.3
 12 4 0 12.9 3
 12 4 0 7.9 1.3
 11 -5 0 0.3 0.5
 11 -5 0 -0.1 0.8
 -11 5 0 0.8 2.1
 -11 5 0 0.4 0.7
 -11 5 0 -2.1 3
 10 -5 0 1.9 0.6
 10 -5 0 2.1 1
 -10 5 0 0.7 2.6
 -10 5 0 1 0.8
 -10 5 0 2.2 0.8
 -10 5 0 0.7 1.5
 9 -5 0 4.5 1.3
 9 -5 0 3.2 0.6
 -9 5 0 5.3 1.1
 -9 5 0 4.6 2.3
 -9 5 0 4.6 1.9
 8 -5 0 16.2 1.5
 8 -5 0 15.1 2
 -8 5 0 17.9 2.9
 -8 5 0 16.8 1.7
 -8 5 0 13.8 2.6
 -8 5 0 16.1 1.7
 7 -5 0 -0.1 0.2
 -7 5 0 -0.3 0.4
 -7 5 0 -0.4 0.3
 -7 5 0 0 0.7
 6 -5 0 21.1 1.9
 6 -5 0 22.9 2.4
 -6 5 0 23.5 2
 -6 5 0 23.6 2.1
 -6 5 0 23.1 2.8
 -6 5 0 26.7 2.9
 5 -5 0 0.7 0.3
 5 -5 0 1.4 0.8
 -5 5 0 0.3 0.8
 -5 5 0 0.9 0.4
 -5 5 0 0.9 1.2
 -5 5 0 0.9 0.3
 4 -5 0 7 0.7
 4 -5 0 7.3 1.2
 -4 5 0 7.2 0.9
 -4 5 0 7.8 0.8
 -4 5 0 7.3 1.6
 3 -5 0 14.9 1.3
 3 -5 0 17.3 1.8
 3 -5 0 17.3 1.5
 -3 5 0 16 1.5
 -3 5 0 16.8 1.3
 -3 5 0 16.3 2.1
 2 -5 0 12.2 1.1
 2 -5 0 11.8 1
 2 -5 0 11.2 1.4
 -2 5 0 11.7 1
 -2 5 0 9 1.6
 -2 5 0 12.4 1.2
 1 -5 0 2.8 0.5
 1 -5 0 0.6 0.6
 -1 5 0 -0.7 1.5
 -1 5 0 2.8 0.5
 0 -5 0 -0.4 0.6
 0 -5 0 0.2 0.3
 -1 -5 0 70.29 5.1
 1 5 0 66.29 5.3
 1 5 0 66.09 5.2
 -2 -5 0 21.3 1.9
 -2 -5 0 21.4 2.1
 2 5 0 18.2 2.1
 2 5 0 21.1 2.2
 -3 -5 0 1.8 0.7
 -3 -5 0 1.2 0.3
 -3 -5 0 1.8 0.9
 3 5 0 0.9 0.6
 3 5 0 0.1 0.7
 -4 -5 0 4.7 0.6
 -4 -5 0 5 1.3
 -4 -5 0 4.9 1.1
 4 5 0 3.8 1.3
 -5 -5 0 3.4 1.4
 -5 -5 0 2.2 0.5
 -5 -5 0 2.3 0.9
 5 5 0 2.1 0.4
 5 5 0 1 0.9
 -6 -5 0 0.9 1
 -6 -5 0 0.7 0.6
 -6 -5 0 -0.3 0.4
 6 5 0 1 0.9
 6 5 0 0.2 0.3
 -7 -5 0 0.6 0.8
 -7 -5 0 0.5 1
 -7 -5 0 1.1 0.8
 7 5 0 1.2 0.5
 7 5 0 1.1 0.7
 7 5 0 2.7 1.2
 -8 -5 0 20.5 2.6
 -8 -5 0 15.8 2.1
 -8 -5 0 22.6 3.2
 8 5 0 23.9 1.9
 8 5 0 25.8 3.2
 8 5 0 22.8 2.2
 -9 -5 0 1.4 1.4
 -9 -5 0 2.2 1
 -9 -5 0 2 1.2
 9 5 0 2.5 0.7
 9 5 0 2.2 0.7
 9 5 0 2.5 1.4
 -10 -5 0 6.4 1.8
 -10 -5 0 5.3 1.9
 10 5 0 8.3 2.2
 10 5 0 7.5 1.3
 10 5 0 7.2 1.1
 -11 -5 0 2.5 1.7
 -11 -5 0 3.9 1.5
 -11 -5 0 5 2.1
 11 5 0 4.1 1.1
 11 5 0 2.9 1
 11 5 0 4.6 1.8
 -12 -5 0 -0.6 1.7
 -12 -5 0 0.9 1.2
 12 5 0 0.5 1.6
 11 -6 0 8 1.1
 11 -6 0 6 1.7
 -11 6 0 6.2 2.9
 -11 6 0 7.3 1.4
 -11 6 0 6.1 4.3
 -11 6 0 7.3 1.4
 10 -6 0 12.5 2
 10 -6 0 12.5 1.4
 -10 6 0 12.9 1.7
 -10 6 0 11.8 1.7
 -10 6 0 15.8 5
 9 -6 0 3.5 0.8
 9 -6 0 4.2 1.3
 -9 6 0 5.7 1.8
 -9 6 0 6.8 1.1
 -9 6 0 3.5 2.3
 8 -6 0 34.1 2.7
 -8 6 0 36.6 4.2
 -8 6 0 33.3 3
 -8 6 0 33.4 2.9
 -8 6 0 36.6 4.1
 7 -6 0 -0.3 0.7
 7 -6 0 -0.2 0.2
 -7 6 0 -0.2 1.8
 -7 6 0 -0.3 0.4
 -7 6 0 0 0.4
 -7 6 0 0.4 0.9
 6 -6 0 8.9 1
 6 -6 0 11.3 1.6
 -6 6 0 9.5 2.1
 -6 6 0 10.1 1.1
 -6 6 0 11.2 2.7
 -6 6 0 8.7 1.2
 5 -6 0 5.1 1.2
 5 -6 0 5.3 0.6
 -5 6 0 3.2 1.1
 -5 6 0 5.3 0.7
 -5 6 0 4.8 0.8
 -5 6 0 7.4 1.8
 4 -6 0 121.29 8.6
 4 -6 0 111.79 8.1
 -4 6 0 105.69 8.1
 -4 6 0 113.39 8.3
 -4 6 0 119.89 8.8
 3 -6 0 6.1 1.4
 3 -6 0 4 0.5
 3 -6 0 4.5 0.7
 -3 6 0 1.7 1.3
 -3 6 0 3.7 0.8
 -3 6 0 4 0.5
 2 -6 0 317.37 23.6
 2 -6 0 330.47 23.3
 2 -6 0 352.46 23.5
 -2 6 0 341.47 23.3
 -2 6 0 335.67 23.5
 0 -6 0 157.28 10.4
 0 6 0 142.49 10.2
 0 6 0 137.19 10.5
 -1 -6 0 17.8 1.6
 1 6 0 15.5 1.6
 1 6 0 13.5 1.8
 -2 -6 0 47.9 3.6
 -2 -6 0 44.6 3.7
 2 6 0 42.5 3.8
 2 6 0 38 3.6
 -3 -6 0 86.09 6.1
 -3 -6 0 87.29 6.3
 3 6 0 75.89 6.3
 3 6 0 65.09 6
 -4 -6 0 5.8 1.4
 -4 -6 0 4.4 0.5
 -4 -6 0 6.2 1.2
 4 6 0 2.5 0.9
 4 6 0 4.9 1.4
 -5 -6 0 14.6 2.1
 -5 -6 0 12 1.7
 -5 -6 0 12 1.1
 -5 -6 0 11.9 1.1
 5 6 0 10.4 2
 -6 -6 0 10.9 2.1
 -6 -6 0 14.5 1.9
 6 6 0 13.2 2.2
 -7 -6 0 20.8 2.5
 -7 -6 0 17.2 1.9
 -7 -6 0 27.2 3.2
 7 6 0 23.5 3.1
 7 6 0 23.2 1.8
 -8 -6 0 2.1 1.1
 -8 -6 0 1.5 0.9
 -8 -6 0 6.6 2.1
 8 6 0 6.2 1.1
 8 6 0 4.9 1.8
 8 6 0 4 0.7
 -9 -6 0 5 1.4
 -9 -6 0 6.4 2.1
 9 6 0 4.3 0.8
 9 6 0 3.8 1.7
 9 6 0 3.6 1
 -10 -6 0 2.4 1.9
 -10 -6 0 1.3 1.4
 -10 -6 0 1.1 1.1
 10 6 0 2.3 0.9
 10 6 0 4.9 1.9
 10 6 0 1.7 0.6
 -11 -6 0 2.8 1.7
 -11 -6 0 0.8 1.8
 -11 -6 0 1.4 1.2
 11 6 0 -0.7 1.1
 11 6 0 -0.2 0.6
 11 6 0 0.7 0.5
 -12 -6 0 33.1 4.9
 -12 -6 0 24.2 3.4
 12 6 0 26.8 2.6
 12 6 0 31.5 2.8
 12 6 0 22.5 4
 10 -7 0 1 1
 10 -7 0 1.4 0.5
 -10 7 0 -0.3 2.9
 -10 7 0 0.5 0.7
 -10 7 0 -0.6 1.6
 -10 7 0 0.3 0.6
 9 -7 0 6.6 1.7
 9 -7 0 6.9 0.9
 -9 7 0 8.9 3.3
 -9 7 0 5.5 2.1
 -9 7 0 5.6 1.2
 -9 7 0 5.8 1.1
 8 -7 0 0 0.3
 8 -7 0 -0.9 0.7
 -8 7 0 0 0.5
 -8 7 0 -0.4 0.4
 -8 7 0 -0.3 2.1
 -8 7 0 1 1
 7 -7 0 22.4 1.9
 7 -7 0 24.3 2.6
 -7 7 0 23.3 3.4
 -7 7 0 24.3 2.1
 -7 7 0 22.7 3.1
 -7 7 0 24.1 2.3
 6 -7 0 6.1 0.7
 6 -7 0 2.9 1.6
 -6 7 0 3.5 3.3
 -6 7 0 9.1 2.6
 -6 7 0 6.5 1.1
 -6 7 0 6 0.8
 5 -7 0 -0.2 0.2
 5 -7 0 0.3 0.7
 -5 7 0 0.8 0.5
 -5 7 0 -0.2 0.3
 -5 7 0 2.9 1.5
 4 -7 0 16.3 1.5
 4 -7 0 20.5 2.1
 -4 7 0 17.7 1.5
 -4 7 0 17.9 1.8
 -4 7 0 16 2.4
 3 -7 0 0.7 0.4
 3 -7 0 0.2 0.2
 3 -7 0 1.2 0.8
 -3 7 0 -1.6 1.1
 -3 7 0 0.1 0.4
 -3 7 0 0.2 0.2
 2 -7 0 1.3 0.5
 2 -7 0 0.7 0.3
 2 -7 0 1.3 0.9
 -2 7 0 0.8 0.5
 -2 7 0 -2.1 1.3
 -2 7 0 0.8 0.3
 1 -7 0 0.1 0.8
 1 -7 0 0 0.4
 -1 7 0 0.2 0.2
 -1 7 0 -0.2 0.5
 -1 7 0 -0.5 1.2
 0 -7 0 0.2 0.4
 0 -7 0 -0.6 0.9
 0 7 0 0.6 0.6
 0 7 0 0.3 0.2
 -1 -7 0 79.39 5.6
 1 7 0 74.29 5.9
 1 7 0 66.89 5.6
 -2 -7 0 0.7 0.8
 -2 -7 0 0.1 0.5
 2 7 0 0.9 0.7
 2 7 0 0.5 0.7
 -3 -7 0 32.6 2.9
 -3 -7 0 34.8 3.2
 3 7 0 29.9 3.1
 3 7 0 33.8 3.3
 -4 -7 0 3 0.9
 -4 -7 0 2.6 0.4
 -4 -7 0 1.7 0.9
 4 7 0 1.2 0.8
 4 7 0 2.3 1.1
 -5 -7 0 4.6 0.6
 -5 -7 0 4.3 1.4
 -5 -7 0 3.5 1
 5 7 0 4.7 1.4
 -6 -7 0 1.8 0.9
 -6 -7 0 2.2 0.5
 -6 -7 0 2.9 1.3
 6 7 0 2.9 1.4
 -7 -7 0 0 0.6
 -7 -7 0 1.2 0.6
 -7 -7 0 0.3 0.9
 7 7 0 0.6 1.1
 -8 -7 0 4.3 1.7
 -8 -7 0 0.5 0.9
 -8 -7 0 0.3 0.7
 8 7 0 2.1 0.8
 8 7 0 0.3 1.2
 -9 -7 0 0.7 1.5
 -9 -7 0 0.3 1
 9 7 0 2.5 1.7
 9 7 0 2.2 0.9
 9 7 0 0.5 0.4
 -10 -7 0 1.1 1.6
 -10 -7 0 0.4 1.2
 -10 -7 0 0.2 1.4
 10 7 0 -0.3 1.2
 10 7 0 0.5 0.7
 10 7 0 0.4 0.5
 -11 -7 0 0.7 1.4
 -11 -7 0 -0.2 1.6
 -11 -7 0 0.5 0.9
 11 7 0 0.3 0.5
 11 7 0 0.1 0.7
 11 7 0 0.4 1.4
 -12 -7 0 -0.2 1.9
 12 7 0 0.4 1.5
 10 -8 0 0.1 1
 10 -8 0 -0.7 0.4
 -10 8 0 0.2 1.6
 -10 8 0 0.2 0.7
 -10 8 0 -0.8 2.9
 9 -8 0 8.7 1.7
 9 -8 0 8.6 1.1
 -9 8 0 7.9 2.6
 -9 8 0 10.9 1.4
 -9 8 0 7.6 1.4
 -9 8 0 13.3 4.5
 8 -8 0 18.7 1.9
 8 -8 0 21.7 2.5
 -8 8 0 16.9 3.6
 -8 8 0 20.9 3.2
 -8 8 0 20.1 2.2
 7 -8 0 2.9 0.6
 7 -8 0 4.8 1.4
 -7 8 0 3.8 1.4
 -7 8 0 2.1 0.7
 -7 8 0 5.4 2.5
 6 -8 0 14.7 2.1
 6 -8 0 15.9 1.4
 -6 8 0 16.7 1.6
 -6 8 0 15.9 1.8
 -6 8 0 15.9 2.4
 -6 8 0 16 2.9
 5 -8 0 1.6 0.4
 5 -8 0 1.8 1
 -5 8 0 1.2 0.6
 -5 8 0 5.7 2.2
 -5 8 0 1.3 0.4
 4 -8 0 105.79 7.3
 4 -8 0 104.29 7.6
 4 -8 0 97.59 7
 -4 8 0 76.99 7.7
 -4 8 0 103.19 7.4
 -4 8 0 97.39 7.1
 3 -8 0 9.9 0.9
 3 -8 0 9.4 1.1
 3 -8 0 9.8 1.5
 -3 8 0 10.9 1.3
 -3 8 0 9.5 1
 2 -8 0 5 1.2
 2 -8 0 4.4 0.8
 -2 8 0 5 0.6
 -2 8 0 4.1 0.8
 -2 8 0 -0.5 1.3
 1 -8 0 10.5 1.2
 -1 8 0 12 1.4
 -1 8 0 10.6 1
 0 -8 0 128.49 9
 0 8 0 118.09 9.1
 0 8 0 123.59 8.7
 -1 -8 0 8.5 1.1
 1 8 0 7.8 1.3
 1 8 0 6.1 1.3
 -2 -8 0 77.09 5.5
 2 8 0 64.69 5.5
 2 8 0 64.69 5.7
 -3 -8 0 0.1 0.5
 -3 -8 0 0.6 0.7
 3 8 0 0.4 0.7
 3 8 0 0.1 0.7
 -4 -8 0 30.1 3
 -4 -8 0 27.4 2
 4 8 0 20.2 2.7
 4 8 0 26.3 3
 -5 -8 0 49.2 3.5
 -5 -8 0 51.39 4.2
 -5 -8 0 52.99 4.6
 5 8 0 35.7 4.2
 5 8 0 49.2 4.7
 -6 -8 0 27 2.7
 -6 -8 0 21.5 1.8
 -6 -8 0 26.5 3.2
 6 8 0 27.7 3.2
 -7 -8 0 22 2.7
 -7 -8 0 22.6 3.2
 7 8 0 25.2 3.3
 -8 -8 0 2.5 1.1
 -8 -8 0 3.8 1.6
 -8 -8 0 0.4 0.7
 8 8 0 1.8 1.3
 -9 -8 0 35.2 3.9
 -9 -8 0 36.4 4.6
 9 8 0 43.7 3.6
 9 8 0 36.6 4.5
 -10 -8 0 2 1.2
 -10 -8 0 -0.6 1.1
 -10 -8 0 0.8 1.5
 10 8 0 1.7 1.5
 10 8 0 0.9 0.9
 -11 -8 0 2.7 1.9
 -11 -8 0 -1.6 1.3
 -11 -8 0 3.5 1.1
 11 8 0 1.7 0.8
 11 8 0 2.3 1.8
 -12 -8 0 1.6 2.1
 -12 -8 0 6.1 2.5
 -12 -8 0 1.3 1.4
 12 8 0 3.4 1.1
 12 8 0 2.3 1.9
 10 -9 0 1.3 0.6
 -10 9 0 4 1
 -10 9 0 0.4 0.8
 9 -9 0 0.6 0.5
 9 -9 0 0.8 0.9
 -9 9 0 2.9 1.7
 -9 9 0 0.8 0.6
 -9 9 0 0.5 2.7
 -9 9 0 0 0.7
 8 -9 0 6.4 1.6
 8 -9 0 3.5 0.7
 -8 9 0 4.5 0.9
 -8 9 0 4.2 2.7
 -8 9 0 4.3 1.9
 -8 9 0 5.1 1.2
 7 -9 0 7.4 1.8
 7 -9 0 5.8 0.9
 -7 9 0 6.2 1.2
 -7 9 0 5.4 2.8
 -7 9 0 5.1 1.7
 -7 9 0 5.7 0.9
 6 -9 0 1 0.4
 6 -9 0 2.5 1.2
 -6 9 0 0.8 0.5
 -6 9 0 0.9 1
 -6 9 0 0.5 0.6
 -6 9 0 1.2 1.8
 5 -9 0 0 0.3
 5 -9 0 0.9 1
 -5 9 0 0.5 1.8
 -5 9 0 -0.9 0.4
 -5 9 0 -0.4 0.3
 4 -9 0 5.1 1.4
 4 -9 0 5 0.9
 4 -9 0 5.5 0.7
 -4 9 0 -0.5 1.6
 -4 9 0 6.3 0.8
 -4 9 0 4.2 1
 3 -9 0 7.3 1
 3 -9 0 5 1.3
 -3 9 0 6.5 0.8
 -3 9 0 6 1.1
 2 -9 0 26.5 2.4
 -2 9 0 27.8 2.6
 -2 9 0 29 2.2
 1 -9 0 0.1 0.8
 1 -9 0 0.6 0.5
 -1 9 0 1.1 0.6
 -1 9 0 0.5 0.3
 0 -9 0 -0.2 0.8
 0 -9 0 0.5 0.5
 0 9 0 0.8 0.6
 0 9 0 0.5 0.3
 -1 -9 0 13.9 1.5
 1 9 0 13 1.7
 1 9 0 14.7 2
 -2 -9 0 0.9 0.6
 2 9 0 0.7 0.8
 2 9 0 0.4 0.7
 -3 -9 0 6.4 1.1
 -3 -9 0 5.8 1.1
 3 9 0 2.7 1.2
 3 9 0 3.7 1.1
 -4 -9 0 0 0.6
 -4 -9 0 0 0.2
 -4 -9 0 0 0.5
 4 9 0 1 0.8
 4 9 0 1.5 0.9
 -5 -9 0 -0.2 0.8
 -5 -9 0 0 0.6
 5 9 0 0.5 0.9
 5 9 0 0.5 0.7
 -6 -9 0 0.8 0.4
 -6 -9 0 0.7 0.4
 -6 -9 0 0.3 0.8
 -6 -9 0 1.3 1.1
 6 9 0 0.7 1
 -7 -9 0 10.8 2.3
 -7 -9 0 9.4 1.8
 7 9 0 10.4 2.5
 -8 -9 0 0.5 0.8
 -8 -9 0 1.2 1.4
 8 9 0 2.7 1.5
 -10 -9 0 0.6 1.2
 -10 -9 0 -2.3 1.1
 10 9 0 0 0.7
 10 9 0 0.1 1.4
 -11 -9 0 2 1.8
 -11 -9 0 1.2 1.3
 -11 -9 0 5.4 1.7
 11 9 0 2.5 1
 11 9 0 -1.9 1.5
 -12 -9 0 -0.7 1.9
 -12 -9 0 7 2.6
 -12 -9 0 -0.6 1.2
 12 9 0 -0.6 2
 12 9 0 0.1 0.8
 9 -10 0 23.3 2.1
 9 -10 0 24.3 3
 -9 10 0 23 3.8
 -9 10 0 22.3 2.7
 -9 10 0 23.1 2.3
 -9 10 0 21.4 4.6
 8 -10 0 0.3 1
 8 -10 0 0 0.4
 -8 10 0 -0.5 0.6
 -8 10 0 0.4 0.6
 -8 10 0 1.9 1.4
 -8 10 0 2.4 3.4
 7 -10 0 7.6 1
 7 -10 0 9.2 1.9
 -7 10 0 9.8 3.1
 -7 10 0 7.5 2
 -7 10 0 8.9 1.5
 -7 10 0 6.1 1.1
 6 -10 0 20.8 2.5
 6 -10 0 16.5 1.7
 -6 10 0 19 2.2
 -6 10 0 21.5 3.4
 -6 10 0 19.9 1.8
 5 -10 0 3.8 1.3
 5 -10 0 1.9 0.5
 -5 10 0 2.2 0.6
 -5 10 0 5.3 2.1
 4 -10 0 11.8 1.8
 4 -10 0 11 1.4
 -4 10 0 10.9 1.2
 -4 10 0 10.9 1.6
 3 -10 0 79.59 6.3
 3 -10 0 75.29 5.8
 -3 10 0 72.99 5.5
 -3 10 0 73.59 5.9
 1 -10 0 35.9 3
 -1 10 0 36.2 3.2
 -1 10 0 34.1 2.7
 0 -10 0 50.59 4.1
 0 10 0 51.19 3.8
 0 10 0 48.7 4.3
 -1 -10 0 27.6 2.6
 1 10 0 28.3 3
 1 10 0 27.6 2.8
 1 10 0 28.5 2.2
 -2 -10 0 129.19 8.7
 2 10 0 108.39 9
 2 10 0 102.49 8.8
 -3 -10 0 -0.3 0.5
 -3 -10 0 0.9 0.7
 3 10 0 -0.5 0.5
 3 10 0 0.7 0.9
 -4 -10 0 40.2 3.6
 -4 -10 0 37.8 3.9
 4 10 0 35.8 3.8
 4 10 0 44 4.2
 -5 -10 0 1.9 0.9
 -5 -10 0 1.7 1.2
 5 10 0 1.3 1
 5 10 0 1.7 1
 -6 -10 0 50.69 4.5
 -6 -10 0 47.9 4.9
 6 10 0 50.79 5.2
 -7 -10 0 6.2 2
 -7 -10 0 6.6 1.5
 7 10 0 4.7 2
 -8 -10 0 19.5 2.5
 -8 -10 0 15.7 3.2
 8 10 0 18.3 3.1
 -9 -10 0 47 5.1
 -9 -10 0 41.7 4.2
 9 10 0 36.8 4.9
 -10 -10 0 4 1.9
 -10 -10 0 3.5 1.2
 -10 -10 0 -0.3 1
 10 10 0 2.1 1
 10 10 0 3.7 2
 -11 -10 0 9.9 3.8
 -11 -10 0 12.9 2.3
 11 10 0 5.7 2.3
 11 10 0 9.6 1.8
 -12 -10 0 5.4 1.8
 -12 -10 0 1.5 1.8
 -12 -10 0 7 3.3
 12 10 0 6.8 1.6
 9 -11 0 0 0.5
 -9 11 0 -0.6 0.6
 -9 11 0 0.1 0.9
 8 -11 0 0.5 0.4
 -8 11 0 0.4 0.8
 -8 11 0 -0.2 0.5
 -8 11 0 0.1 1.2
 -8 11 0 2.3 3
 7 -11 0 -0.6 1
 7 -11 0 1.3 0.5
 -7 11 0 1.9 2.5
 -7 11 0 0.7 1.1
 -7 11 0 -0.1 0.7
 -7 11 0 0.2 0.4
 6 -11 0 0.9 1.1
 6 -11 0 0.9 0.5
 -6 11 0 -0.4 2
 -6 11 0 0.7 0.7
 -6 11 0 -0.1 0.4
 5 -11 0 23.9 2.7
 -5 11 0 21.4 2.4
 -5 11 0 22.4 2
 4 -11 0 1.2 1.1
 4 -11 0 1.2 0.6
 -4 11 0 0.4 0.3
 -4 11 0 -0.9 1.7
 -4 11 0 0.2 0.7
 3 -11 0 35.7 3.4
 3 -11 0 33.9 3
 -3 11 0 33.2 2.7
 -3 11 0 37.2 3.3
 -3 11 0 28.7 4
 2 -11 0 -0.1 0.9
 2 -11 0 -0.2 0.4
 -2 11 0 -0.7 0.5
 -2 11 0 0.3 0.3
 1 -11 0 0.9 0.8
 1 -11 0 0.4 0.5
 -1 11 0 0.4 0.7
 -1 11 0 0.6 0.4
 0 -11 0 5.7 1
 0 11 0 5.2 0.7
 0 11 0 6.6 1.4
 -1 -11 0 6.8 1.1
 1 11 0 4.7 0.7
 1 11 0 5.2 1.5
 1 11 0 6.6 1.5
 -2 -11 0 5.7 1.1
 -2 -11 0 2.8 0.9
 2 11 0 2 1
 2 11 0 2.9 1.3
 -5 -11 0 0.1 0.6
 -5 -11 0 0.1 0.9
 5 11 0 -1.9 0.8
 5 11 0 0 0.8
 -6 -11 0 8.3 1.6
 -6 -11 0 12.9 2.3
 6 11 0 10.2 2.3
 6 11 0 6.2 1.9
 -7 -11 0 14 2.8
 -7 -11 0 13.3 2
 7 11 0 9.8 2.5
 -8 -11 0 1.7 1
 -8 -11 0 3.4 1.7
 8 11 0 3.5 1.7
 -9 -11 0 -0.7 1.3
 -9 -11 0 2.1 1.2
 9 11 0 3 1.8
 -10 -11 0 -0.1 1
 -10 -11 0 0 1.4
 10 11 0 1.6 1.6
 10 11 0 1.6 1
 -11 -11 0 1.9 1.4
 -11 -11 0 -0.8 1.6
 11 11 0 1 1
 11 11 0 0.4 1.9
 8 -12 0 3 1.6
 -8 12 0 1.9 1.6
 -8 12 0 2.4 1
 -8 12 0 2.3 0.7
 7 -12 0 2.6 2.1
 -7 12 0 6.4 1.6
 -7 12 0 3.7 1.8
 -7 12 0 4 0.8
 6 -12 0 6.8 2
 -6 12 0 2.4 3.1
 -6 12 0 7.4 1.5
 -6 12 0 5.6 1
 5 -12 0 104.49 8.2
 -5 12 0 100.29 7.5
 -5 12 0 101.09 8.1
 4 -12 0 5.8 1.2
 4 -12 0 5.5 1.6
 -4 12 0 5.5 1.4
 3 -12 0 30.8 2.6
 -3 12 0 25 2.2
 -3 12 0 23.6 2.7
 2 -12 0 2.8 1.2
 -2 12 0 2.5 0.6
 1 -12 0 90.49 6.9
 -1 12 0 89.69 7.2
 -1 12 0 87.19 6.5
 0 -12 0 6.3 1.1
 0 12 0 5 0.7
 0 12 0 5.8 1.4
 -1 -12 0 32.6 2.8
 1 12 0 27.4 2.3
 1 12 0 26.6 3.2
 1 12 0 25.1 2.9
 -2 -12 0 55.79 4.5
 2 12 0 49.1 4.8
 2 12 0 56.09 5.2
 -3 -12 0 4.2 1.1
 -3 -12 0 2.8 0.9
 3 12 0 1.3 1
 3 12 0 3.7 1.4
 -4 -12 0 30 2.8
 4 12 0 25.4 3.3
 4 12 0 22.1 3
 -5 -12 0 16.1 2.1
 5 12 0 17.3 2.8
 5 12 0 11.2 2.2
 -6 -12 0 5.9 1.8
 6 12 0 5.4 1.9
 -7 -12 0 10.3 1.9
 -7 -12 0 9.3 2.4
 7 12 0 15.6 3.1
 -8 -12 0 4.5 1.8
 -8 -12 0 3.9 1.3
 8 12 0 3.7 1.7
 -9 -12 0 3.8 1.9
 -9 -12 0 2.5 1.2
 9 12 0 0.3 1.5
 -10 -12 0 19 3.5
 10 12 0 15 3.6
 -11 -12 0 -1.4 1.7
 -11 -12 0 0 1.3
 11 12 0 0 1.1
 11 12 0 2 2.3
 7 -13 0 1.1 1.4
 -7 13 0 3.3 1.7
 -7 13 0 -0.3 0.5
 -7 13 0 1 1.1
 6 -13 0 1.2 1.2
 -6 13 0 -0.3 0.8
 -6 13 0 -0.3 0.4
 5 -13 0 -0.7 0.9
 -5 13 0 0.4 0.9
 -5 13 0 0.4 0.5
 4 -13 0 0.9 1.1
 4 -13 0 -0.2 0.5
 -4 13 0 1.2 0.9
 -4 13 0 0.9 0.5
 3 -13 0 5.9 1.1
 3 -13 0 5.6 1.6
 -3 13 0 2.8 1.1
 -3 13 0 3.8 0.7
 2 -13 0 0.9 1
 2 -13 0 0.8 0.7
 -2 13 0 -0.8 0.7
 -2 13 0 0.4 0.4
 1 -13 0 5.4 1.1
 -1 13 0 5.7 0.9
 -1 13 0 5.8 1.4
 0 -13 0 6.3 1.1
 0 13 0 7.2 0.9
 0 13 0 5 1.3
 -1 -13 0 10.8 1.6
 -1 -13 0 5.3 1.4
 1 13 0 9.6 2.7
 1 13 0 6.8 0.9
 1 13 0 8.4 2.1
 -2 -13 0 0 0.9
 -2 -13 0 2.6 1
 2 13 0 0.7 1.3
 -4 -13 0 0.4 0.7
 -4 -13 0 0.2 0.9
 4 13 0 -0.2 0.8
 -5 -13 0 1 0.9
 5 13 0 -0.5 0.8
 5 13 0 0.4 1.4
 -6 -13 0 14.5 2
 -6 -13 0 10.3 2.4
 6 13 0 14.2 3
 6 13 0 12.1 2.4
 -7 -13 0 0.4 1.2
 -7 -13 0 0.5 0.8
 7 13 0 -0.3 1.5
 -8 -13 0 12.4 2.9
 -8 -13 0 11.4 2
 8 13 0 7.7 2.5
 -9 -13 0 5.9 2.1
 -9 -13 0 6.9 1.7
 9 13 0 2.2 2.1
 -10 -13 0 0.5 1.1
 -10 -13 0 0.7 1.8
 10 13 0 -1.5 1.7
 -11 -13 0 2 2
 -11 -13 0 1.5 1.5
 11 13 0 -0.5 2.4
 11 13 0 0 1.1
 7 -14 0 0.4 1.2
 -7 14 0 0.3 1.8
 -7 14 0 0.5 0.7
 -7 14 0 0.4 1.1
 6 -14 0 9.7 2.3
 -6 14 0 8.2 1.8
 -6 14 0 7.6 1.2
 5 -14 0 -0.4 1.1
 -5 14 0 0.2 0.5
 -5 14 0 0.9 0.9
 4 -14 0 27.3 3.2
 4 -14 0 26.8 2.8
 -4 14 0 29 3.2
 -4 14 0 31.2 2.5
 3 -14 0 12.3 1.7
 3 -14 0 11.5 2.1
 -3 14 0 14.6 2.1
 -3 14 0 13.7 1.4
 2 -14 0 6.1 1.1
 2 -14 0 5.7 1.6
 -2 14 0 5.8 0.9
 -2 14 0 5.9 1.5
 1 -14 0 164.98 11.7
 -1 14 0 155.18 11.3
 -1 14 0 150.48 12.1
 0 -14 0 9.9 1.5
 0 14 0 9.3 1.8
 0 14 0 7.2 2
 0 14 0 9.8 1.1
 -1 -14 0 23 2.4
 1 14 0 24 2.9
 1 14 0 19.9 1.9
 1 14 0 23.6 3.2
 -2 -14 0 15.6 2
 2 14 0 14.7 2.4
 2 14 0 22.2 3
 2 14 0 16.1 1.5
 -3 -14 0 65.59 5.4
 3 14 0 69.49 6.3
 3 14 0 59.09 5.8
 -4 -14 0 0.2 0.8
 -4 -14 0 1.5 0.8
 4 14 0 2.8 1.4
 4 14 0 2.8 1.5
 -5 -14 0 18.2 2.2
 5 14 0 9 2.3
 5 14 0 17.1 3.1
 -6 -14 0 0.3 0.8
 6 14 0 1.5 1.2
 6 14 0 -0.9 1.3
 -7 -14 0 6.6 2
 -7 -14 0 6.3 1.5
 7 14 0 2.9 2
 -8 -14 0 5.9 1.5
 -8 -14 0 1.9 1.5
 8 14 0 6.6 2.4
 -9 -14 0 1.2 1.2
 -9 -14 0 3.5 1.8
 9 14 0 0.7 1.8
 -10 -14 0 0.2 1.7
 -10 -14 0 -1.4 0.9
 10 14 0 1.2 2.3
 6 -15 0 1.8 1.6
 -6 15 0 2.7 0.8
 -6 15 0 3.1 1.5
 5 -15 0 1.3 1.5
 -5 15 0 -0.1 0.4
 -5 15 0 0.6 1.1
 4 -15 0 2.6 0.9
 4 -15 0 1.4 1.3
 -4 15 0 0.6 1.2
 -4 15 0 2.1 0.6
 3 -15 0 5.4 1.8
 3 -15 0 5.8 1.3
 -3 15 0 5.1 0.9
 -3 15 0 6.2 1.6
 2 -15 0 18.6 2.4
 2 -15 0 21 2.2
 -2 15 0 17.1 2.5
 -2 15 0 16.6 1.7
 1 -15 0 0 0.7
 -1 15 0 0.4 0.4
 -1 15 0 1 0.9
 0 -15 0 13.6 2
 0 -15 0 14.5 1.9
 0 15 0 13.1 2.6
 0 15 0 14.3 1.4
 0 15 0 10.6 2.1
 -1 -15 0 7 1.3
 1 15 0 4.9 0.8
 1 15 0 3.4 1.5
 1 15 0 8.2 2.2
 -2 -15 0 3.6 1.1
 -2 -15 0 1 0.9
 2 15 0 -0.8 0.9
 2 15 0 2.2 1.5
 2 15 0 1.4 0.5
 -3 -15 0 1.6 0.8
 3 15 0 0.3 1.2
 3 15 0 0.7 1.1
 3 15 0 0.8 0.4
 4 15 0 1.5 1.5
 4 15 0 0.7 1.2
 -5 -15 0 2.5 1.1
 5 15 0 3.2 1.9
 5 15 0 1.3 1.3
 -6 -15 0 0.4 0.8
 6 15 0 0.5 1.2
 6 15 0 -1.6 1.4
 -7 -15 0 1.7 1
 7 15 0 2.3 1.6
 7 15 0 2.7 2
 -8 -15 0 -0.9 1.2
 -8 -15 0 0 0.9
 8 15 0 -0.2 1.8
 -9 -15 0 2.2 1.6
 9 15 0 -1.1 2
 -10 -15 0 2.6 1.9
 10 15 0 4.2 2.5
 5 -16 0 0.6 1.5
 -5 16 0 2.3 0.7
 -5 16 0 2.2 1.3
 4 -16 0 0.3 1.5
 -4 16 0 7.3 2.1
 -4 16 0 5.5 1
 3 -16 0 0.8 1.2
 3 -16 0 0.3 0.8
 -3 16 0 0.4 1.1
 -3 16 0 1.8 0.6
 2 -16 0 48.7 4.3
 -2 16 0 45.9 4.8
 -2 16 0 49 3.9
 1 -16 0 2 1.5
 1 -16 0 7.2 1.4
 -1 16 0 5 0.9
 -1 16 0 5.4 1.7
 0 -16 0 0 0.9
 0 -16 0 -0.2 0.7
 0 16 0 -0.3 1
 0 16 0 0.5 0.4
 0 16 0 0.5 1.3
 -1 -16 0 39.8 3.7
 1 16 0 36.7 4.5
 1 16 0 32.6 4.1
 1 16 0 42.6 3.2
 -2 -16 0 -1.2 0.8
 -2 -16 0 3.6 1.1
 2 16 0 2.3 0.6
 2 16 0 1.4 1.3
 2 16 0 0.7 1.3
 -3 -16 0 1.6 1
 -3 -16 0 0.8 0.8
 3 16 0 0.7 0.5
 3 16 0 1.6 1.2
 3 16 0 5.1 1.8
 -4 -16 0 4.4 1.3
 4 16 0 4.5 1.7
 4 16 0 2.1 1.6
 -5 -16 0 18.1 2.3
 5 16 0 9.6 2.5
 5 16 0 19.4 3.5
 -6 -16 0 8.7 1.8
 6 16 0 7.2 2.6
 6 16 0 8.3 2.2
 -7 -16 0 3.5 1.3
 7 16 0 1.1 1.3
 7 16 0 2 1.9
 -8 -16 0 19.1 2.6
 8 16 0 9.3 3.4
 -9 -16 0 23.8 4.1
 9 16 0 27.8 4.9
 4 -17 0 0.9 0.8
 4 -17 0 0.4 1.6
 -4 17 0 0.6 0.6
 -4 17 0 -1.3 1.1
 3 -17 0 1.9 0.9
 3 -17 0 0 1.1
 -3 17 0 1.6 0.6
 -3 17 0 2.2 1.4
 2 -17 0 7.8 2
 -2 17 0 4.8 2.1
 -2 17 0 10.1 1.2
 1 -17 0 7.9 1.5
 1 -17 0 1.6 1.2
 -1 17 0 5.7 1
 -1 17 0 9.5 2.2
 -1 17 0 5.3 2.2
 0 -17 0 7.3 1.6
 0 17 0 6.7 1.1
 0 17 0 9 2.3
 0 17 0 9.3 2.2
 -1 -17 0 -0.2 1.1
 -1 -17 0 3.3 1.1
 1 17 0 4.6 0.9
 1 17 0 3.1 1.9
 1 17 0 0.8 1.3
 -2 -17 0 9.1 1.6
 2 17 0 10 2.4
 2 17 0 9.2 1.2
 2 17 0 11.5 2.7
 -3 -17 0 -0.1 0.8
 -3 -17 0 0.9 0.9
 3 17 0 1.5 1.3
 3 17 0 0.1 1.4
 3 17 0 1 0.5
 -4 -17 0 0.3 0.7
 -4 -17 0 0.7 0.8
 4 17 0 -0.4 0.4
 4 17 0 1.4 1.3
 4 17 0 0.5 1.4
 -5 -17 0 0.3 0.8
 5 17 0 1 1.6
 5 17 0 -0.1 1.2
 -6 -17 0 0 0.9
 6 17 0 0.1 1.8
 6 17 0 0.9 1.5
 -7 -17 0 -0.2 1.2
 7 17 0 -0.3 1.8
 -8 -17 0 -1.9 0.9
 8 17 0 -1.6 2.1
 3 -18 0 3.1 1.2
 -3 18 0 2.1 0.7
 2 -18 0 7.1 1.5
 2 -18 0 1.2 1.4
 -2 18 0 4.4 1.8
 1 -18 0 6.2 1.5
 -1 18 0 3.2 1.7
 -1 18 0 5.6 2.4
 -1 18 0 8.5 1.1
 0 -18 0 38.1 3.7
 0 18 0 31.3 5.1
 0 18 0 38.1 4.4
 0 18 0 35.9 3.1
 -1 -18 0 0.9 1.4
 1 18 0 1.1 0.5
 1 18 0 -0.8 1.4
 1 18 0 1.3 1.3
 -2 -18 0 18.2 3.2
 2 18 0 13.5 1.5
 2 18 0 8.6 2.6
 -3 -18 0 0.1 0.9
 -3 -18 0 2.9 1.8
 3 18 0 0.5 1.6
 3 18 0 2.5 0.7
 4 18 0 3.9 2.2
 4 18 0 2.8 1.9
 -5 -18 0 2.9 1.2
 5 18 0 1.6 0.6
 5 18 0 1.3 1.7
 -6 -18 0 6.3 1.6
 6 18 0 9.3 2.9
 6 18 0 9.8 2.7
 -7 -18 0 1.4 1.2
 7 18 0 1.1 2.2
 7 18 0 1.5 1.7
 1 -19 0 0.3 1.4
 -1 19 0 3.8 2.1
 -1 19 0 2.8 0.8
 0 -19 0 1.4 1
 0 -19 0 -0.4 1
 0 19 0 0.4 0.6
 0 19 0 2.5 2.1
 0 19 0 2.1 1.8
 -1 -19 0 -1.5 0.7
 -1 -19 0 2.1 1.3
 1 19 0 2.6 2.1
 1 19 0 0.6 0.5
 1 19 0 -2 1.5
 -2 -19 0 0.2 1.1
 -2 -19 0 -0.4 0.8
 2 19 0 -0.4 1.3
 2 19 0 1.8 2
 2 19 0 0 0.5
 -3 -19 0 0.8 1
 -3 -19 0 0.3 0.9
 3 19 0 0.6 0.5
 3 19 0 0.3 1.5
 3 19 0 0 1.9
 -4 -19 0 0.8 1
 -4 -19 0 2.5 1.2
 4 19 0 2.9 2.2
 4 19 0 0.2 0.5
 4 19 0 2.5 1.8
 -5 -19 0 0.4 1
 5 19 0 0.7 0.6
 5 19 0 -1.3 1.5
 5 19 0 0.4 2.1
 -6 -19 0 0.5 1
 6 19 0 -1.1 2.1
 5 19 -1 3.2 2.5
 5 19 -1 -0.4 2.3
 5 19 -1 -0.2 0.6
 -5 -19 1 1.3 1
 -5 -19 1 -0.5 0.8
 4 19 -1 6.9 1.2
 4 19 -1 5.4 2.4
 4 19 -1 7.9 2.7
 -4 -19 1 8.3 1.8
 3 19 -1 -0.3 1.5
 3 19 -1 0.2 0.6
 3 19 -1 1.1 1.8
 -3 -19 1 0.9 1.2
 -3 -19 1 0.5 0.9
 2 19 -1 3.5 0.8
 2 19 -1 2.1 1.6
 2 19 -1 2.6 2
 -2 -19 1 3.1 1.2
 1 19 -1 4.7 0.9
 1 19 -1 5 2.2
 1 19 -1 2.6 1.8
 -1 -19 1 -0.4 1.3
 -1 -19 1 4 1.3
 0 19 -1 32.2 4.8
 0 19 -1 39.6 3.3
 0 -19 1 41.9 4
 -1 19 -1 10.8 2.9
 -1 19 -1 10.5 1.4
 7 18 -1 -1.2 1.9
 -7 -18 1 1.1 1.2
 6 18 -1 9.7 2.8
 6 18 -1 4 2.1
 -6 -18 1 3.7 1.3
 5 18 -1 3 3.5
 5 18 -1 0.3 1.5
 5 18 -1 3.6 0.8
 -5 -18 1 3 1.2
 -5 -18 1 0.5 1
 4 18 -1 0.1 0.5
 4 18 -1 0 1.4
 4 18 -1 -0.9 1.6
 -4 -18 1 0.2 0.9
 -4 -18 1 1.1 0.9
 3 18 -1 -0.3 1.6
 3 18 -1 0.3 1.2
 -3 -18 1 0.2 1
 2 18 -1 0.9 1.5
 2 18 -1 1.1 1.3
 2 18 -1 1.6 0.7
 -2 -18 1 1.2 1.3
 1 18 -1 0.3 0.5
 1 18 -1 0.7 1.3
 1 18 -1 -0.4 1.4
 -1 -18 1 1.3 1.5
 -1 -18 1 -0.6 0.8
 0 18 -1 -1.3 1.3
 0 18 -1 0 1.5
 0 18 -1 1.3 0.7
 0 -18 1 -0.9 0.8
 0 -18 1 0.6 1.2
 -1 18 -1 -1.5 1.3
 -1 18 -1 1.5 1.5
 1 -18 1 1.3 1.4
 1 -18 1 -0.2 0.8
 -2 18 -1 2.9 0.8
 -2 18 -1 1.9 1.6
 2 -18 1 0.6 0.8
 2 -18 1 1 1.4
 8 17 -1 15.9 3.8
 -8 -17 1 12.5 2.4
 7 17 -1 16.1 3.8
 7 17 -1 8.4 2.6
 -7 -17 1 23.6 4.2
 6 17 -1 5.6 2.1
 6 17 -1 14.7 3.4
 -6 -17 1 12.2 2
 5 17 -1 16.7 3.4
 5 17 -1 10.4 2.8
 -5 -17 1 18.3 2.4
 4 17 -1 2.9 1.7
 4 17 -1 0.9 0.5
 4 17 -1 3.4 2.1
 -4 -17 1 0.3 1.2
 -4 -17 1 1.1 1
 3 17 -1 0.3 1.4
 3 17 -1 0.6 1.2
 3 17 -1 0.3 0.5
 -3 -17 1 2.3 1
 -3 -17 1 -0.7 1
 2 17 -1 30.9 4.3
 2 17 -1 42.4 3.3
 2 17 -1 38.9 4.8
 -2 -17 1 45 4
 1 17 -1 7 1
 1 17 -1 3.6 1.8
 1 17 -1 4.9 1.8
 -1 -17 1 6.3 1.4
 0 17 -1 27.1 3.7
 0 17 -1 23 2.1
 0 17 -1 18.9 3.1
 0 -17 1 22.8 2.6
 -1 17 -1 -0.1 0.4
 -1 17 -1 1.1 1.6
 -1 17 -1 -0.7 1.1
 1 -17 1 0.5 1.2
 1 -17 1 0.7 0.7
 -2 17 -1 34.4 4.5
 -2 17 -1 42.6 3.4
 -3 17 -1 -0.1 1.3
 -3 17 -1 0.5 0.6
 3 -17 1 0.7 0.9
 3 -17 1 0.3 1.2
 -4 17 -1 2.3 0.8
 -4 17 -1 1.8 1.5
 4 -17 1 -0.7 1.4
 4 -17 1 3.5 1.1
 9 16 -1 2.4 2.3
 -9 -16 1 1.8 1.7
 -9 -16 1 0.2 1.1
 8 16 -1 4.7 2.7
 -8 -16 1 5.2 1.3
 7 16 -1 -0.2 1.7
 -7 -16 1 2.4 1.1
 6 16 -1 -0.2 1.3
 6 16 -1 -0.6 1.7
 -6 -16 1 0.6 0.9
 5 16 -1 0.2 1.6
 4 16 -1 0.2 0.4
 4 16 -1 0.8 1.4
 4 16 -1 0 1.1
 -4 -16 1 0.6 0.9
 -4 -16 1 2.4 1
 3 16 -1 0.3 1
 3 16 -1 0.7 0.5
 3 16 -1 1.2 1.5
 -3 -16 1 2.2 1.1
 -3 -16 1 0.8 0.8
 2 16 -1 3.7 2
 2 16 -1 1.7 0.6
 2 16 -1 2.6 1.4
 -2 -16 1 0.3 1.1
 -2 -16 1 3.8 1.2
 1 16 -1 12.2 2.8
 1 16 -1 16.8 2.7
 1 16 -1 12.4 1.5
 -1 -16 1 17 2
 0 16 -1 -1 1.1
 0 16 -1 0.2 1
 0 16 -1 0.2 0.4
 0 -16 1 -0.7 0.5
 -1 16 -1 3.7 0.7
 -1 16 -1 3.5 1.4
 1 -16 1 0.5 1.1
 1 -16 1 4.7 1.2
 -2 16 -1 5.7 0.9
 -2 16 -1 5.2 1.7
 2 -16 1 3.9 1.1
 2 -16 1 2.3 1.5
 -3 16 -1 3.2 1.5
 -3 16 -1 3.4 0.7
 3 -16 1 1.7 1.5
 3 -16 1 3 1
 -4 16 -1 -0.7 1.2
 -4 16 -1 0 0.4
 4 -16 1 0.3 1.3
 -5 16 -1 1.3 0.6
 -5 16 -1 1.6 1.3
 5 -16 1 0.1 1.3
 10 15 -1 0.7 2
 -10 -15 1 3.9 2.1
 -10 -15 1 -0.2 1.2
 9 15 -1 2.9 2.4
 -9 -15 1 4.5 2.1
 -9 -15 1 2.9 1.3
 8 15 -1 -1.7 1.5
 -8 -15 1 -0.5 1.2
 -8 -15 1 -0.7 1
 7 15 -1 0.6 1.5
 -7 -15 1 7 1.7
 6 15 -1 -0.1 1.3
 6 15 -1 1.7 1.5
 -6 -15 1 2.4 1.1
 5 15 -1 30.7 4.1
 5 15 -1 34.1 4.6
 -5 -15 1 38.9 3.7
 4 15 -1 3.2 1.7
 4 15 -1 1.9 1.6
 -4 -15 1 1.2 0.9
 -4 -15 1 1.6 1
 3 15 -1 10.2 2.4
 3 15 -1 10.7 1.2
 3 15 -1 16.3 2.8
 -3 -15 1 14.6 1.9
 2 15 -1 7.1 1.9
 2 15 -1 6.7 2
 2 15 -1 5.2 0.8
 -2 -15 1 6.9 1.4
 -2 -15 1 2 1.2
 1 15 -1 137.39 11.6
 1 15 -1 146.29 10.6
 1 15 -1 150.88 12
 -1 -15 1 154.58 11.2
 0 15 -1 3.8 1.5
 0 15 -1 2.3 0.6
 0 15 -1 4.5 1.8
 0 -15 1 9.8 1.8
 0 -15 1 2.8 1
 -1 15 -1 14.7 1.5
 -1 15 -1 10.2 2.2
 1 -15 1 18.3 2
 -2 15 -1 44.9 4.3
 -2 15 -1 37.6 3.2
 2 -15 1 38.6 3.6
 -3 15 -1 2.6 0.7
 -3 15 -1 2.2 1.2
 3 -15 1 1.8 1.4
 3 -15 1 2.7 1
 -4 15 -1 6.9 1.1
 -4 15 -1 7.7 1.8
 4 -15 1 7.3 1.4
 4 -15 1 3.7 1.8
 -5 15 -1 0.2 0.5
 -5 15 -1 0.9 1.1
 5 -15 1 -0.6 1.6
 -6 15 -1 2 0.8
 -6 15 -1 3.8 1.7
 6 -15 1 0.5 1.6
 10 14 -1 -0.9 2
 -10 -14 1 -1.2 1.1
 -10 -14 1 0.4 1.9
 9 14 -1 -0.1 1.7
 -9 -14 1 0.7 1.4
 -9 -14 1 -1.7 0.9
 8 14 -1 0.2 1.6
 -8 -14 1 2.1 1.6
 -8 -14 1 0.4 0.9
 7 14 -1 1 1.7
 -7 -14 1 1.4 1
 -7 -14 1 1.3 1.5
 6 14 -1 4 1.5
 6 14 -1 3.7 1.7
 -6 -14 1 4.8 1.5
 5 14 -1 5.2 2
 5 14 -1 2.6 1.5
 -5 -14 1 4.1 1.3
 -5 -14 1 7.5 1.5
 4 14 -1 0.8 1.3
 4 14 -1 -0.5 0.9
 -4 -14 1 2.4 0.9
 -4 -14 1 1 0.9
 2 14 -1 0 1
 2 14 -1 -0.4 0.3
 2 14 -1 0.3 1
 -2 -14 1 -0.1 0.5
 1 14 -1 2.2 1.2
 1 14 -1 2.4 1.3
 1 14 -1 4 0.7
 -1 -14 1 1.5 0.8
 0 14 -1 2 1.2
 0 14 -1 2.8 0.6
 0 14 -1 3.8 1.3
 0 -14 1 8.2 1.7
 0 -14 1 2.9 0.9
 -1 14 -1 52.29 4
 -1 14 -1 49.6 4.8
 1 -14 1 53.09 4.4
 -2 14 -1 -0.7 0.8
 -2 14 -1 0.1 0.3
 2 -14 1 -0.4 1.1
 2 -14 1 1 0.7
 -3 14 -1 14.4 2.2
 -3 14 -1 11.4 1.3
 3 -14 1 13.1 1.7
 3 -14 1 9.3 2
 -4 14 -1 0.8 0.5
 -4 14 -1 0.4 0.8
 4 -14 1 0.6 1.3
 4 -14 1 0.7 0.7
 -5 14 -1 0.7 0.5
 -5 14 -1 0.1 0.9
 5 -14 1 0.8 1.3
 -6 14 -1 0.2 0.6
 -6 14 -1 1.4 1.1
 6 -14 1 -0.9 1.3
 -7 14 -1 -0.3 0.5
 -7 14 -1 1.1 1.2
 -7 14 -1 2 1.8
 11 13 -1 -0.8 2.3
 11 13 -1 1.1 1.3
 -11 -13 1 -1.1 1.3
 -11 -13 1 -1.3 1.7
 10 13 -1 -0.3 1.9
 -10 -13 1 1.8 1.2
 -10 -13 1 0.5 1.9
 9 13 -1 -0.5 1.6
 -9 -13 1 1 1
 -9 -13 1 0.2 1.6
 8 13 -1 26 3.9
 -8 -13 1 20 2.7
 -8 -13 1 20.3 3.4
 7 13 -1 -0.1 1.4
 -7 -13 1 -1.3 1
 -7 -13 1 -0.8 0.7
 6 13 -1 5.1 1.8
 6 13 -1 4.4 1.7
 -6 -13 1 6 1.5
 -6 -13 1 3.7 1.4
 5 13 -1 0.9 1.4
 5 13 -1 0.8 1
 -5 -13 1 1.9 1
 -5 -13 1 1.4 1.1
 -5 -13 1 1.1 0.4
 4 13 -1 3 2.8
 4 13 -1 3.4 1.4
 -4 -13 1 1.7 1
 -4 -13 1 3.7 1.1
 3 13 -1 5.7 1.7
 3 13 -1 6.2 1.7
 -3 -13 1 6.4 1.4
 -3 -13 1 7 1.4
 2 13 -1 19.2 1.8
 2 13 -1 19.6 2.8
 2 13 -1 18 2.8
 -2 -13 1 17.9 2.1
 1 13 -1 9.4 2.2
 1 13 -1 8.1 1.8
 -1 -13 1 6.6 1.6
 -1 -13 1 7.8 1.3
 0 13 -1 17.7 2.4
 0 -13 1 17.9 2
 -1 13 -1 59.99 4.9
 -1 13 -1 66.69 5.7
 1 -13 1 72.09 5.4
 -2 13 -1 2 1.1
 -2 13 -1 3 0.7
 2 -13 1 5.3 1
 2 -13 1 4.7 1.7
 -3 13 -1 8 1.1
 -3 13 -1 7 1.6
 3 -13 1 12.9 1.5
 3 -13 1 8 1.8
 -4 13 -1 35.3 2.8
 -4 13 -1 34.5 3.4
 4 -13 1 26.5 3.4
 4 -13 1 34 3
 -5 13 -1 1.8 0.9
 -5 13 -1 1.8 0.6
 5 -13 1 2.1 1.2
 -6 13 -1 11.2 1.9
 -6 13 -1 9.4 1.3
 6 -13 1 10.9 2.5
 -7 13 -1 3 1.7
 -7 13 -1 2.9 1.2
 -7 13 -1 2.1 0.8
 7 -13 1 5.4 1.8
 11 12 -1 3.2 2.2
 11 12 -1 5.9 1.6
 -11 -12 1 1.6 1.4
 -11 -12 1 4.6 2.2
 10 12 -1 1 1.7
 -10 -12 1 1.1 1.5
 -10 -12 1 -0.3 1
 9 12 -1 1.1 1.7
 -9 -12 1 2.3 1.2
 -9 -12 1 1.8 1.5
 8 12 -1 10 2.7
 -8 -12 1 8.8 1.9
 -8 -12 1 4 1.8
 7 12 -1 -0.4 1.3
 -7 -12 1 0 0.9
 -7 -12 1 1.3 1.2
 -7 -12 1 0.2 0.3
 6 12 -1 1 1.3
 6 12 -1 -0.3 1
 -6 -12 1 -0.6 0.7
 -6 -12 1 0.9 1.2
 5 12 -1 1.6 1.2
 5 12 -1 0.7 1.2
 -5 -12 1 1.1 1
 4 12 -1 0.7 1.3
 3 12 -1 2.6 1.1
 3 12 -1 1.8 1.3
 -3 -12 1 3.5 1
 -3 -12 1 4.6 1.2
 1 12 -1 0.6 1.1
 0 12 -1 1.8 1
 0 12 -1 0.9 0.4
 0 -12 1 1.6 0.8
 0 -12 1 6.6 1.5
 -1 12 -1 -0.1 0.3
 -1 12 -1 1 0.8
 1 -12 1 0.1 0.5
 -2 12 -1 5.9 0.8
 2 -12 1 5.8 1.6
 -3 12 -1 -0.2 0.3
 -3 12 -1 1 0.7
 3 -12 1 -0.2 0.5
 3 -12 1 -0.8 0.9
 -4 12 -1 1 0.5
 -4 12 -1 1.9 1
 4 -12 1 1.8 0.7
 4 -12 1 0.9 1.1
 -5 12 -1 0 0.8
 -5 12 -1 1 0.5
 5 -12 1 3.1 1.3
 -6 12 -1 -1 0.6
 -6 12 -1 0 0.4
 6 -12 1 0.2 1.1
 -7 12 -1 -0.4 0.9
 -7 12 -1 -0.6 1.2
 -7 12 -1 -0.6 0.4
 -8 12 -1 -1.2 0.9
 -8 12 -1 -0.1 1.5
 -8 12 -1 0.3 0.6
 8 -12 1 -0.7 1.1
 11 11 -1 19.5 4
 11 11 -1 20.4 2.6
 -11 -11 1 18 3
 -11 -11 1 13.7 3.5
 10 11 -1 7.2 2.5
 -10 -11 1 5.8 1.7
 -10 -11 1 4.6 2.3
 9 11 -1 20.2 3.5
 -9 -11 1 19.6 2.6
 -9 -11 1 10.4 2.8
 8 11 -1 0.9 1.6
 -8 -11 1 0.7 1.1
 -8 -11 1 0.7 1.3
 7 11 -1 -0.4 1.2
 -7 -11 1 1.2 1.2
 -7 -11 1 0.7 1.1
 -7 -11 1 0.3 0.4
 6 11 -1 -0.3 1.2
 -6 -11 1 -0.1 0.9
 -6 -11 1 0.6 0.8
 5 11 -1 -0.9 0.9
 5 11 -1 -0.3 0.8
 -5 -11 1 0 0.3
 -5 -11 1 -0.4 0.8
 -5 -11 1 -0.2 0.7
 4 11 -1 70.69 6.6
 4 11 -1 76.99 6.9
 -4 -11 1 83.19 6.3
 3 11 -1 9 2.2
 3 11 -1 7.5 1.7
 -3 -11 1 9.2 1.5
 2 11 -1 25.8 3.1
 2 11 -1 24.7 2.8
 -2 -11 1 26.6 2.6
 1 11 -1 18 1.6
 1 11 -1 20.4 2.5
 1 11 -1 16.5 2.2
 -1 -11 1 20.2 2
 0 11 -1 14 1.9
 0 11 -1 16.6 1.4
 0 -11 1 16.2 1.8
 -1 11 -1 60.39 5
 -1 11 -1 57.29 4.4
 1 -11 1 60.89 4.8
 -2 11 -1 24.9 2.1
 -2 11 -1 30.6 2.7
 2 -11 1 24.4 2.4
 2 -11 1 22.6 2.7
 -3 11 -1 5.8 1.2
 -3 11 -1 6.2 0.8
 3 -11 1 9.7 2
 3 -11 1 6.1 1
 -4 11 -1 0.8 0.8
 -4 11 -1 -0.1 0.3
 4 -11 1 0.3 0.5
 4 -11 1 0.8 1.1
 -5 11 -1 89.39 7.1
 5 -11 1 88.39 7.3
 -6 11 -1 -0.2 0.4
 -6 11 -1 2.1 0.9
 -6 11 -1 1.1 2.7
 6 -11 1 -0.1 1.1
 6 -11 1 0.1 0.4
 -7 11 -1 5.2 2.1
 -7 11 -1 11.9 1.4
 -7 11 -1 7 1.5
 7 -11 1 10 2.2
 7 -11 1 11.9 1.2
 -8 11 -1 -0.8 1.2
 -8 11 -1 0.3 0.5
 -8 11 -1 0.7 0.9
 8 -11 1 -0.7 1.1
 8 -11 1 0.1 0.5
 9 -11 1 11.3 1.3
 12 10 -1 -0.3 0.9
 -12 -10 1 -1.5 1.3
 -12 -10 1 -1.8 2.3
 -12 -10 1 4.1 2.3
 11 10 -1 1.8 1
 11 10 -1 0.1 1.5
 -11 -10 1 -0.1 1.2
 -11 -10 1 3 3.2
 10 10 -1 0.4 0.8
 10 10 -1 -0.6 1.4
 -10 -10 1 3.1 1.2
 -10 -10 1 -0.9 0.9
 -10 -10 1 -0.9 1.3
 9 10 -1 4.5 2
 -9 -10 1 3.5 1.4
 -9 -10 1 6.7 2.1
 -8 -10 1 -0.2 1.1
 -8 -10 1 0 0.9
 7 10 -1 8.1 2.5
 -7 -10 1 6.2 1.5
 -7 -10 1 5.9 1.7
 6 10 -1 0.7 1.1
 -6 -10 1 0.9 0.4
 -6 -10 1 0.9 0.8
 -6 -10 1 2.8 1.3
 5 10 -1 -0.5 0.9
 5 10 -1 -0.2 0.7
 -5 -10 1 0.4 0.7
 -5 -10 1 0.5 0.9
 -5 -10 1 0 0.3
 4 10 -1 -0.1 0.8
 4 10 -1 -0.8 0.7
 -4 -10 1 0.5 0.8
 -4 -10 1 -0.1 0.5
 3 10 -1 -0.4 0.8
 3 10 -1 -0.6 0.6
 -3 -10 1 -0.1 0.5
 2 10 -1 -0.3 0.7
 2 10 -1 0.8 0.8
 -2 -10 1 0.8 0.6
 1 10 -1 6.6 0.7
 1 10 -1 3.1 1.1
 1 10 -1 5.8 1.3
 -1 -10 1 5.9 1
 0 10 -1 0.6 0.3
 0 10 -1 1.1 0.7
 0 -10 1 1.4 0.9
 0 -10 1 1.5 0.6
 -1 10 -1 0.4 0.6
 -1 10 -1 1.4 0.4
 1 -10 1 1.4 0.7
 1 -10 1 0.3 1
 -2 10 -1 6 0.8
 -2 10 -1 6.7 1.2
 2 -10 1 7 1.1
 -3 10 -1 0.6 0.7
 -3 10 -1 0.7 0.4
 3 -10 1 0.3 0.4
 3 -10 1 1.3 1.1
 -4 10 -1 2.4 0.6
 -4 10 -1 1.8 0.8
 -4 10 -1 4.3 2
 4 -10 1 2.2 0.5
 4 -10 1 2.5 0.7
 4 -10 1 3.3 1.5
 -5 10 -1 11.5 1.8
 -5 10 -1 9.4 1.1
 -5 10 -1 5.8 2.3
 5 -10 1 9.9 1.8
 5 -10 1 9.7 1
 -6 10 -1 5.6 2.3
 -6 10 -1 1.4 0.8
 6 -10 1 1.1 1
 -7 10 -1 -0.1 0.6
 -7 10 -1 1.3 1.3
 -7 10 -1 2.1 2.3
 -7 10 -1 0.1 0.5
 7 -10 1 -0.1 0.3
 7 -10 1 -0.6 1.1
 -8 10 -1 0.5 0.8
 -8 10 -1 0 0.5
 -8 10 -1 1.8 3.4
 -8 10 -1 0.4 1.2
 8 -10 1 -0.3 1
 8 -10 1 0.7 0.5
 -9 10 -1 8.7 4.4
 -9 10 -1 4.1 1.8
 -9 10 -1 2.3 1.1
 -9 10 -1 3.9 1
 9 -10 1 2.7 0.7
 9 -10 1 2 1.3
 12 9 -1 -0.5 1.7
 12 9 -1 0.3 0.9
 -12 -9 1 0.5 1.4
 -12 -9 1 1.4 2
 -12 -9 1 0.1 2.2
 11 9 -1 2.6 1.1
 11 9 -1 2.3 2
 -11 -9 1 -0.9 1
 -11 -9 1 3.2 1.5
 -11 -9 1 -0.7 1.5
 10 9 -1 -0.2 0.7
 10 9 -1 -1 1.2
 -10 -9 1 -0.6 0.9
 -10 -9 1 0.6 1
 -10 -9 1 -0.8 1.3
 9 9 -1 34.6 4.6
 -9 -9 1 35.5 4.6
 -9 -9 1 41.1 4.1
 8 9 -1 12.4 3
 -8 -9 1 8.6 1.9
 -8 -9 1 8.6 2.3
 7 9 -1 8.4 2.2
 -7 -9 1 6.7 1.6
 -7 -9 1 6.8 0.9
 -7 -9 1 7.4 2.1
 6 9 -1 60.49 5.6
 -6 -9 1 57.59 5
 -6 -9 1 57.99 5.4
 -6 -9 1 55.89 4.2
 5 9 -1 10.1 1.9
 5 9 -1 6 1.6
 -5 -9 1 11.8 2
 -5 -9 1 6.7 0.7
 -5 -9 1 9.7 1.6
 4 9 -1 0.2 1
 4 9 -1 0.1 0.7
 -4 -9 1 -0.3 0.7
 -4 -9 1 0.3 0.7
 3 9 -1 19.5 2.5
 3 9 -1 14.9 2.1
 -3 -9 1 19.9 2
 2 9 -1 134.59 11.4
 2 9 -1 151.68 11.6
 -2 -9 1 171.28 11.3
 1 9 -1 23.1 1.8
 1 9 -1 19.2 2.3
 1 9 -1 21.1 2.5
 -1 -9 1 22.6 2.1
 0 9 -1 73.09 5.8
 0 9 -1 74.59 5.2
 0 -9 1 69.09 5.5
 -1 9 -1 1.3 0.3
 -1 9 -1 1 0.6
 1 -9 1 1.4 0.6
 1 -9 1 -0.7 0.7
 -2 9 -1 190.68 13.5
 -2 9 -1 195.48 13.9
 2 -9 1 204.08 13.8
 2 -9 1 176.28 13.9
 -3 9 -1 20.8 1.9
 -3 9 -1 23.8 2.3
 3 -9 1 21.3 2.4
 3 -9 1 22.3 2.1
 3 -9 1 24.2 1.9
 -4 9 -1 22.7 2.2
 -4 9 -1 20.4 1.8
 4 -9 1 20.8 1.8
 4 -9 1 23.3 2.5
 4 -9 1 21.7 2
 -5 9 -1 13.5 1.4
 -5 9 -1 14.6 1.7
 5 -9 1 13.4 1.3
 5 -9 1 17.8 2.1
 -6 9 -1 22.3 2.2
 -6 9 -1 18.8 1.8
 -6 9 -1 22.5 2.8
 -6 9 -1 18.8 3.2
 6 -9 1 18 1.7
 6 -9 1 19.2 2.4
 -7 9 -1 25.8 3.3
 -7 9 -1 21.2 2.3
 -7 9 -1 22 3.8
 -7 9 -1 26.2 2.5
 7 -9 1 25 2.9
 -8 9 -1 1.2 0.5
 -8 9 -1 0.1 1.2
 -8 9 -1 0.1 0.7
 -8 9 -1 4.6 2.5
 8 -9 1 0.1 0.3
 8 -9 1 1.3 1.2
 -9 9 -1 6.2 1.4
 -9 9 -1 4.8 1.8
 -9 9 -1 4.4 1
 -9 9 -1 5.4 3.2
 9 -9 1 6.1 1.7
 9 -9 1 3.9 0.8
 10 -9 1 -0.1 0.5
 12 8 -1 -0.4 0.7
 12 8 -1 -1.2 1.4
 -12 -8 1 -0.2 2.1
 -12 -8 1 0.7 1.3
 -12 -8 1 4.1 2
 11 8 -1 0.2 0.8
 11 8 -1 -1.1 1.3
 -11 -8 1 0.7 1.1
 -11 -8 1 3.2 1.7
 -11 -8 1 -0.2 1.6
 10 8 -1 -0.4 1
 10 8 -1 0 0.7
 -10 -8 1 -0.5 1
 -10 -8 1 0.4 1.1
 -10 -8 1 -1.2 1.4
 9 8 -1 0.6 0.8
 9 8 -1 0.9 1.3
 -9 -8 1 1.7 1.1
 -9 -8 1 2.6 1.6
 8 8 -1 0.9 1.2
 -8 -8 1 -0.4 0.8
 -8 -8 1 1.5 1.3
 -8 -8 1 0.2 0.6
 7 8 -1 3 1.3
 -7 -8 1 0.2 1.3
 -7 -8 1 2.1 1.1
 -7 -8 1 1.3 0.5
 6 8 -1 5.6 1.7
 -6 -8 1 4.9 0.7
 -6 -8 1 3.6 1.5
 -6 -8 1 4.4 1.3
 5 8 -1 0.7 1
 -5 -8 1 1.9 1.1
 -5 -8 1 1.5 0.8
 -5 -8 1 1.3 0.4
 4 8 -1 0.7 0.9
 4 8 -1 1.9 0.9
 -4 -8 1 3.8 1
 -4 -8 1 2.5 1.1
 -4 -8 1 2.8 0.5
 3 8 -1 26.7 3
 3 8 -1 25.3 2.9
 -3 -8 1 29.7 2.7
 -3 -8 1 32.1 3
 2 8 -1 0.9 0.8
 2 8 -1 2.4 1
 -2 -8 1 1 0.6
 1 8 -1 2 0.9
 1 8 -1 3.3 1
 -1 -8 1 2.1 0.7
 -1 -8 1 -0.6 0.9
 0 8 -1 0.6 0.3
 0 8 -1 0.9 0.6
 0 -8 1 0.7 0.5
 0 -8 1 0.6 1
 -1 8 -1 6.8 0.8
 -1 8 -1 9.2 1.2
 1 -8 1 7.4 1
 -2 8 -1 0.1 0.5
 -2 8 -1 -0.1 1.2
 -2 8 -1 0.1 0.2
 2 -8 1 0.7 0.4
 2 -8 1 -0.2 0.8
 -3 8 -1 0.7 0.3
 -3 8 -1 -1 1.4
 -3 8 -1 1.7 0.7
 3 -8 1 1.1 0.3
 3 -8 1 0.8 1
 3 -8 1 1.8 0.6
 -4 8 -1 39 3
 -4 8 -1 32.2 3.9
 -4 8 -1 40.8 3.3
 4 -8 1 40.7 3.6
 4 -8 1 39.6 3
 4 -8 1 40.2 3.2
 -5 8 -1 2.9 0.9
 -5 8 -1 2.1 0.6
 -5 8 -1 5.8 2.1
 5 -8 1 4.2 1.3
 5 -8 1 3 0.6
 -6 8 -1 16.4 3
 -6 8 -1 15.9 1.6
 -6 8 -1 17.4 1.9
 -6 8 -1 20.6 2.6
 6 -8 1 17 2.2
 6 -8 1 18.3 1.6
 -7 8 -1 6.4 1.3
 -7 8 -1 10.3 2.3
 -7 8 -1 9 2.9
 -7 8 -1 7.4 1.1
 7 -8 1 9 1
 7 -8 1 9.2 1.7
 -8 8 -1 1.4 0.8
 -8 8 -1 -1.6 2.1
 -8 8 -1 0.2 1.1
 -8 8 -1 1.8 0.7
 8 -8 1 1.3 1
 8 -8 1 0.9 0.5
 -9 8 -1 1.2 1.4
 -9 8 -1 3.7 3.5
 -9 8 -1 1.9 0.7
 -9 8 -1 1.9 0.9
 9 -8 1 2.5 1.3
 9 -8 1 3.1 0.7
 -10 8 -1 0.6 0.9
 -10 8 -1 -0.2 0.7
 -10 8 -1 1 1.9
 -10 8 -1 3.3 3.2
 10 -8 1 0.3 0.5
 10 -8 1 -0.1 1
 12 7 -1 23.2 4
 12 7 -1 28.7 2.6
 12 7 -1 23.4 2.3
 -12 -7 1 22.7 3.3
 -12 -7 1 17.6 4.1
 11 7 -1 0.9 0.8
 11 7 -1 -0.1 1.3
 11 7 -1 0.2 0.5
 -11 -7 1 0.8 1.4
 -11 -7 1 0.4 1.7
 -11 -7 1 0 1
 10 7 -1 6.6 2
 10 7 -1 4 0.8
 10 7 -1 4.9 1.2
 -10 -7 1 0.8 1.1
 -10 -7 1 3.7 1.4
 -10 -7 1 1.4 1.7
 9 7 -1 7.5 2.1
 -9 -7 1 1.2 0.9
 -9 -7 1 5.1 1.4
 -9 -7 1 3.4 1.6
 8 7 -1 1.4 1.9
 -8 -7 1 0.9 1
 -8 -7 1 2.5 1.6
 -8 -7 1 0.7 0.8
 7 7 -1 -1 0.9
 -7 -7 1 1.6 0.6
 -7 -7 1 1.7 1.3
 -7 -7 1 0.8 0.7
 6 7 -1 35.4 3.9
 -6 -7 1 38.4 3.9
 -6 -7 1 33.5 3.4
 5 7 -1 86.69 7.1
 -5 -7 1 80.49 6.7
 -5 -7 1 80.79 6
 -5 -7 1 91.09 7.1
 4 7 -1 25.5 2.9
 4 7 -1 18.6 2.6
 -4 -7 1 26.7 1.9
 -4 -7 1 23.1 2.5
 -4 -7 1 27.2 2.8
 3 7 -1 194.88 16.4
 3 7 -1 217.28 16.6
 -3 -7 1 242.18 16.6
 -3 -7 1 252.67 16.4
 2 7 -1 38.9 3.8
 2 7 -1 45.2 4
 -2 -7 1 51.29 3.8
 1 7 -1 418.76 29.2
 1 7 -1 378.76 29
 -1 -7 1 438.26 28.9
 0 7 -1 117.39 8.6
 0 7 -1 112.49 8.2
 0 -7 1 120.99 8.5
 -1 7 -1 97.29 7.5
 -1 7 -1 101.99 7.2
 1 -7 1 104.89 7.4
 -2 7 -1 43.2 3.2
 -2 7 -1 44.1 3.5
 2 -7 1 35.9 3.6
 2 -7 1 53.09 3.5
 2 -7 1 43.3 3.2
 -3 7 -1 21.1 1.7
 -3 7 -1 19.1 1.9
 3 -7 1 19.1 1.6
 3 -7 1 21.6 1.8
 3 -7 1 19.9 2.2
 -4 7 -1 29.6 2.6
 -4 7 -1 30.4 2.4
 4 -7 1 27.4 2.3
 4 -7 1 30.6 2.9
 4 -7 1 31.1 2.5
 -5 7 -1 13.4 2.4
 -5 7 -1 14.1 1.4
 -5 7 -1 17 1.6
 5 -7 1 14.1 1.8
 5 -7 1 13.5 1.3
 -6 7 -1 9.4 1.2
 -6 7 -1 7.8 2.2
 -6 7 -1 23.2 4.8
 -6 7 -1 11.9 1.4
 6 -7 1 12.6 1.1
 6 -7 1 9.1 1.7
 -7 7 -1 0.8 0.5
 -7 7 -1 0.6 0.9
 -7 7 -1 -0.1 1.8
 -7 7 -1 0.4 0.6
 7 -7 1 0.7 1
 7 -7 1 0.2 0.4
 -8 7 -1 27 3.9
 -8 7 -1 24.9 3.5
 -8 7 -1 27.7 2.5
 8 -7 1 30.9 3.1
 8 -7 1 25.7 2.3
 -9 7 -1 14.6 3.7
 -9 7 -1 12.4 2.9
 -9 7 -1 8.8 1.4
 -9 7 -1 12.2 1.6
 9 -7 1 12.1 1.2
 9 -7 1 8.6 1.8
 -10 7 -1 6.7 1.3
 -10 7 -1 3 2
 -10 7 -1 8.2 3.7
 -10 7 -1 5.7 1.3
 10 -7 1 4.6 0.9
 10 -7 1 7.3 1.8
 12 6 -1 0.1 0.7
 12 6 -1 0.4 0.7
 12 6 -1 -0.3 1.7
 -12 -6 1 -0.6 1.3
 -12 -6 1 1.8 2
 11 6 -1 0.1 0.5
 11 6 -1 0.9 1.2
 11 6 -1 3.1 0.8
 -11 -6 1 0.3 1.5
 -11 -6 1 0.5 1.7
 -11 -6 1 0.6 1.1
 10 6 -1 6 1.1
 10 6 -1 6.2 1
 10 6 -1 7.7 2.1
 -10 -6 1 2.2 1.9
 -10 -6 1 1.4 1.3
 9 6 -1 0.3 0.5
 9 6 -1 0.5 0.6
 9 6 -1 0.5 1
 -9 -6 1 -0.4 0.8
 -9 -6 1 2.7 1.9
 -9 -6 1 0.2 0.9
 8 6 -1 26.9 2.3
 8 6 -1 28.7 2.6
 8 6 -1 32.1 3.6
 -8 -6 1 26.7 3.1
 -8 -6 1 32.5 3.9
 -8 -6 1 23.9 2.4
 7 6 -1 7 0.8
 7 6 -1 6.9 1.9
 -7 -6 1 6.1 1
 -7 -6 1 5.7 1.4
 -7 -6 1 8.2 2
 6 6 -1 2.8 1.2
 -6 -6 1 2 1
 -6 -6 1 2.8 0.6
 -6 -6 1 3 1.3
 5 6 -1 23.7 2.9
 -5 -6 1 25.7 2
 -5 -6 1 26.2 2.9
 -5 -6 1 22 2.6
 4 6 -1 11.4 1.9
 4 6 -1 6.6 1.5
 -4 -6 1 11.4 1
 -4 -6 1 13.3 2
 -4 -6 1 12.9 1.7
 3 6 -1 0.1 0.8
 3 6 -1 2.4 0.9
 -3 -6 1 3.4 1.1
 -3 -6 1 3.4 1
 2 6 -1 35.4 3.6
 2 6 -1 44.9 3.8
 -2 -6 1 46.1 3.7
 -2 -6 1 45.1 3.5
 1 6 -1 0.9 0.7
 1 6 -1 2 0.7
 -1 -6 1 0 0.8
 -1 -6 1 1.6 0.6
 0 6 -1 28.7 2.4
 0 6 -1 25.4 2.1
 0 -6 1 30.9 2.4
 -1 6 -1 10.9 1.3
 -1 6 -1 12 1
 1 -6 1 11.5 1.2
 -2 6 -1 47 3.6
 -2 6 -1 47.3 3.4
 2 -6 1 48.2 3.6
 2 -6 1 43.5 3.4
 -3 6 -1 0.3 0.3
 -3 6 -1 -1.5 1.2
 -3 6 -1 0.4 0.4
 3 -6 1 0.2 0.2
 3 -6 1 0.2 0.3
 3 -6 1 0.3 0.8
 -4 6 -1 0.4 0.4
 -4 6 -1 -0.7 1.1
 -4 6 -1 0.6 0.3
 4 -6 1 0.8 0.3
 4 -6 1 1.7 0.9
 -5 6 -1 6.6 2
 -5 6 -1 4.1 0.6
 -5 6 -1 3.5 0.8
 -5 6 -1 4.2 1.2
 5 -6 1 3.4 0.5
 5 -6 1 4.5 1.3
 -6 6 -1 32.1 2.7
 -6 6 -1 38.2 3
 -6 6 -1 38.6 3.9
 -6 6 -1 27.1 3.5
 6 -6 1 34 3.2
 6 -6 1 33.9 2.7
 -7 6 -1 14.6 2.7
 -7 6 -1 11.8 2.5
 -7 6 -1 10.4 1.4
 -7 6 -1 12.5 1.4
 7 -6 1 13.9 1.9
 7 -6 1 13.1 1.2
 -8 6 -1 0.3 0.5
 -8 6 -1 -1.4 2.1
 -8 6 -1 0 0.5
 -8 6 -1 1 1.1
 8 -6 1 0.4 0.4
 8 -6 1 0.5 0.8
 -9 6 -1 -0.4 0.4
 -9 6 -1 0.4 0.6
 -9 6 -1 1.2 1.4
 -9 6 -1 1.6 2.4
 9 -6 1 0.1 0.8
 9 -6 1 0 0.4
 -10 6 -1 16.4 5.5
 -10 6 -1 5.9 1.3
 -10 6 -1 8.5 1.4
 10 -6 1 7.9 1.1
 10 -6 1 8.5 1.7
 -11 6 -1 -0.4 0.8
 -11 6 -1 1.9 3.1
 -11 6 -1 0.4 0.8
 -11 6 -1 -3 3.4
 11 -6 1 0.6 0.5
 11 -6 1 0.4 0.9
 12 5 -1 25.7 3.9
 12 5 -1 23.4 2.4
 12 5 -1 24.3 2.4
 -12 -5 1 21.1 3.2
 -12 -5 1 24.2 4.3
 11 5 -1 2.1 0.8
 11 5 -1 5.7 2
 -11 -5 1 2.6 1.4
 -11 -5 1 1.4 1.5
 -11 -5 1 2.4 2
 10 5 -1 21.1 3.4
 10 5 -1 30.7 2.6
 10 5 -1 26.6 2.4
 -10 -5 1 23.3 3.2
 -10 -5 1 31.1 4.1
 9 5 -1 2.1 1.4
 9 5 -1 3.8 0.9
 9 5 -1 3.1 0.8
 -9 -5 1 2.5 1.6
 -9 -5 1 3.2 1.1
 -9 -5 1 2 1
 8 5 -1 2 0.6
 8 5 -1 0.2 0.9
 8 5 -1 0.7 0.6
 -8 -5 1 0.4 0.9
 -8 -5 1 0.3 0.7
 -8 -5 1 0.8 1.3
 7 5 -1 24 2.3
 7 5 -1 24.5 2
 7 5 -1 35.4 3.4
 -7 -5 1 21.9 2.1
 -7 -5 1 21.7 2.6
 -7 -5 1 24 3.2
 6 5 -1 7.4 1.8
 6 5 -1 4.5 0.6
 -6 -5 1 3.8 1.4
 -6 -5 1 4.7 0.8
 -6 -5 1 4.4 1.2
 5 5 -1 130.99 10.1
 5 5 -1 126.59 9.2
 -5 -5 1 123.49 9.8
 -5 -5 1 131.29 9.2
 -5 -5 1 137.59 10.2
 4 5 -1 70.29 6
 -4 -5 1 82.89 6.1
 -4 -5 1 63.69 5.7
 -4 -5 1 73.99 5.2
 3 5 -1 118.89 9.5
 -3 -5 1 127.09 8.8
 -3 -5 1 123.39 9.3
 -3 -5 1 130.89 9.5
 2 5 -1 72.59 6.2
 2 5 -1 89.49 6.7
 -2 -5 1 81.79 6.2
 -2 -5 1 84.09 6.1
 1 5 -1 37.1 3
 1 5 -1 34.1 3.1
 0 5 -1 61.29 4.9
 0 5 -1 61.99 4.5
 0 -5 1 65.39 4.7
 -1 5 -1 182.28 12.8
 -1 5 -1 181.18 12.6
 1 -5 1 171.88 12.6
 1 -5 1 185.38 12.7
 -2 5 -1 51.29 3.7
 -2 5 -1 50.09 3.8
 2 -5 1 48.7 3.6
 2 -5 1 51.49 3.8
 -3 5 -1 353.06 29.3
 -3 5 -1 423.26 29
 -3 5 -1 424.96 29.1
 3 -5 1 446.36 29.1
 3 -5 1 419.96 28.9
 3 -5 1 433.16 29.3
 -4 5 -1 84.19 6.3
 -4 5 -1 86.79 6.2
 -4 5 -1 91.69 6.8
 4 -5 1 86.49 6.6
 4 -5 1 82.69 6.1
 -5 5 -1 36.4 2.9
 -5 5 -1 34.2 2.8
 -5 5 -1 39.5 3.6
 -5 5 -1 37.3 3.6
 5 -5 1 34 2.7
 5 -5 1 38.7 3.3
 -6 5 -1 7 1.7
 -6 5 -1 9.4 1.1
 -6 5 -1 8 2
 -6 5 -1 9.4 1.1
 6 -5 1 9 1.4
 6 -5 1 9.9 1
 -7 5 -1 -0.1 0.4
 -7 5 -1 1 2.9
 -7 5 -1 0.5 0.4
 -7 5 -1 0.2 0.7
 7 -5 1 0 1
 7 -5 1 -0.1 0.3
 -8 5 -1 38 4.6
 -8 5 -1 44.6 3.7
 -8 5 -1 52.09 4.8
 -8 5 -1 42.6 3.6
 8 -5 1 44.4 3.4
 8 -5 1 42.4 4
 -9 5 -1 0.9 2.4
 -9 5 -1 -0.1 0.5
 -9 5 -1 0.9 0.7
 -9 5 -1 0.4 1.1
 9 -5 1 0 0.4
 9 -5 1 -0.2 0.7
 -10 5 -1 31.5 4.5
 -10 5 -1 31.2 2.9
 -10 5 -1 33.6 4.6
 -10 5 -1 27.8 3
 10 -5 1 35.9 3.4
 10 -5 1 31.4 2.6
 -11 5 -1 -1.2 2.2
 -11 5 -1 0.6 0.8
 -11 5 -1 -3.5 2.8
 -11 5 -1 0 0.7
 11 -5 1 1.1 1
 11 -5 1 0.5 0.5
 12 4 -1 2.4 0.9
 12 4 -1 4.3 1.8
 12 4 -1 3.4 0.9
 -12 -4 1 3.6 2.2
 -12 -4 1 4 2.3
 -12 -4 1 2 1.4
 11 4 -1 5.6 1.1
 11 4 -1 7.1 1.2
 11 4 -1 5.8 1.8
 -11 -4 1 4.2 2.3
 -11 -4 1 1.5 1.8
 -11 -4 1 2.8 1.3
 10 4 -1 3.3 1.5
 10 4 -1 2.7 0.9
 -10 -4 1 5.1 2.1
 -10 -4 1 3.1 1.2
 9 4 -1 2.9 0.8
 9 4 -1 2.6 0.8
 9 4 -1 2.4 1.4
 -9 -4 1 3.2 1.1
 -9 -4 1 0.1 1.1
 -9 -4 1 4.3 1.9
 8 4 -1 25.5 2.1
 8 4 -1 29.2 2.2
 8 4 -1 22 3
 -8 -4 1 16.8 2.2
 -8 -4 1 18.4 2.6
 -8 -4 1 19.3 3.1
 7 4 -1 2 0.7
 7 4 -1 3.7 1.3
 7 4 -1 2.3 0.6
 -7 -4 1 2.2 1.2
 -7 -4 1 1.3 0.9
 -7 -4 1 1.3 0.8
 6 4 -1 3.7 0.6
 6 4 -1 4.5 1.3
 6 4 -1 4.2 0.8
 -6 -4 1 4.4 1.4
 -6 -4 1 4.1 1.1
 -6 -4 1 3.2 0.8
 5 4 -1 1.6 1
 5 4 -1 1.5 0.4
 -5 -4 1 2.1 0.9
 -5 -4 1 1.7 1
 4 4 -1 1.9 0.4
 4 4 -1 1.6 1
 -4 -4 1 2.9 1.1
 -4 -4 1 0.9 0.3
 -4 -4 1 0.4 0.7
 3 4 -1 3.2 0.9
 -3 -4 1 1.6 0.3
 -3 -4 1 1.8 0.7
 -3 -4 1 2.3 0.8
 2 4 -1 79.79 6.1
 2 4 -1 68.19 6
 -2 -4 1 88.89 6.1
 -2 -4 1 84.99 6
 1 4 -1 11.4 1.3
 1 4 -1 12.4 1.4
 -1 -4 1 14.3 1.3
 0 4 -1 37.5 3
 0 4 -1 38.2 2.7
 0 -4 1 38.7 2.9
 -1 4 -1 16.1 1.5
 -1 4 -1 17.5 1.3
 1 -4 1 17.2 1.4
 1 -4 1 16.8 1.3
 -2 4 -1 0.6 0.3
 -2 4 -1 0.5 0.2
 -2 4 -1 -0.3 0.8
 2 -4 1 0.2 0.2
 2 -4 1 0.3 0.7
 2 -4 1 -0.1 0.2
 -3 4 -1 6.9 0.7
 -3 4 -1 7.4 0.8
 -3 4 -1 7.3 1.5
 3 -4 1 6.5 1.2
 3 -4 1 6.2 0.7
 3 -4 1 8.2 0.8
 -4 4 -1 6.5 1.3
 -4 4 -1 6.3 0.8
 -4 4 -1 6.2 0.7
 -4 4 -1 8.1 1.6
 4 -4 1 6.8 1.2
 4 -4 1 6.2 0.7
 -5 4 -1 0.1 1
 -5 4 -1 0.7 0.3
 -5 4 -1 1.1 0.8
 -5 4 -1 1.2 0.4
 5 -4 1 1.4 0.4
 5 -4 1 0.8 0.7
 -6 4 -1 27.3 3.1
 -6 4 -1 25.8 2.2
 -6 4 -1 23 2.2
 -6 4 -1 26.9 3
 6 -4 1 30.6 2.1
 6 -4 1 24.9 2.5
 -7 4 -1 15.2 2.4
 -7 4 -1 13.7 1.4
 -7 4 -1 14.4 1.5
 -7 4 -1 17.4 2.5
 7 -4 1 12.9 1.8
 7 -4 1 12.2 1.3
 -8 4 -1 27.9 2.6
 -8 4 -1 30.2 3.6
 -8 4 -1 28.3 3.7
 -8 4 -1 31.6 2.6
 8 -4 1 30.9 3
 8 -4 1 29.7 2.4
 -9 4 -1 1.3 0.6
 -9 4 -1 0.5 0.6
 -9 4 -1 1.3 2.2
 -9 4 -1 1.1 1.3
 9 -4 1 2.1 1
 9 -4 1 0.8 0.4
 -10 4 -1 4.1 1
 -10 4 -1 5.3 2.5
 -10 4 -1 2.5 0.9
 -10 4 -1 3 1.6
 10 -4 1 2.6 0.6
 10 -4 1 2.4 1.1
 -11 4 -1 -0.1 3.3
 -11 4 -1 2.5 0.8
 -11 4 -1 -1.4 1.6
 11 -4 1 1.7 0.7
 12 3 -1 7.4 2.5
 12 3 -1 7.5 1.3
 12 3 -1 7 1.2
 -12 -3 1 1.7 2.1
 -12 -3 1 8.9 3.2
 -12 -3 1 4.6 1.6
 11 3 -1 3.4 0.8
 11 3 -1 5.5 1.9
 11 3 -1 3.3 1
 -11 -3 1 6.3 2
 -11 -3 1 2.2 1.8
 -11 -3 1 1.9 1.2
 10 3 -1 57.69 4.3
 10 3 -1 50.59 4.3
 10 3 -1 55.29 5.6
 -10 -3 1 50.69 5.8
 9 3 -1 5.7 1
 9 3 -1 8.7 1.2
 9 3 -1 13.7 2.3
 -9 -3 1 5.3 1.9
 -9 -3 1 7.4 1.7
 8 3 -1 39.1 3
 8 3 -1 36.8 3
 8 3 -1 38.6 4
 -8 -3 1 32.7 3.2
 -8 -3 1 35.9 4.2
 7 3 -1 0.5 0.4
 7 3 -1 0.4 0.4
 7 3 -1 0.4 0.8
 -7 -3 1 1.2 0.8
 -7 -3 1 0 0.7
 6 3 -1 36.4 2.8
 6 3 -1 37.7 3.6
 6 3 -1 34.3 2.7
 -6 -3 1 37.8 3.7
 -6 -3 1 29.6 2.8
 5 3 -1 0.1 0.4
 5 3 -1 -1 0.7
 5 3 -1 0.6 0.4
 -5 -3 1 0.6 0.4
 -5 -3 1 0.4 0.8
 4 3 -1 12.7 1.8
 4 3 -1 11.2 1
 -4 -3 1 9.6 1.4
 -4 -3 1 11.9 1.8
 -4 -3 1 9.9 1
 3 3 -1 742.33 49.9
 -3 -3 1 751.52 49.8
 -3 -3 1 742.43 49.2
 -3 -3 1 612.84 49.5
 2 3 -1 505.45 34.7
 -2 -3 1 518.95 34.3
 -2 -3 1 460.25 34.6
 1 3 -1 73.09 5.6
 1 3 -1 74.79 5.6
 -1 -3 1 76.59 5.6
 -1 -3 1 78.69 5.6
 0 3 -1 41.6 3
 0 3 -1 41.9 3.2
 0 -3 1 42.5 3.1
 -1 3 -1 514.65 36.4
 -1 3 -1 540.55 36.5
 1 -3 1 528.05 36.5
 1 -3 1 521.85 36.4
 -2 3 -1 2 0.9
 -2 3 -1 3.7 0.4
 -2 3 -1 2.7 0.5
 2 -3 1 4.2 1
 2 -3 1 2.8 0.4
 2 -3 1 3 0.4
 -3 3 -1 187.38 13.2
 -3 3 -1 179.98 12.8
 -3 3 -1 179.88 12.9
 3 -3 1 184.48 13
 -4 3 -1 2.9 1.3
 -4 3 -1 1.3 0.3
 -4 3 -1 1.7 0.4
 -4 3 -1 2.8 0.9
 4 -3 1 1.4 0.8
 4 -3 1 1.2 0.3
 -5 3 -1 115.09 8.2
 -5 3 -1 120.79 8.7
 -5 3 -1 105.59 8.8
 -5 3 -1 116.89 8.2
 5 -3 1 112.59 8.1
 5 -3 1 110.79 8.4
 -6 3 -1 2.1 1.1
 -6 3 -1 3 1.4
 -6 3 -1 3.9 0.7
 -6 3 -1 3.1 0.6
 6 -3 1 4 0.6
 6 -3 1 4.2 1.1
 -7 3 -1 156.28 11.4
 -7 3 -1 160.58 11.4
 -7 3 -1 163.18 12
 -7 3 -1 145.59 12.4
 7 -3 1 164.18 11.2
 7 -3 1 155.48 11.6
 -8 3 -1 1 0.5
 -8 3 -1 0.4 1
 -8 3 -1 3 2.4
 -8 3 -1 0.9 0.6
 8 -3 1 0.5 0.4
 8 -3 1 1.6 1
 -9 3 -1 -0.1 0.6
 -9 3 -1 -1.2 1.9
 -9 3 -1 0.2 0.5
 -9 3 -1 0 1.2
 9 -3 1 0.6 0.7
 9 -3 1 0.2 0.4
 -10 3 -1 18.9 3.9
 -10 3 -1 10.4 3
 -10 3 -1 11.6 1.5
 10 -3 1 13.6 1.4
 10 -3 1 11.5 1.8
 -11 3 -1 29.8 4.5
 -11 3 -1 25.6 4.2
 -11 3 -1 23 2.4
 11 -3 1 24.2 2.2
 11 -3 1 22.9 2.7
 -12 3 -1 11.4 1.6
 12 -3 1 7.8 1.8
 12 -3 1 11.8 1.4
 12 2 -1 3.3 1.1
 12 2 -1 1.8 0.7
 -12 -2 1 1.8 2.2
 -12 -2 1 2.8 2.2
 11 2 -1 -0.8 0.4
 11 2 -1 -0.3 0.6
 -11 -2 1 0.7 1.8
 -11 -2 1 -0.8 1.5
 10 2 -1 2.5 1
 10 2 -1 0.9 1.2
 10 2 -1 2.5 0.7
 -10 -2 1 0.3 1.2
 -10 -2 1 2.7 2.2
 9 2 -1 5.2 1.6
 9 2 -1 4 0.8
 9 2 -1 3.5 0.9
 -9 -2 1 1.2 1.2
 -9 -2 1 3.1 1.6
 8 2 -1 0.3 0.4
 8 2 -1 -0.3 0.8
 8 2 -1 -0.2 0.5
 -8 -2 1 -0.4 1
 -8 -2 1 -0.2 1
 7 2 -1 1.8 0.6
 7 2 -1 0.8 0.4
 7 2 -1 3.1 1.2
 -7 -2 1 1.3 0.9
 -7 -2 1 1.8 1.1
 6 2 -1 6.3 0.9
 6 2 -1 7.9 0.9
 6 2 -1 7.2 1.6
 -6 -2 1 7.5 1.8
 -6 -2 1 7.2 1.2
 5 2 -1 2.2 0.9
 5 2 -1 2.2 0.6
 5 2 -1 2.7 0.6
 -5 -2 1 3.6 0.8
 -5 -2 1 1.5 1.1
 4 2 -1 4.4 0.6
 4 2 -1 4.2 1
 -4 -2 1 4.4 0.7
 -4 -2 1 5.1 1.3
 3 2 -1 0.7 0.6
 3 2 -1 0.5 0.2
 -3 -2 1 0.5 0.7
 -3 -2 1 0.3 0.3
 2 2 -1 1.1 0.3
 2 2 -1 0.7 0.6
 -2 -2 1 1.5 0.6
 -2 -2 1 0.7 0.2
 -2 -2 1 0.7 0.5
 1 2 -1 1.1 0.5
 1 2 -1 1 0.4
 -1 -2 1 0.8 0.4
 -1 -2 1 0.5 0.4
 0 2 -1 7.6 0.7
 0 2 -1 7.6 0.6
 0 -2 1 7.8 0.6
 -1 2 -1 6.7 0.5
 -1 2 -1 5.5 1
 -1 2 -1 7.9 0.6
 1 -2 1 6.4 0.5
 1 -2 1 6.5 0.6
 1 -2 1 5 1
 -2 2 -1 34.2 2.8
 -2 2 -1 32.7 2.5
 -2 2 -1 34.9 2.5
 2 -2 1 34.4 2.7
 2 -2 1 35.3 2.5
 2 -2 1 33 2.5
 -3 2 -1 0.4 0.2
 -3 2 -1 1.4 0.8
 -3 2 -1 1.3 0.6
 -3 2 -1 0.5 0.2
 3 -2 1 0.4 0.2
 3 -2 1 0.5 0.5
 -4 2 -1 14.2 1.8
 -4 2 -1 15.3 1.4
 -4 2 -1 15.5 1.3
 -4 2 -1 16.5 1.8
 4 -2 1 15.4 1.3
 4 -2 1 16.3 1.6
 -5 2 -1 13.1 1.3
 -5 2 -1 13.1 1.2
 -5 2 -1 11.9 1.9
 -5 2 -1 17.9 2
 5 -2 1 13.4 1.5
 5 -2 1 13.4 1.2
 -6 2 -1 0 0.3
 -6 2 -1 0.2 0.3
 -6 2 -1 -0.3 0.6
 -6 2 -1 -0.4 1
 6 -2 1 -0.3 0.5
 6 -2 1 0.4 0.3
 -7 2 -1 1.6 0.6
 -7 2 -1 0.5 0.8
 -7 2 -1 1.7 1.5
 -7 2 -1 1.4 0.5
 7 -2 1 1.3 0.7
 7 -2 1 1.4 0.4
 -8 2 -1 -0.8 0.8
 -8 2 -1 0.6 1.4
 -8 2 -1 0.2 0.5
 -8 2 -1 0.1 0.4
 8 -2 1 0.3 0.3
 8 -2 1 1.2 0.7
 -9 2 -1 4.6 1.7
 -9 2 -1 4.3 1
 -9 2 -1 5.2 1.9
 -9 2 -1 4.3 0.9
 9 -2 1 4.8 1.2
 9 -2 1 4.2 0.8
 -10 2 -1 -0.2 0.5
 -10 2 -1 -0.3 1.8
 -10 2 -1 2.2 1.7
 10 -2 1 -0.4 0.6
 10 -2 1 0.3 0.4
 -11 2 -1 0.5 1.9
 -11 2 -1 0.8 0.6
 -11 2 -1 4.5 2.9
 11 -2 1 0.1 0.5
 11 -2 1 1.8 0.9
 -12 2 -1 5.8 3.8
 -12 2 -1 13.9 1.6
 -12 2 -1 10 3.6
 12 -2 1 11.2 1.4
 12 -2 1 10.5 1.9
 12 1 -1 21.3 1.9
 12 1 -1 20 2.3
 -12 -1 1 16.7 3.9
 -12 -1 1 9.7 3.1
 11 1 -1 2.6 0.8
 11 1 -1 2.2 1
 -11 -1 1 1 2
 -11 -1 1 3.9 2
 10 1 -1 15.7 1.7
 10 1 -1 17.3 2
 -10 -1 1 20.9 2.8
 -10 -1 1 17.2 3.3
 9 1 -1 5.1 0.9
 9 1 -1 3 1.5
 9 1 -1 3.9 1
 -9 -1 1 3.1 1.4
 -9 -1 1 2.8 1.4
 8 1 -1 0.9 0.6
 8 1 -1 0.8 0.5
 8 1 -1 0.4 0.9
 -8 -1 1 1.3 1.1
 -8 -1 1 0.5 1
 7 1 -1 18.1 1.6
 7 1 -1 15.2 1.6
 7 1 -1 20.5 2.5
 -7 -1 1 15.9 1.9
 -7 -1 1 16.7 2.5
 6 1 -1 5.8 0.9
 6 1 -1 6.3 0.8
 6 1 -1 4.2 1.1
 -6 -1 1 5.6 1.1
 -6 -1 1 4.8 1.4
 5 1 -1 3.4 0.7
 5 1 -1 3.6 1.1
 5 1 -1 2.5 0.5
 -5 -1 1 3.2 1.1
 -5 -1 1 3.6 0.9
 4 1 -1 117.79 9.2
 4 1 -1 123.69 8.7
 4 1 -1 123.29 8.7
 -4 -1 1 122.69 9.3
 3 1 -1 22.9 1.8
 3 1 -1 21.2 2.1
 3 1 -1 21.4 1.8
 -3 -1 1 22.3 2.2
 -3 -1 1 22.6 1.8
 2 1 -1 530.95 37.5
 2 1 -1 538.35 37.8
 -2 -1 1 551.74 37.8
 -2 -1 1 546.25 37.5
 1 1 -1 9.4 0.7
 1 1 -1 9.8 0.9
 -1 -1 1 10.1 0.9
 -1 -1 1 9.3 0.7
 -1 1 -1 85.99 6.2
 -1 1 -1 89.19 6.2
 -1 1 -1 88.39 6.3
 1 -1 1 90.29 6.2
 1 -1 1 85.39 6.2
 1 -1 1 93.39 6.3
 -2 1 -1 155.58 11
 -2 1 -1 158.28 11.1
 -2 1 -1 152.78 11.3
 -2 1 -1 167.28 11
 2 -1 1 154.08 11
 2 -1 1 156.28 11.1
 -3 1 -1 63.39 4.9
 -3 1 -1 63.39 4.7
 -3 1 -1 63.39 4.5
 3 -1 1 58.59 4.4
 -4 1 -1 10.5 1.6
 -4 1 -1 9.6 1
 -4 1 -1 11.7 1.6
 4 -1 1 11.2 1
 4 -1 1 10.7 1.5
 4 -1 1 11.4 1.3
 -5 1 -1 25.2 2.4
 -5 1 -1 22.9 2.7
 -5 1 -1 24.8 2
 5 -1 1 24.4 2.2
 5 -1 1 24 2.6
 5 -1 1 23.7 1.9
 -6 1 -1 -0.3 0.9
 -6 1 -1 1.1 0.5
 -6 1 -1 0.2 0.6
 6 -1 1 0.8 0.3
 6 -1 1 1.3 0.6
 -7 1 -1 2.6 1.3
 -7 1 -1 3.9 1.4
 -7 1 -1 2.6 0.7
 7 -1 1 2.9 0.6
 7 -1 1 3.7 0.9
 -8 1 -1 15.3 2.4
 -8 1 -1 14.4 1.7
 8 -1 1 16.8 1.9
 8 -1 1 15.8 1.5
 -9 1 -1 1.8 1.9
 -9 1 -1 2.8 0.7
 -9 1 -1 1 1.3
 9 -1 1 2.2 0.6
 9 -1 1 3 1
 -10 1 -1 22.2 3.5
 -10 1 -1 20.4 2
 -10 1 -1 17.3 3.1
 10 -1 1 20.5 2.3
 -11 1 -1 26.6 2.5
 -11 1 -1 27 4.5
 -11 1 -1 28 4.2
 11 -1 1 27.7 2.4
 11 -1 1 26.6 2.8
 -12 1 -1 3.7 1
 -12 1 -1 6 4.1
 -12 1 -1 1.1 2.4
 12 -1 1 4.7 1.3
 12 -1 1 4.6 0.9
 12 0 -1 2 0.7
 12 0 -1 0.9 1
 -12 0 1 -0.6 2.6
 -12 0 1 -1.4 2
 -12 0 1 1.9 0.8
 11 0 -1 0.9 0.5
 11 0 -1 1 0.8
 -11 0 1 2.5 2
 -11 0 1 -1.6 1.5
 10 0 -1 3.7 0.8
 10 0 -1 5.1 1.2
 -10 0 1 4.6 1.9
 -10 0 1 2.1 1.6
 9 0 -1 2.6 0.6
 9 0 -1 2.4 1
 -9 0 1 1.5 1.5
 -9 0 1 2.4 1.4
 8 0 -1 1.1 0.4
 8 0 -1 0.6 0.6
 -8 0 1 -1.4 0.8
 -8 0 1 -0.3 1
 7 0 -1 -0.2 0.6
 7 0 -1 0.3 0.4
 7 0 -1 0.1 0.3
 -7 0 1 -0.8 0.6
 -7 0 1 0.4 0.9
 6 0 -1 7.9 0.8
 6 0 -1 7.5 1.5
 6 0 -1 7.3 1
 -6 0 1 6 1.6
 -6 0 1 8.7 1.4
 5 0 -1 3.7 0.6
 5 0 -1 2.5 0.7
 5 0 -1 2.3 0.9
 -5 0 1 1.8 0.9
 -5 0 1 4.1 1
 4 0 -1 13.3 1.4
 4 0 -1 13.9 1.8
 4 0 -1 16.1 1.3
 -4 0 1 15.6 1.5
 -4 0 1 15.5 1.3
 -4 0 1 14.3 1.8
 3 0 -1 61.09 4.9
 3 0 -1 64.59 4.5
 3 0 -1 61.19 4.6
 -3 0 1 64.39 4.5
 -3 0 1 61.09 4.6
 2 0 -1 25.8 1.9
 2 0 -1 26.1 2.2
 2 0 -1 23.7 1.9
 -2 0 1 26.3 1.9
 -2 0 1 24.6 1.9
 -2 0 1 28.3 2.2
 1 0 -1 1.2 0.3
 1 0 -1 1 0.2
 -1 0 1 0.7 0.2
 -1 0 1 0.9 0.2
 -1 0 -1 7.8 0.6
 -1 0 -1 7 0.7
 1 0 1 7.6 0.7
 1 0 1 7.4 0.6
 -2 0 -1 2.1 0.6
 -2 0 -1 1.8 0.6
 -2 0 -1 1.2 0.3
 2 0 1 1.1 0.5
 2 0 1 2.1 0.5
 2 0 1 1.3 0.3
 -3 0 -1 0.1 0.5
 -3 0 -1 0.2 0.3
 3 0 1 0.3 0.3
 3 0 1 0.2 0.2
 3 0 1 -0.1 0.4
 -4 0 -1 21.1 2.3
 -4 0 -1 22.7 1.7
 -4 0 -1 20.4 2
 4 0 1 19.9 1.8
 4 0 1 19.3 1.6
 4 0 1 19.4 2.1
 -5 0 -1 24.2 2.8
 -5 0 -1 29.4 2.3
 -5 0 -1 26.8 2.6
 5 0 1 26.8 2.2
 5 0 1 28.5 2.4
 5 0 1 28.1 2.8
 -6 0 -1 11.7 1.3
 -6 0 -1 7.9 1.8
 -6 0 -1 12.4 1.6
 6 0 1 11.6 1.1
 6 0 1 11.8 1.3
 6 0 1 13.2 1.9
 -7 0 -1 3.9 1.3
 -7 0 -1 4.3 1.4
 7 0 1 4.5 0.7
 7 0 1 4.1 1
 7 0 1 1.6 0.9
 -8 0 -1 8.3 2.3
 -8 0 -1 8 2
 8 0 1 10 2.1
 8 0 1 8 1.3
 8 0 1 10.9 1.1
 -9 0 -1 2.3 1.6
 -9 0 -1 4.7 1.6
 9 0 1 4.5 0.8
 9 0 1 4.4 1.1
 -10 0 -1 -0.3 1.4
 -10 0 -1 0.1 1.7
 10 0 1 -0.6 0.5
 -11 0 -1 4.8 2.5
 -11 0 -1 9 2.7
 11 0 1 5 1
 11 0 1 7.4 1.4
 -12 0 -1 12.2 3.3
 -12 0 -1 10.2 1.4
 -12 0 -1 5.7 3.2
 12 0 1 7.4 1.6
 12 0 1 8 1.2
 12 -1 -1 3.1 1.4
 12 -1 -1 4.4 0.9
 -12 1 1 4.3 1.1
 -12 1 1 2.1 2
 -12 1 1 5.1 4.9
 11 -1 -1 1.3 0.9
 11 -1 -1 0.4 0.5
 -11 1 1 -0.1 1.9
 -11 1 1 1.4 0.7
 -11 1 1 0.1 1.7
 10 -1 -1 -0.1 0.4
 10 -1 -1 -0.2 0.7
 -10 1 1 0.1 1.8
 -10 1 1 0.9 1.2
 9 -1 -1 42.5 3.5
 9 -1 -1 44.3 3.9
 -9 1 1 47.2 4.3
 -9 1 1 48.3 5.2
 8 -1 -1 6.1 0.8
 8 -1 -1 7.2 1.2
 -8 1 1 6.1 1.7
 7 -1 -1 85.39 6.3
 7 -1 -1 88.39 6.6
 -7 1 1 82.19 7.4
 -7 1 1 88.39 6.8
 6 -1 -1 5.6 0.6
 6 -1 -1 4.5 0.9
 -6 1 1 4.6 0.8
 -6 1 1 3.5 1.2
 -6 1 1 3.8 1.1
 5 -1 -1 120.69 9.3
 5 -1 -1 130.59 9
 -5 1 1 128.19 9.2
 -5 1 1 130.79 9.4
 -5 1 1 131.79 9.9
 4 -1 -1 32.1 2.4
 4 -1 -1 30.5 2.6
 -4 1 1 36.6 3.1
 -4 1 1 30.8 2.7
 -4 1 1 31.9 2.4
 3 -1 -1 295.67 20.6
 -3 1 1 285.77 21
 -3 1 1 307.27 20.8
 -3 1 1 296.87 20.6
 2 -1 -1 143.19 10.1
 2 -1 -1 136.09 10.2
 -2 1 1 138.09 10.1
 -2 1 1 163.58 10.3
 -2 1 1 145.29 10.4
 1 -1 -1 23 1.8
 1 -1 -1 24.1 1.7
 -1 1 1 25.7 1.8
 -1 1 1 24.3 1.7
 -1 -1 -1 175.58 11.8
 -1 -1 -1 152.48 11.6
 1 1 1 170.98 11.6
 1 1 1 171.08 11.8
 -2 -1 -1 38.5 3
 -2 -1 -1 35.8 2.7
 2 1 1 37.2 3
 2 1 1 39.1 2.7
 2 1 1 35.1 2.7
 -3 -1 -1 49.2 3.6
 -3 -1 -1 48.3 4.1
 3 1 1 47.2 3.5
 3 1 1 48.1 3.5
 3 1 1 48.1 4
 -4 -1 -1 187.28 13
 -4 -1 -1 170.18 12.4
 4 1 1 165.48 12.8
 4 1 1 175.98 12.3
 -5 -1 -1 2.4 1.1
 -5 -1 -1 -0.6 0.7
 5 1 1 0 0.3
 5 1 1 0.4 0.6
 5 1 1 0.3 0.4
 -6 -1 -1 66.79 5.5
 -6 -1 -1 67.19 6.2
 6 1 1 78.89 6.2
 6 1 1 72.89 5.4
 6 1 1 74.29 5.3
 -7 -1 -1 0.3 0.9
 -7 -1 -1 0.2 1
 7 1 1 0.4 0.7
 7 1 1 0.6 0.4
 7 1 1 0.1 0.4
 -8 -1 -1 54.89 5.6
 -8 -1 -1 54.69 4.8
 8 1 1 56.89 4.3
 8 1 1 55.69 4.5
 8 1 1 61.79 5.5
 -9 -1 -1 1.7 1.5
 -9 -1 -1 0 1
 9 1 1 2.3 0.6
 9 1 1 1.5 0.8
 9 1 1 -0.6 1
 -10 -1 -1 23.8 3.5
 -10 -1 -1 16.6 2.8
 10 1 1 19.9 2.1
 -11 -1 -1 14.4 3.3
 -11 -1 -1 15 3.2
 11 1 1 18.4 2.1
 11 1 1 19.2 1.8
 -12 -1 -1 -0.4 0.6
 -12 -1 -1 -1.2 1.8
 -12 -1 -1 0.3 2.8
 12 1 1 0.3 0.5
 12 1 1 -0.2 0.8
 12 -2 -1 7.8 1.1
 12 -2 -1 5.3 1.5
 -12 2 1 2.8 2.4
 -12 2 1 0.5 3.4
 -12 2 1 6 1.3
 11 -2 -1 0.3 0.8
 11 -2 -1 0.2 0.4
 -11 2 1 2.1 2
 -11 2 1 0.8 0.6
 -11 2 1 0.2 2.3
 10 -2 -1 -0.2 0.5
 10 -2 -1 0.6 0.5
 -10 2 1 0.7 0.6
 -10 2 1 -0.3 1.3
 -10 2 1 1.6 1.7
 9 -2 -1 13.4 1.8
 9 -2 -1 14.4 1.4
 -9 2 1 13.4 2.9
 -9 2 1 15.4 1.6
 -9 2 1 13.6 2.5
 8 -2 -1 5.9 1.2
 8 -2 -1 5.6 0.7
 -8 2 1 3.6 0.8
 -8 2 1 7.9 1.8
 -8 2 1 8.1 2
 -8 2 1 3.9 0.9
 7 -2 -1 8.5 1.3
 7 -2 -1 6.8 0.9
 -7 2 1 6.2 1.6
 -7 2 1 8.8 1.1
 -7 2 1 11.7 1.8
 6 -2 -1 11.8 1.1
 6 -2 -1 12.8 1.4
 -6 2 1 12.7 1.3
 -6 2 1 10.3 1.9
 -6 2 1 14.4 1.8
 5 -2 -1 16 1.7
 5 -2 -1 16.7 1.4
 -5 2 1 17.2 1.5
 -5 2 1 17.5 2.1
 -5 2 1 16.5 1.9
 4 -2 -1 3.4 0.5
 4 -2 -1 3.6 0.8
 -4 2 1 3 1
 -4 2 1 3 0.9
 3 -2 -1 0 0.1
 3 -2 -1 -0.4 0.3
 -3 2 1 -0.2 0.1
 -3 2 1 0 0.6
 -3 2 1 0 0.4
 2 -2 -1 64.09 4.4
 2 -2 -1 64.29 4.6
 -2 2 1 60.99 4.4
 -2 2 1 62.79 4.7
 -2 2 1 62.79 4.5
 1 -2 -1 0.4 0.2
 1 -2 -1 0.5 0.1
 1 -2 -1 0.5 0.3
 -1 2 1 1.1 0.4
 -1 2 1 0.6 0.1
 -1 2 1 0.3 0.2
 0 -2 -1 1.5 0.2
 0 -2 -1 1.3 0.3
 0 2 1 0.5 0.3
 0 2 1 1.4 0.3
 -1 -2 -1 0.1 0.2
 -1 -2 -1 0.1 0.3
 1 2 1 0.5 0.3
 1 2 1 0.6 0.4
 -2 -2 -1 7 0.6
 -2 -2 -1 9.3 1.2
 -2 -2 -1 6.7 0.9
 2 2 1 7.9 0.6
 2 2 1 10.1 1.2
 -3 -2 -1 24.8 2
 3 2 1 25 1.9
 3 2 1 27 2
 3 2 1 24.5 2.4
 -4 -2 -1 7.3 1
 -4 -2 -1 6.8 1.4
 4 2 1 7.9 0.8
 4 2 1 6.5 1.3
 4 2 1 7.6 0.9
 -5 -2 -1 12.6 1.9
 -5 -2 -1 11.2 1.3
 5 2 1 10.3 1.1
 5 2 1 12 1.8
 5 2 1 10.3 1.1
 -6 -2 -1 1.1 1
 -6 -2 -1 1.7 0.8
 6 2 1 1.3 0.5
 6 2 1 2.1 1
 6 2 1 0.7 0.4
 -7 -2 -1 1.3 0.9
 -7 -2 -1 2.2 1
 7 2 1 0.9 0.4
 7 2 1 1.9 1.1
 7 2 1 1.7 0.6
 -8 -2 -1 19.1 3
 -8 -2 -1 19.5 2.4
 8 2 1 20.1 2.8
 8 2 1 20.3 1.9
 8 2 1 20.9 2
 -9 -2 -1 6.7 1.9
 -9 -2 -1 5.7 2.1
 9 2 1 6.7 1.2
 9 2 1 4.8 0.9
 9 2 1 10.4 2.2
 -10 -2 -1 9 2.6
 10 2 1 7.5 2.1
 -11 -2 -1 2.8 2.1
 -11 -2 -1 3 2
 11 2 1 4.4 1.2
 11 2 1 5.2 0.9
 11 2 1 3.6 1.6
 -12 -2 -1 2 2.9
 -12 -2 -1 2.4 2
 12 2 1 -0.3 0.7
 12 2 1 0.1 0.5
 12 -3 -1 12.3 1.4
 12 -3 -1 15.8 2.2
 -12 3 1 12.5 1.8
 11 -3 -1 3.2 0.7
 11 -3 -1 8 1.6
 -11 3 1 5.6 2.4
 -11 3 1 4.7 2.6
 -11 3 1 2.2 0.9
 10 -3 -1 16.5 2.1
 10 -3 -1 18.6 1.6
 -10 3 1 18.2 3.4
 -10 3 1 18.2 3.1
 -10 3 1 15.9 1.8
 9 -3 -1 -0.1 0.6
 9 -3 -1 -0.1 0.3
 -9 3 1 0.7 0.6
 -9 3 1 -0.6 0.9
 -9 3 1 -0.8 0.4
 -9 3 1 -1.5 1.5
 8 -3 -1 6.6 1.3
 8 -3 -1 5.1 0.8
 -8 3 1 4.6 1.7
 -8 3 1 5.1 1
 -8 3 1 3.7 1.9
 -8 3 1 6.6 1
 7 -3 -1 58.59 4.3
 7 -3 -1 57.79 4.7
 -7 3 1 58.39 4.5
 -7 3 1 53.19 5.4
 -7 3 1 61.79 4.5
 -7 3 1 57.69 5.1
 6 -3 -1 31.3 3
 6 -3 -1 34.1 2.6
 -6 3 1 38.7 3.7
 -6 3 1 32.1 2.7
 -6 3 1 35.6 2.8
 -6 3 1 38.6 3.4
 5 -3 -1 250.37 17.5
 5 -3 -1 241.78 17.1
 -5 3 1 244.18 17.2
 -5 3 1 234.38 17.9
 -5 3 1 253.27 17.6
 -5 3 1 243.78 17.2
 4 -3 -1 5.1 0.6
 4 -3 -1 5.7 1
 -4 3 1 5 0.6
 -4 3 1 5.7 1.2
 -4 3 1 5.8 1.2
 -4 3 1 5.2 0.7
 3 -3 -1 213.38 15.2
 3 -3 -1 223.68 15.5
 -3 3 1 217.38 15.3
 -3 3 1 218.08 15.2
 -3 3 1 221.28 15.5
 2 -3 -1 3.2 0.4
 2 -3 -1 3.9 0.5
 -2 3 1 3.5 0.4
 -2 3 1 3.6 0.5
 -2 3 1 3.9 0.8
 1 -3 -1 1392.06 97.99
 -1 3 1 1358.46 98.19
 0 -3 -1 8.9 0.8
 0 3 1 8.4 0.8
 -1 -3 -1 602.14 41.9
 -1 -3 -1 632.04 41.8
 1 3 1 588.74 41.9
 1 3 1 588.64 41.8
 -2 -3 -1 46.5 3.6
 -2 -3 -1 48 3.4
 2 3 1 44.2 3.6
 2 3 1 37.4 3.4
 -3 -3 -1 654.93 49.4
 -3 -3 -1 749.73 49.8
 -3 -3 -1 711.63 49.1
 3 3 1 728.13 49.1
 -4 -3 -1 20.7 2.3
 -4 -3 -1 16.8 1.5
 -4 -3 -1 16.7 2
 4 3 1 18.5 1.5
 4 3 1 19.7 2.3
 -5 -3 -1 29.9 3.3
 5 3 1 30 2.5
 5 3 1 29.4 2.4
 5 3 1 34.4 3.3
 -6 -3 -1 0.7 0.7
 -6 -3 -1 2.4 1.2
 6 3 1 1.6 0.5
 6 3 1 1.9 0.5
 6 3 1 0.9 0.8
 -7 -3 -1 5.5 1.3
 -7 -3 -1 5.9 1.8
 7 3 1 9.1 1.1
 7 3 1 7.6 1
 7 3 1 7.8 1.8
 -8 -3 -1 21.8 2.5
 -8 -3 -1 25.2 3.3
 8 3 1 23.2 3.1
 8 3 1 24.3 2.2
 8 3 1 24.6 2.2
 -9 -3 -1 2.8 1.5
 -9 -3 -1 2 1.5
 9 3 1 3.1 0.9
 9 3 1 2.6 1.5
 9 3 1 3.6 0.8
 -10 -3 -1 38.8 4.5
 -10 -3 -1 45.8 5.5
 10 3 1 49.4 4.1
 10 3 1 53.69 4
 10 3 1 64.19 5.6
 -11 -3 -1 1.9 1.2
 -11 -3 -1 3.8 1.9
 -11 -3 -1 5.7 2.3
 11 3 1 5.4 1
 11 3 1 4.6 1.1
 11 3 1 3.5 1.7
 -12 -3 -1 0.1 1.2
 -12 -3 -1 2.3 2.5
 -12 -3 -1 1.7 1.9
 12 3 1 -1.5 1.3
 12 3 1 2.2 0.8
 12 3 1 0.6 0.7
 11 -4 -1 0.3 0.4
 -11 4 1 -0.1 1.6
 -11 4 1 0.5 0.7
 -11 4 1 2.6 4.3
 10 -4 -1 0.5 0.4
 10 -4 -1 0.8 0.9
 -10 4 1 0.7 0.6
 -10 4 1 -1.9 1.2
 -10 4 1 1.7 2.3
 9 -4 -1 4.8 0.8
 9 -4 -1 5 1.4
 -9 4 1 5.2 2
 -9 4 1 4.5 0.9
 -9 4 1 6 1.1
 -9 4 1 3.1 2.1
 8 -4 -1 19.5 1.6
 8 -4 -1 17.6 2.1
 -8 4 1 15.7 1.8
 -8 4 1 21.2 2.8
 -8 4 1 13.4 2.5
 -8 4 1 17.5 1.8
 7 -4 -1 0.7 0.6
 7 -4 -1 0 0.3
 -7 4 1 1 1
 -7 4 1 1.7 1.5
 -7 4 1 0 0.4
 -7 4 1 0.8 0.5
 6 -4 -1 11.4 1.1
 6 -4 -1 13.1 1.6
 -6 4 1 13.4 2
 -6 4 1 12.7 1.2
 -6 4 1 12.6 1.3
 -6 4 1 12.6 1.9
 5 -4 -1 11 1.4
 5 -4 -1 10.9 1
 -5 4 1 11.6 1.2
 -5 4 1 12.9 1.8
 -5 4 1 10.5 1.1
 -5 4 1 12 1.7
 4 -4 -1 24.7 1.9
 4 -4 -1 27.5 2.3
 -4 4 1 22.3 2.5
 -4 4 1 24.1 2.1
 -4 4 1 25.4 2.5
 -4 4 1 24.8 1.9
 3 -4 -1 10.8 0.9
 3 -4 -1 11.5 1.3
 -3 4 1 10.8 1.1
 -3 4 1 11.3 1.6
 -3 4 1 9.6 1
 2 -4 -1 0.3 0.2
 2 -4 -1 0.5 0.3
 2 -4 -1 0.8 0.5
 -2 4 1 0 0.7
 -2 4 1 0.5 0.2
 -2 4 1 0.4 0.3
 1 -4 -1 0.7 0.5
 1 -4 -1 0.1 0.2
 -1 4 1 -0.7 0.6
 -1 4 1 0.2 0.3
 -1 4 1 0.2 0.1
 -1 -4 -1 10.2 1
 1 4 1 8.1 1
 -2 -4 -1 8.2 1.1
 -2 -4 -1 8 0.9
 2 4 1 5.7 0.9
 2 4 1 5.5 1.1
 -3 -4 -1 6.8 1
 -3 -4 -1 9.7 1.4
 -3 -4 -1 7.6 0.7
 3 4 1 6.1 1.1
 3 4 1 9.1 1.4
 -4 -4 -1 -0.2 0.3
 -4 -4 -1 -0.1 0.8
 -4 -4 -1 0.5 0.6
 4 4 1 0.9 0.8
 4 4 1 0 0.2
 -5 -4 -1 9.3 1.1
 -5 -4 -1 8.2 1.7
 -5 -4 -1 9 1.4
 5 4 1 8.6 0.9
 5 4 1 9.8 1.8
 -6 -4 -1 1.2 0.7
 -6 -4 -1 1 1
 -6 -4 -1 0.2 0.6
 6 4 1 1.2 0.4
 6 4 1 0.9 0.5
 6 4 1 0.6 1
 -7 -4 -1 0.9 0.7
 -7 -4 -1 1.3 1
 -7 -4 -1 1.1 0.8
 7 4 1 0.8 1
 7 4 1 1.9 0.6
 7 4 1 1.6 0.6
 -8 -4 -1 1.6 1.1
 -8 -4 -1 2 1.4
 -8 -4 -1 2.8 1.1
 8 4 1 3.6 0.8
 8 4 1 1.4 1.3
 8 4 1 3.5 0.8
 -9 -4 -1 1.7 1.3
 -9 -4 -1 0.6 0.8
 -9 -4 -1 1.3 1.3
 9 4 1 0.7 1.1
 9 4 1 1.1 0.6
 9 4 1 1.1 0.6
 -10 -4 -1 1.9 1.5
 -10 -4 -1 2.6 1.2
 10 4 1 2.6 0.8
 10 4 1 4.1 1.7
 -11 -4 -1 0.4 1
 -11 -4 -1 3.7 2.4
 -11 -4 -1 1.7 1.6
 11 4 1 0.2 1.3
 11 4 1 0.2 0.6
 11 4 1 -0.2 0.6
 -12 -4 -1 -1 1.6
 -12 -4 -1 0.8 1.1
 12 4 1 0.1 0.6
 12 4 1 0.2 1.5
 11 -5 -1 2.6 1.2
 11 -5 -1 0.8 0.5
 -11 5 1 -0.5 3.1
 -11 5 1 0.7 0.7
 -11 5 1 2.5 2.1
 10 -5 -1 27.6 2.3
 10 -5 -1 26.2 2.9
 -10 5 1 28 4.2
 -10 5 1 31 4.1
 -10 5 1 25.1 2.6
 -10 5 1 24.8 2.5
 9 -5 -1 5.2 1.3
 9 -5 -1 4.4 0.7
 -9 5 1 4.8 2.4
 -9 5 1 4.7 1
 -9 5 1 5.4 2
 -9 5 1 4.4 1
 8 -5 -1 6.1 1.3
 8 -5 -1 4.6 0.7
 -8 5 1 7.2 1.9
 -8 5 1 5.8 2
 -8 5 1 4.6 1
 -8 5 1 3.4 0.8
 7 -5 -1 14.8 1.3
 -7 5 1 14.8 1.6
 -7 5 1 14.9 1.5
 -7 5 1 15.1 2.4
 6 -5 -1 55.69 4.2
 6 -5 -1 55.39 4.7
 -6 5 1 56.79 4.3
 -6 5 1 55.69 5.2
 -6 5 1 59.29 5
 -6 5 1 58.59 4.4
 5 -5 -1 13 1.1
 5 -5 -1 13.6 1.6
 -5 5 1 10.8 1.8
 -5 5 1 12.5 1.3
 -5 5 1 14.3 1.2
 -5 5 1 13.9 2
 4 -5 -1 78.99 5.9
 4 -5 -1 74.79 5.5
 -4 5 1 76.89 5.5
 -4 5 1 76.69 5.7
 -4 5 1 75.89 6
 3 -5 -1 205.38 14.6
 3 -5 -1 218.78 14.7
 3 -5 -1 211.28 14.9
 -3 5 1 200.88 15
 -3 5 1 208.48 14.6
 -3 5 1 208.08 14.8
 2 -5 -1 134.39 9.2
 2 -5 -1 128.29 9
 -2 5 1 127.09 8.9
 -2 5 1 115.79 9
 1 -5 -1 234.68 16.3
 -1 5 1 239.88 16.2
 -1 5 1 223.88 16.4
 1 5 1 252.77 17.6
 1 5 1 247.18 17.8
 -2 -5 -1 87.19 6.6
 -2 -5 -1 89.89 6.4
 2 5 1 87.19 6.7
 2 5 1 79.19 6.6
 -3 -5 -1 18.3 2.1
 -3 -5 -1 20.2 1.8
 3 5 1 15.6 2
 3 5 1 14.4 1.8
 -4 -5 -1 71.79 5.2
 -4 -5 -1 70.39 6
 -4 -5 -1 79.19 5.8
 4 5 1 73.59 6.1
 -5 -5 -1 121.69 9.8
 -5 -5 -1 125.89 9.3
 -5 -5 -1 143.39 10.4
 5 5 1 135.79 10.3
 5 5 1 134.99 9.2
 -6 -5 -1 20.7 2.9
 -6 -5 -1 23.9 2.5
 -6 -5 -1 26.4 2.4
 6 5 1 23.8 2
 6 5 1 28.5 3.2
 -7 -5 -1 6.4 1.2
 -7 -5 -1 8.3 2.2
 -7 -5 -1 7.8 1.4
 7 5 1 10 1.3
 7 5 1 8.7 0.9
 7 5 1 7.6 1.8
 -8 -5 -1 3.6 1.1
 -8 -5 -1 2.9 1.5
 -8 -5 -1 1.3 1
 8 5 1 5 1.8
 8 5 1 4.8 1
 8 5 1 5.6 0.8
 -9 -5 -1 0.7 1.3
 -9 -5 -1 1.7 0.8
 -9 -5 -1 0.1 1.1
 9 5 1 -0.3 0.5
 9 5 1 0 0.4
 9 5 1 0.9 1.1
 -10 -5 -1 22.9 3
 -10 -5 -1 23.8 3.9
 10 5 1 26.5 2.4
 10 5 1 27.7 2.5
 10 5 1 24.2 3.6
 -11 -5 -1 1.7 1.7
 -11 -5 -1 1.1 1.7
 11 5 1 2.8 0.8
 11 5 1 2.2 0.9
 11 5 1 3.3 1.7
 -12 -5 -1 22.6 3.3
 -12 -5 -1 23.6 4.5
 12 5 1 36.7 4.5
 12 5 1 26.6 2.7
 12 5 1 29.5 2.7
 11 -6 -1 2.4 0.6
 11 -6 -1 0.4 1
 -11 6 1 3.8 1
 -11 6 1 3.9 3.9
 -11 6 1 0.1 2.5
 10 -6 -1 0.6 0.4
 10 -6 -1 2.7 1.1
 -10 6 1 0.7 3.7
 -10 6 1 1.5 0.8
 -10 6 1 1.1 0.8
 9 -6 -1 8.2 1.6
 9 -6 -1 8.2 1
 -9 6 1 7.7 2.3
 -9 6 1 9.8 1.3
 -9 6 1 8.9 2.7
 -9 6 1 7.1 1.3
 8 -6 -1 11.8 1.7
 8 -6 -1 11.2 1.1
 -8 6 1 10.8 1.5
 -8 6 1 11.5 1.4
 -8 6 1 9.5 2.3
 -8 6 1 14.6 2.8
 7 -6 -1 5.8 1.3
 7 -6 -1 7 0.8
 -7 6 1 7.2 1
 -7 6 1 5.3 1.6
 -7 6 1 7 2
 -7 6 1 7.5 1.1
 6 -6 -1 0.6 0.3
 6 -6 -1 1.1 0.8
 -6 6 1 0.8 0.9
 -6 6 1 1.6 1.5
 -6 6 1 0.6 0.4
 -6 6 1 1 0.5
 5 -6 -1 3.1 1
 5 -6 -1 3.3 0.5
 -5 6 1 5.5 1.7
 -5 6 1 3 0.7
 -5 6 1 3.9 0.6
 4 -6 -1 2.3 0.4
 4 -6 -1 2.4 0.9
 -4 6 1 2.3 1.3
 -4 6 1 1.8 0.6
 -4 6 1 1.6 0.4
 3 -6 -1 4 0.7
 3 -6 -1 4.7 0.5
 3 -6 -1 5.5 1.1
 -3 6 1 4.6 1.5
 -3 6 1 5.2 0.8
 -3 6 1 6.8 0.6
 2 -6 -1 6.2 1.2
 2 -6 -1 7.9 0.9
 2 -6 -1 7 0.7
 -2 6 1 7.3 0.7
 -2 6 1 7.5 1
 1 -6 -1 3.2 0.6
 1 -6 -1 1.7 0.8
 -1 6 1 1.9 0.6
 -1 6 1 2 0.4
 0 6 1 7.5 1
 -1 -6 -1 28.4 2.2
 1 6 1 23.9 2.5
 1 6 1 25.6 2.3
 -2 -6 -1 -0.1 0.6
 -2 -6 -1 1.7 0.8
 -2 -6 -1 2.4 0.6
 2 6 1 2.2 0.7
 2 6 1 2.8 0.9
 -3 -6 -1 77.19 6.2
 -3 -6 -1 90.69 6
 3 6 1 71.29 6.2
 3 6 1 66.99 5.9
 -4 -6 -1 13.3 1.6
 -4 -6 -1 11.2 1.9
 4 6 1 8.2 1.5
 4 6 1 12 1.9
 -5 -6 -1 17.7 1.5
 -5 -6 -1 17.4 2.4
 -5 -6 -1 21.7 2.2
 5 6 1 22.7 2.7
 -6 -6 -1 2 0.8
 -6 -6 -1 1.7 1.1
 -6 -6 -1 1.5 0.6
 6 6 1 1.4 0.4
 6 6 1 1.2 1.1
 -7 -6 -1 2.4 0.8
 -7 -6 -1 2.3 1.2
 -7 -6 -1 0.8 0.8
 7 6 1 -0.1 0.8
 7 6 1 0.5 0.6
 7 6 1 0.8 0.4
 -8 -6 -1 0.3 0.8
 -8 -6 -1 1.7 1.5
 -8 -6 -1 0.5 0.8
 8 6 1 -0.5 0.8
 8 6 1 0.2 0.4
 8 6 1 0.2 0.6
 -9 -6 -1 1.6 1.5
 -9 -6 -1 0.5 0.9
 9 6 1 -0.2 0.4
 9 6 1 -0.1 0.6
 9 6 1 0.2 1
 -10 -6 -1 4 1.4
 -10 -6 -1 -0.1 1.3
 -10 -6 -1 2 1.7
 10 6 1 3.1 0.9
 10 6 1 3.8 0.8
 10 6 1 0.3 1.3
 -11 -6 -1 0.4 1.1
 -11 -6 -1 2.1 1.9
 -11 -6 -1 2.8 2.1
 11 6 1 3.8 1.9
 11 6 1 1.7 0.7
 -12 -6 -1 0.2 1.9
 -12 -6 -1 13.5 2.9
 -12 -6 -1 -0.2 1
 12 6 1 3.2 1.8
 12 6 1 1.3 0.7
 12 6 1 1.1 0.7
 10 -7 -1 0.6 0.5
 10 -7 -1 0.7 1
 -10 7 1 2.1 0.7
 -10 7 1 1 0.7
 -10 7 1 1.4 2.9
 -10 7 1 2.9 1.9
 9 -7 -1 14.3 2.1
 -9 7 1 14.5 1.8
 -9 7 1 16.6 3.7
 -9 7 1 12.4 3.1
 8 -7 -1 14.2 1.9
 8 -7 -1 10.9 1.2
 -8 7 1 13.5 1.6
 -8 7 1 14.8 3.3
 -8 7 1 12.4 2.5
 -8 7 1 10.9 1.4
 7 -7 -1 1.3 0.4
 7 -7 -1 0.8 0.9
 -7 7 1 1.1 0.5
 -7 7 1 1.7 2
 -7 7 1 1.5 0.7
 -7 7 1 1.6 1.1
 6 -7 -1 0.1 0.2
 -6 7 1 0 0.3
 -6 7 1 0.1 0.4
 -6 7 1 1.7 1.6
 5 -7 -1 2.1 0.4
 5 -7 -1 3.5 1.1
 -5 7 1 2.6 0.5
 -5 7 1 1 0.6
 -5 7 1 4.6 1.6
 4 -7 -1 225.08 15.7
 4 -7 -1 212.08 15.2
 -4 7 1 220.08 15.5
 -4 7 1 212.38 15.9
 -4 7 1 218.68 15.3
 3 -7 -1 0.8 0.4
 3 -7 -1 1.1 0.7
 3 -7 -1 0.7 0.3
 -3 7 1 -0.6 0.9
 -3 7 1 1.1 0.5
 -3 7 1 1.5 0.3
 2 -7 -1 80.09 6.3
 2 -7 -1 86.09 6.2
 -2 7 1 82.09 5.9
 -2 7 1 85.39 6.2
 1 -7 -1 7.3 1
 1 -7 -1 7.3 1.2
 -1 7 1 8.2 0.8
 -1 7 1 8 1.1
 0 -7 -1 192.38 13.1
 0 7 1 179.28 12.9
 0 7 1 182.08 13.2
 -1 -7 -1 93.49 6.6
 1 7 1 85.79 6.7
 1 7 1 86.89 6.9
 -2 -7 -1 0.9 0.6
 -2 -7 -1 -0.1 0.4
 2 7 1 -0.3 0.6
 2 7 1 0.6 0.8
 -3 -7 -1 1.4 1
 -3 -7 -1 1.1 0.6
 3 7 1 0.8 0.7
 3 7 1 0.4 0.8
 -4 -7 -1 18.9 2
 -4 -7 -1 19 2.3
 4 7 1 22.3 2.6
 4 7 1 13.8 2
 -5 -7 -1 44.5 3.8
 -5 -7 -1 44.6 4.2
 5 7 1 41.4 4.3
 -6 -7 -1 13.8 1.8
 -6 -7 -1 15.2 2.3
 -6 -7 -1 11.4 1.2
 6 7 1 16.9 2.5
 -7 -7 -1 113.09 9
 -7 -7 -1 115.29 9.6
 7 7 1 119.19 9.7
 -8 -7 -1 0.1 1.2
 -8 -7 -1 -0.1 0.8
 -8 -7 -1 0.7 0.8
 8 7 1 0.5 0.4
 8 7 1 -0.6 1.2
 8 7 1 0.3 0.6
 -9 -7 -1 23.7 3.7
 -9 -7 -1 24.7 3
 9 7 1 31.2 3.8
 9 7 1 33.7 2.8
 9 7 1 28 2.3
 -10 -7 -1 1.6 1.3
 -10 -7 -1 0.5 1.5
 -10 -7 -1 1 0.9
 10 7 1 0.8 1.3
 10 7 1 0.5 0.7
 10 7 1 0.1 0.4
 -11 -7 -1 1.1 1.8
 -11 -7 -1 0.4 1
 -11 -7 -1 2.6 1.8
 11 7 1 0.7 0.5
 11 7 1 1.6 1.8
 11 7 1 1.4 0.8
 -12 -7 -1 21.5 4.3
 -12 -7 -1 22.8 3.1
 12 7 1 21.1 4
 12 7 1 17.2 2
 12 7 1 23.8 2.4
 10 -8 -1 1.4 0.5
 10 -8 -1 1 1.1
 -10 8 1 0.4 0.7
 -10 8 1 1.5 0.9
 -10 8 1 -1.1 1.8
 -10 8 1 -3.7 3.1
 9 -8 -1 0.2 0.4
 9 -8 -1 0.5 0.9
 -9 8 1 0.5 0.6
 -9 8 1 1.7 2.9
 -9 8 1 0.8 0.7
 -9 8 1 3.2 1.8
 8 -8 -1 3.8 1.2
 8 -8 -1 4.7 0.7
 -8 8 1 3.2 2.4
 -8 8 1 3.2 1
 -8 8 1 4.3 0.8
 -8 8 1 1.8 1.4
 7 -8 -1 1.9 1
 7 -8 -1 2.6 0.5
 -7 8 1 2.1 0.6
 -7 8 1 3 2.2
 -7 8 1 1.1 1.1
 -7 8 1 0.5 0.6
 6 -8 -1 5.4 1.5
 6 -8 -1 2.6 0.5
 -6 8 1 3.1 0.9
 -6 8 1 3.9 0.7
 -6 8 1 4 1.8
 -6 8 1 0.5 0.9
 5 -8 -1 7.2 0.8
 5 -8 -1 5.5 1.3
 -5 8 1 5.9 1.1
 -5 8 1 6.6 0.8
 -5 8 1 7.9 2.2
 4 -8 -1 2.9 0.5
 4 -8 -1 3.7 1.1
 -4 8 1 1 1.6
 -4 8 1 4.1 0.9
 -4 8 1 3.6 0.6
 3 -8 -1 11.2 1.5
 3 -8 -1 11.8 1
 3 -8 -1 12.8 1.3
 -3 8 1 6.9 1.9
 -3 8 1 11.2 1.4
 -3 8 1 13 1.1
 2 -8 -1 13.9 1.6
 2 -8 -1 11.9 1.3
 -2 8 1 12 1.4
 -2 8 1 11.8 1.1
 1 -8 -1 2.7 1
 1 -8 -1 3.5 0.7
 -1 8 1 0.3 1.2
 -1 8 1 3.3 0.5
 -1 8 1 3.2 0.8
 0 -8 -1 -0.6 0.7
 0 -8 -1 1.4 0.5
 0 8 1 0.4 0.5
 0 8 1 0.9 0.3
 -1 -8 -1 -0.5 0.7
 -1 -8 -1 1.1 0.6
 1 8 1 2.4 0.9
 1 8 1 0.5 0.6
 -2 -8 -1 0.1 0.6
 -2 -8 -1 1.1 0.6
 2 8 1 1.2 0.9
 2 8 1 -0.1 0.6
 -3 -8 -1 5 1.3
 -3 -8 -1 6.6 1.1
 3 8 1 5.7 1.5
 3 8 1 5.2 1.2
 -4 -8 -1 3.9 1.3
 -4 -8 -1 4.8 1.1
 4 8 1 3 1.3
 4 8 1 4.1 1.1
 -5 -8 -1 12 1.6
 -5 -8 -1 10.6 1.9
 5 8 1 6.1 1.5
 5 8 1 10.6 2
 -6 -8 -1 2.1 1.1
 -6 -8 -1 1.1 0.7
 6 8 1 0.1 0.9
 -7 -8 -1 17.5 2.8
 -7 -8 -1 15.1 2.1
 7 8 1 15.3 2.7
 -8 -8 -1 -0.3 1.1
 -8 -8 -1 -0.5 0.7
 -8 -8 -1 2 0.8
 8 8 1 -0.1 1
 -9 -8 -1 2.2 1.1
 -9 -8 -1 -0.7 1.1
 9 8 1 0 1.1
 9 8 1 1.1 0.8
 -10 -8 -1 0.7 1.5
 10 8 1 0.2 0.7
 10 8 1 0.1 1.2
 -11 -8 -1 -0.9 1.5
 -11 -8 -1 -0.4 1.7
 -11 -8 -1 1.8 1.1
 11 8 1 1.5 0.8
 11 8 1 1.2 1.5
 -12 -8 -1 0.1 2.2
 -12 -8 -1 0.7 1.9
 -12 -8 -1 2.3 1.3
 12 8 1 0.4 1.7
 12 8 1 -0.3 0.9
 10 -9 -1 0.6 0.5
 -10 9 1 -0.1 0.7
 -10 9 1 -1.1 0.8
 9 -9 -1 6.3 1
 9 -9 -1 8.6 1.8
 -9 9 1 6.8 2.4
 -9 9 1 6.2 3.4
 -9 9 1 8.7 1.2
 -9 9 1 6.6 1.4
 8 -9 -1 1.4 0.5
 8 -9 -1 2.2 1.2
 -8 9 1 0.3 1.2
 -8 9 1 1 0.8
 -8 9 1 -0.3 0.5
 -8 9 1 2.8 2.5
 7 -9 -1 9.2 1
 7 -9 -1 7.1 1.7
 -7 9 1 12.8 3.1
 -7 9 1 8.6 1.1
 -7 9 1 6.5 1.8
 -7 9 1 7.1 1.4
 6 -9 -1 -0.2 0.3
 6 -9 -1 -0.9 0.6
 -6 9 1 0.4 0.8
 -6 9 1 -0.3 0.4
 -6 9 1 0.1 1.8
 5 -9 -1 5.9 1.6
 5 -9 -1 3 0.6
 -5 9 1 3.1 0.9
 -5 9 1 3.2 0.6
 -5 9 1 6.6 3.1
 4 -9 -1 32.2 3.1
 4 -9 -1 32.2 2.7
 4 -9 -1 30.7 2.4
 -4 9 1 30.1 2.8
 -4 9 1 29.9 2.5
 3 -9 -1 79.69 6.1
 3 -9 -1 81.89 6.3
 -3 9 1 77.59 6.2
 -3 9 1 82.89 5.9
 2 -9 -1 -0.2 0.8
 2 -9 -1 0.4 0.4
 -2 9 1 -1.1 1.2
 -2 9 1 0.3 0.4
 -2 9 1 0.6 0.3
 1 -9 -1 1.9 0.6
 1 -9 -1 1 0.8
 -1 9 1 -1.3 1.1
 -1 9 1 2.3 0.4
 -1 9 1 1.5 0.6
 0 -9 -1 48 3.7
 0 9 1 46.9 3.9
 0 9 1 43.4 3.4
 -1 -9 -1 30.4 2.6
 1 9 1 28.6 2.8
 1 9 1 31.2 3.1
 -2 -9 -1 234.88 15.1
 2 9 1 195.58 15.2
 2 9 1 194.78 15.5
 -3 -9 -1 15.4 1.7
 3 9 1 16.3 2.2
 3 9 1 12 1.8
 -4 -9 -1 3.7 1.3
 -4 -9 -1 3.8 0.9
 4 9 1 3.7 1.4
 4 9 1 2.1 1
 -5 -9 -1 3.9 1.4
 -5 -9 -1 0.8 0.7
 5 9 1 1.9 0.9
 5 9 1 2.7 1.1
 -6 -9 -1 0.9 0.8
 -6 -9 -1 1.4 1.1
 6 9 1 -0.4 1.1
 -7 -9 -1 43.3 3.9
 -7 -9 -1 37.1 4.4
 7 9 1 37.3 4.5
 -8 -9 -1 20.2 3.3
 -8 -9 -1 22.8 2.7
 8 9 1 22.3 3.4
 -9 -9 -1 58.29 5.3
 -9 -9 -1 56.29 6.1
 9 9 1 61.39 5
 9 9 1 56.09 6.1
 -10 -9 -1 9.1 2.4
 -10 -9 -1 10.1 2.1
 10 9 1 8.2 1.6
 10 9 1 9.8 2.6
 -11 -9 -1 3.2 1.4
 -11 -9 -1 3.5 2.2
 -11 -9 -1 0.1 1.6
 11 9 1 5.3 2.5
 11 9 1 4.6 1.2
 -12 -9 -1 -0.4 2
 -12 -9 -1 6.5 1.7
 -12 -9 -1 1.3 1.9
 12 9 1 5.4 2
 12 9 1 0.4 2.1
 9 -10 -1 0.5 0.5
 9 -10 -1 1.4 1.1
 -9 10 1 0.8 0.8
 -9 10 1 -0.4 1.5
 -9 10 1 -0.4 3
 -9 10 1 0.5 0.6
 8 -10 -1 -0.2 0.8
 8 -10 -1 0.2 0.5
 -8 10 1 0.9 0.5
 -8 10 1 0.7 0.8
 -8 10 1 -1.7 1.2
 -8 10 1 2 2.8
 7 -10 -1 0.2 0.9
 -7 10 1 2.7 2.5
 -7 10 1 2.4 1.4
 -7 10 1 1.5 0.9
 6 -10 -1 0.9 0.4
 6 -10 -1 0.2 1
 -6 10 1 0.3 0.7
 -6 10 1 0.4 0.4
 -6 10 1 0.8 2.1
 5 -10 -1 -0.3 0.2
 5 -10 -1 -0.1 0.8
 -5 10 1 3.2 2
 -5 10 1 0 0.3
 4 -10 -1 8.1 1.6
 4 -10 -1 10 1.3
 -4 10 1 8.4 1.4
 -4 10 1 10.2 1
 -4 10 1 4.1 2
 2 -10 -1 0.4 0.8
 2 -10 -1 0.7 0.5
 -2 10 1 0.2 0.3
 -2 10 1 0.9 0.6
 -2 10 1 -1.3 1.2
 1 -10 -1 -0.1 0.4
 1 -10 -1 -0.5 0.7
 -1 10 1 0.6 0.3
 -1 10 1 0.6 0.5
 0 -10 -1 1 0.5
 0 -10 -1 0.1 0.7
 0 10 1 0.9 0.3
 0 10 1 2 0.7
 -1 -10 -1 11.6 1.4
 1 10 1 10.6 1.5
 1 10 1 11.8 1.9
 -2 -10 -1 -0.3 0.8
 -2 -10 -1 -0.3 0.3
 2 10 1 0.6 1
 2 10 1 1.3 0.8
 -3 -10 -1 0.9 0.6
 -3 -10 -1 1.3 0.7
 3 10 1 -0.3 0.7
 3 10 1 0.3 0.7
 -4 -10 -1 1.2 0.7
 -4 -10 -1 1.6 1
 4 10 1 1.3 0.9
 4 10 1 1.3 1.1
 -5 -10 -1 4.4 1.3
 -5 -10 -1 4.6 1.1
 5 10 1 1.9 1.3
 5 10 1 2 0.9
 -6 -10 -1 11.7 2.3
 -6 -10 -1 11.3 1.7
 6 10 1 8.6 2.2
 6 10 1 8.2 2
 -7 -10 -1 27 3
 -7 -10 -1 29.1 3.6
 7 10 1 33.8 4
 -8 -10 -1 1.3 1
 -8 -10 -1 0.2 1.2
 8 10 1 1.6 1.3
 -9 -10 -1 0.4 1
 -9 -10 -1 3.1 1.6
 9 10 1 0.6 1.2
 -10 -10 -1 -0.3 0.7
 -10 -10 -1 0.1 1.5
 10 10 1 0.2 1.5
 10 10 1 0.8 0.8
 -11 -10 -1 0.2 2.2
 -11 -10 -1 2.3 1.2
 11 10 1 -2.5 1.4
 11 10 1 -0.3 0.9
 -12 -10 -1 -1.5 2.1
 -12 -10 -1 -0.4 1.2
 12 10 1 1.3 1.1
 9 -11 -1 1.6 0.6
 -9 11 1 0.5 0.7
 -9 11 1 0.4 1.9
 8 -11 -1 6.2 0.9
 8 -11 -1 6.7 1.7
 -8 11 1 4.1 1.9
 -8 11 1 5.8 3.3
 -8 11 1 6.8 1.1
 -8 11 1 5.1 1.3
 7 -11 -1 12.8 1.3
 7 -11 -1 13.1 2.2
 -7 11 1 12.9 2.7
 -7 11 1 12.8 3.4
 -7 11 1 13.9 1.5
 -7 11 1 12.2 1.9
 6 -11 -1 7.1 1.8
 -6 11 1 2.9 2.4
 -6 11 1 4.9 1.2
 5 -11 -1 12.4 1.9
 -5 11 1 4.9 2.5
 -5 11 1 11.7 1.2
 -5 11 1 10.6 1.6
 4 -11 -1 0.5 0.9
 4 -11 -1 0.6 0.5
 -4 11 1 0.4 0.4
 -4 11 1 0 0.5
 -4 11 1 -0.9 1.7
 3 -11 -1 31.9 3
 3 -11 -1 41 3.8
 -3 11 1 35.6 2.8
 -3 11 1 33 3.2
 2 -11 -1 0 0.4
 2 -11 -1 0.2 0.8
 -2 11 1 0 0.3
 -2 11 1 1.7 1.6
 -2 11 1 -0.6 0.5
 1 -11 -1 91.69 6.8
 1 -11 -1 80.59 6.8
 -1 11 1 92.69 7
 -1 11 1 90.39 6.4
 0 -11 -1 20.2 2
 0 11 1 20.3 2.3
 0 11 1 21.1 1.7
 -1 -11 -1 5.1 1.1
 1 11 1 6.3 1.7
 1 11 1 3.8 1.1
 1 11 1 4.9 0.7
 -2 -11 -1 18.4 1.9
 2 11 1 20.1 2.6
 2 11 1 16.3 2.2
 -3 -11 -1 34.4 3
 3 11 1 25 3.1
 3 11 1 37.4 3.7
 -4 -11 -1 34.5 3
 4 11 1 25.2 3.1
 4 11 1 29.7 3.6
 -5 -11 -1 2.2 1.3
 -5 -11 -1 3.4 1.1
 5 11 1 3.5 1.7
 5 11 1 2.8 1.2
 -6 -11 -1 42.7 3.6
 -6 -11 -1 43.3 4.7
 6 11 1 27.4 3.7
 6 11 1 35.2 4.4
 -7 -11 -1 5.3 1.3
 -7 -11 -1 1.9 1.4
 7 11 1 6.5 2
 -8 -11 -1 20.2 3.2
 -8 -11 -1 18.3 2.4
 8 11 1 15 3.2
 -9 -11 -1 2 1.8
 -9 -11 -1 1 0.9
 9 11 1 2 1.7
 -10 -11 -1 24.3 3.2
 -10 -11 -1 30.4 4.3
 10 11 1 28.8 3.1
 10 11 1 31.5 4.4
 -11 -11 -1 -3 1.6
 -11 -11 -1 -1.2 1
 11 11 1 -1.6 1.6
 11 11 1 -0.5 0.9
 8 -12 -1 6.6 1.8
 -8 12 1 8.2 1.7
 -8 12 1 4.1 3.5
 -8 12 1 8.8 1.3
 -8 12 1 8.2 2.6
 7 -12 -1 0 1
 -7 12 1 1.2 1.3
 -7 12 1 0.8 0.5
 -7 12 1 -0.1 4.3
 -7 12 1 -0.5 0.7
 6 -12 -1 3.6 1.5
 -6 12 1 2 2.3
 -6 12 1 5.3 1.2
 -6 12 1 3.1 0.8
 5 -12 -1 18.4 2.3
 -5 12 1 16.4 2
 -5 12 1 6.6 2.5
 -5 12 1 13.2 1.4
 4 -12 -1 3.1 1.2
 4 -12 -1 4.7 1
 -4 12 1 3.6 2.2
 -4 12 1 3.6 1.2
 -4 12 1 3.1 0.7
 3 -12 -1 18.1 2.7
 3 -12 -1 21.8 2.1
 -3 12 1 19.4 1.8
 -3 12 1 21.7 2.4
 2 -12 -1 0.3 0.8
 -2 12 1 -0.1 0.3
 1 -12 -1 0.4 0.5
 1 -12 -1 1.3 0.8
 -1 12 1 0.3 0.5
 -1 12 1 0.3 0.3
 0 -12 -1 -0.3 0.8
 0 -12 -1 1.5 0.7
 0 12 1 0.5 0.3
 0 12 1 0.4 0.7
 -1 -12 -1 1.5 0.7
 -1 -12 -1 1.1 0.8
 1 12 1 0.7 1
 1 12 1 1.5 0.4
 1 12 1 1.8 1
 -2 -12 -1 1.9 0.9
 -2 -12 -1 1.1 0.7
 2 12 1 -0.2 0.9
 2 12 1 1.6 0.9
 -3 -12 -1 5.8 1.1
 -3 -12 -1 3.9 1
 3 12 1 1.7 1.3
 3 12 1 3.6 1.3
 -4 -12 -1 1.7 0.9
 4 12 1 1.8 1.1
 4 12 1 3 1.5
 -5 -12 -1 0.4 1
 -5 -12 -1 0.1 0.6
 5 12 1 0.2 0.9
 5 12 1 -0.6 0.8
 -6 -12 -1 14.7 2
 -6 -12 -1 13.4 2.5
 6 12 1 16.6 3.2
 6 12 1 14.4 2.4
 -7 -12 -1 1.5 1.3
 -7 -12 -1 1.2 0.9
 7 12 1 1.4 1.4
 -8 -12 -1 14.5 2.9
 -8 -12 -1 13.7 2.1
 8 12 1 11.7 3
 -9 -12 -1 0.6 1.3
 -9 -12 -1 0.5 0.8
 9 12 1 0.4 1.4
 -10 -12 -1 0 0.9
 -10 -12 -1 1.3 1.6
 10 12 1 -1.2 1.7
 -11 -12 -1 -0.1 1
 -11 -12 -1 0.3 2.2
 11 12 1 3.8 2.3
 11 12 1 -0.5 1.1
 -7 13 1 2.6 1.6
 -7 13 1 3.2 0.8
 -7 13 1 3.3 1.3
 6 -13 -1 9.3 2.2
 -6 13 1 5.4 1.4
 -6 13 1 6 1
 5 -13 -1 8.8 2
 -5 13 1 12.5 1.3
 -5 13 1 14.3 2
 4 -13 -1 61.89 5.3
 4 -13 -1 61.49 4.9
 -4 13 1 57.89 4.6
 -4 13 1 57.49 5.2
 3 -13 -1 22.3 2.3
 3 -13 -1 24.2 2.7
 -3 13 1 19.8 2.6
 -3 13 1 21.3 2
 2 -13 -1 5.5 1.1
 2 -13 -1 8 1.8
 -2 13 1 4.7 0.8
 -2 13 1 6.4 1.4
 1 -13 -1 161.98 11
 1 -13 -1 130.99 10.9
 -1 13 1 148.69 11.3
 -1 13 1 149.99 10.5
 0 -13 -1 31.1 3
 0 13 1 36.3 2.7
 0 13 1 33.6 3.4
 1 13 1 44.5 4.5
 1 13 1 43.7 3.4
 2 13 1 10.3 2.3
 2 13 1 6.2 1.8
 3 13 1 53.69 5.5
 3 13 1 52.99 5.3
 -4 -13 -1 0.4 0.7
 -4 -13 -1 2.3 1.1
 4 13 1 2.7 2.5
 -5 -13 -1 25.6 2.6
 5 13 1 23.2 3.5
 5 13 1 17.5 2.9
 -6 -13 -1 2.7 1
 -6 -13 -1 3.7 1.7
 6 13 1 6.8 2.4
 6 13 1 1.5 1.1
 -7 -13 -1 15.7 2.7
 -7 -13 -1 14.3 2.1
 7 13 1 12.5 3
 -8 -13 -1 1.3 1.1
 -8 -13 -1 2.1 1.6
 8 13 1 3.4 2
 -9 -13 -1 0.3 0.8
 -9 -13 -1 -1.4 1.3
 9 13 1 0.5 1.8
 -10 -13 -1 6.3 1.7
 -10 -13 -1 5.1 2.4
 10 13 1 4.4 2.3
 -11 -13 -1 7.8 2
 -11 -13 -1 5.5 2.6
 11 13 1 6.8 1.8
 11 13 1 9.5 3.7
 7 -14 -1 -0.6 1.1
 -7 14 1 -1.2 0.9
 -7 14 1 -0.4 1.6
 -7 14 1 -0.8 0.5
 6 -14 -1 1 1.5
 -6 14 1 1.1 1.1
 -6 14 1 1.9 0.7
 5 -14 -1 0.6 1.2
 -5 14 1 1.1 1
 -5 14 1 0.8 0.5
 4 -14 -1 0.6 0.7
 4 -14 -1 0.9 1
 -4 14 1 0.7 0.9
 -4 14 1 0.6 0.5
 3 -14 -1 0.1 0.9
 3 -14 -1 0.1 0.5
 -3 14 1 -0.3 0.7
 -3 14 1 0.4 0.4
 2 -14 -1 1.9 0.8
 2 -14 -1 6 1.4
 -2 14 1 1.7 0.6
 -2 14 1 1.4 0.9
 1 -14 -1 13.6 1.9
 1 -14 -1 11.2 1.5
 -1 14 1 9.8 1.2
 -1 14 1 9.8 1.9
 0 -14 -1 2 0.8
 0 -14 -1 1.7 1
 0 14 1 2.4 1.5
 0 14 1 2.6 0.6
 0 14 1 1.3 1
 -1 -14 -1 1.8 0.8
 -1 -14 -1 2 1
 1 14 1 1.3 1.3
 1 14 1 1.1 0.5
 1 14 1 0.4 0.9
 -2 -14 -1 6.1 1.3
 2 14 1 2.7 1.5
 2 14 1 2.5 0.7
 2 14 1 1.5 1.2
 -3 -14 -1 0.8 0.8
 3 14 1 1.1 1.1
 3 14 1 0 1.1
 -4 -14 -1 -0.2 0.7
 -4 -14 -1 0.2 0.7
 4 14 1 -0.2 1.2
 4 14 1 0.3 0.9
 -5 -14 -1 2.6 1
 5 14 1 2 1.7
 5 14 1 1.8 1.3
 -6 -14 -1 0.2 0.7
 6 14 1 1.6 1.3
 6 14 1 0.3 1.3
 -7 -14 -1 0 0.8
 -7 -14 -1 3.6 1.6
 7 14 1 0.9 1.6
 7 14 1 2.1 1.4
 -8 -14 -1 1.4 1
 -8 -14 -1 2.7 1.8
 8 14 1 3.4 2.1
 -9 -14 -1 0.1 1.5
 -9 -14 -1 0.1 1
 9 14 1 0 1.9
 -10 -14 -1 0 1
 -10 -14 -1 0.5 1.7
 10 14 1 1 2.1
 6 -15 -1 5.8 1.8
 -6 15 1 7.6 1.8
 -6 15 1 3.8 0.9
 5 -15 -1 -0.6 1.2
 -5 15 1 0 1.1
 -5 15 1 0.8 0.6
 4 -15 -1 29.7 2.8
 4 -15 -1 25.1 3.1
 -4 15 1 24.3 2.3
 -4 15 1 28.8 3.3
 3 -15 -1 0.5 1.1
 3 -15 -1 1.2 0.8
 -3 15 1 0.8 0.5
 -3 15 1 -0.4 0.9
 2 -15 -1 60.79 5.1
 -2 15 1 61.59 5.5
 -2 15 1 59.49 4.6
 1 -15 -1 1.7 1.3
 1 -15 -1 4.8 1.1
 -1 15 1 7.5 1.8
 -1 15 1 6.9 0.9
 0 -15 -1 24.4 2.9
 0 -15 -1 31.2 2.9
 0 15 1 31.4 3.5
 0 15 1 31 3.8
 0 15 1 31.3 2.5
 -1 -15 -1 1.7 0.8
 1 15 1 1.4 1.1
 1 15 1 0.6 0.4
 1 15 1 1.5 1.4
 -2 -15 -1 2.1 0.9
 -2 -15 -1 -0.6 0.8
 2 15 1 5.5 1.9
 2 15 1 2 0.6
 2 15 1 1.7 1.2
 -3 -15 -1 16.4 2
 3 15 1 14.1 2.5
 3 15 1 16 3
 -4 -15 -1 28.5 2.8
 4 15 1 21 3.2
 4 15 1 22.6 3.7
 -5 -15 -1 52.49 4.4
 5 15 1 46.2 5.4
 5 15 1 41.1 4.8
 -6 -15 -1 20.5 2.4
 6 15 1 13.1 2.7
 6 15 1 14 3.2
 -7 -15 -1 31.6 3.3
 7 15 1 31.1 4.4
 7 15 1 22.5 3.6
 -8 -15 -1 0.8 1.6
 -8 -15 -1 0 0.9
 8 15 1 0.3 1.8
 -9 -15 -1 19.8 3.6
 -9 -15 -1 16 2.6
 9 15 1 19.9 4.3
 -10 -15 -1 0.7 1.8
 -10 -15 -1 0.8 1.2
 10 15 1 2.1 2.3
 5 -16 -1 1.6 1.5
 -5 16 1 0 0.5
 -5 16 1 -0.8 1.1
 4 -16 -1 3.2 1.6
 -4 16 1 2 1.3
 -4 16 1 3.4 0.8
 3 -16 -1 0.5 0.8
 3 -16 -1 -0.2 1
 -3 16 1 0.4 1.1
 -3 16 1 -0.7 0.4
 2 -16 -1 1.1 0.8
 2 -16 -1 0.3 1.1
 -2 16 1 3 1.4
 -2 16 1 1.3 0.5
 1 -16 -1 1.6 1
 1 -16 -1 4 1.1
 -1 16 1 0.3 1
 -1 16 1 2.5 0.6
 0 -16 -1 6.8 1.4
 0 -16 -1 10.6 1.7
 0 16 1 9.1 1.1
 0 16 1 9.7 2.2
 0 16 1 2.8 1.7
 -1 -16 -1 3.9 1.2
 -1 -16 -1 1.4 1.1
 1 16 1 4.6 0.8
 1 16 1 3.3 1.6
 1 16 1 2.6 1.2
 -2 -16 -1 0.1 0.7
 -2 -16 -1 1.1 0.8
 2 16 1 -0.3 1.1
 2 16 1 0.7 0.4
 2 16 1 0.3 1
 -3 -16 -1 3 1
 -3 -16 -1 0.5 0.8
 3 16 1 4 0.7
 3 16 1 3.9 1.7
 3 16 1 3 1.3
 -4 -16 -1 0.7 0.6
 -4 -16 -1 0.3 0.8
 4 16 1 -1.9 0.9
 4 16 1 1 1.5
 -5 -16 -1 3.1 1.1
 5 16 1 1.3 1.3
 5 16 1 5.3 2.4
 -6 -16 -1 0.2 0.7
 6 16 1 -0.1 1.3
 6 16 1 2.4 1.9
 -7 -16 -1 0.3 0.9
 7 16 1 -1 1.6
 7 16 1 -0.6 1.1
 -8 -16 -1 1.6 1.1
 8 16 1 1.7 2.3
 -9 -16 -1 0.5 1.6
 -9 -16 -1 2.3 1.3
 9 16 1 1 2.3
 4 -17 -1 8.8 1.7
 4 -17 -1 8.8 2.6
 -4 17 1 8.5 2.2
 -4 17 1 8 1.3
 3 -17 -1 6.9 1.5
 3 -17 -1 5.2 1.8
 -3 17 1 4.4 1.7
 -3 17 1 6.7 1.1
 2 -17 -1 84.69 7.5
 -2 17 1 71.69 5.7
 1 -17 -1 -0.1 1
 1 -17 -1 2.1 0.8
 -1 17 1 0.7 1.4
 -1 17 1 1.2 0.6
 -1 17 1 0.7 1.2
 0 -17 -1 8.5 1.6
 0 17 1 10.5 1.2
 0 17 1 9.8 2.3
 0 17 1 15.3 3.1
 -1 -17 -1 5.8 1.4
 -1 -17 -1 1.4 1.1
 1 17 1 4 1.7
 1 17 1 1.9 1.6
 1 17 1 3.2 0.7
 -2 -17 -1 6.8 1.5
 2 17 1 4.3 1.8
 2 17 1 8.4 1.1
 2 17 1 6.6 2.2
 -3 -17 -1 0.4 0.7
 -3 -17 -1 1.2 0.9
 3 17 1 0.4 0.5
 3 17 1 -0.7 1.3
 3 17 1 0.5 1.2
 -4 -17 -1 9 1.6
 4 17 1 3 1.6
 4 17 1 8 2.6
 4 17 1 5.9 0.9
 -5 -17 -1 2.7 1.2
 5 17 1 2.4 1.5
 5 17 1 3.2 2.1
 -6 -17 -1 35.6 3.4
 6 17 1 25.1 3.8
 6 17 1 26.8 4.5
 -7 -17 -1 1 0.9
 7 17 1 -1.4 1.2
 7 17 1 -0.8 1.8
 -8 -17 -1 38.9 4.4
 8 17 1 34.7 5.6
 3 -18 -1 3.1 1.8
 3 -18 -1 1.1 1
 -3 18 1 1.9 0.8
 2 -18 -1 2.1 1
 2 -18 -1 1.1 1.4
 -2 18 1 1.4 0.6
 -2 18 1 -0.6 1.4
 1 -18 -1 3.3 1.5
 1 -18 -1 7 1.5
 -1 18 1 6.7 1.9
 -1 18 1 5.2 1
 -1 18 1 5.7 2.3
 0 -18 -1 0.8 0.9
 0 -18 -1 -0.2 0.9
 0 18 1 0.9 0.6
 0 18 1 0.1 2.1
 0 18 1 0.5 1.3
 -1 -18 -1 -0.3 0.9
 1 18 1 3.1 1.9
 1 18 1 1.3 1.7
 1 18 1 4.8 0.9
 -2 -18 -1 -1.6 0.8
 -2 -18 -1 -0.3 0.7
 2 18 1 0.2 0.5
 2 18 1 0.3 1.8
 -3 -18 -1 -0.5 0.7
 -3 -18 -1 -0.9 0.7
 3 18 1 -0.5 0.4
 3 18 1 -0.3 1.5
 3 18 1 0.6 2.2
 -4 -18 -1 4.4 1.5
 4 18 1 5.3 2.2
 4 18 1 6.5 1.5
 5 18 1 2.5 2
 -6 -18 -1 1 1.2
 6 18 1 2.6 1.8
 6 18 1 2.9 2.1
 -7 -18 -1 -0.7 1
 7 18 1 -1.7 1.5
 7 18 1 -3.1 1.9
 -1 19 1 8.9 1.3
 -1 19 1 7.8 2.7
 0 -19 -1 4 1.2
 0 -19 -1 1.2 1.4
 0 19 1 3.3 2.1
 0 19 1 4.2 0.8
 0 19 1 2.7 1.6
 -1 -19 -1 28.5 3
 1 19 1 21.1 4
 1 19 1 28.2 2.5
 1 19 1 22.1 3.6
 -2 -19 -1 1.9 1
 -2 -19 -1 -0.6 1
 2 19 1 2.2 1.8
 2 19 1 1.1 0.6
 2 19 1 0.3 1.9
 -3 -19 -1 8.5 1.7
 3 19 1 9.9 1.3
 3 19 1 9.6 2.8
 3 19 1 11.8 3.3
 -4 -19 -1 1.6 1.1
 4 19 1 -1 1.5
 4 19 1 2.9 2.2
 4 19 1 1.4 0.6
 -5 -19 -1 2.2 1.2
 5 19 1 2.9 1.9
 5 19 1 2 2.5
 5 19 1 -0.2 0.5
 -6 -19 -1 4.4 1.4
 6 19 1 1.3 1.8
 6 19 1 3.7 2.4
 2 20 1 2.2 1.2
 -3 -20 -1 1 1
 5 19 -2 0.5 2.2
 -5 -19 2 -0.6 1
 -5 -19 2 -0.3 1.1
 4 19 -2 -0.8 1.6
 4 19 -2 2 2.2
 4 19 -2 1.2 0.6
 -4 -19 2 1.7 1.2
 3 19 -2 2.4 2
 3 19 -2 8.3 2.8
 3 19 -2 7.8 1.1
 -3 -19 2 8.7 1.8
 2 19 -2 1.8 1.6
 2 19 -2 0.7 0.5
 2 19 -2 0.3 1.9
 -2 -19 2 1 1.3
 -2 -19 2 -0.9 0.8
 1 19 -2 -1.4 1.8
 1 19 -2 -0.6 1.5
 1 19 -2 0.5 0.6
 -1 -19 2 0.7 1.3
 -1 -19 2 0.6 0.9
 0 19 -2 0.4 0.6
 0 19 -2 -0.5 1.8
 0 -19 2 -0.6 1.5
 7 18 -2 3.7 2.5
 -7 -18 2 10.4 2.2
 6 18 -2 1.9 0.6
 6 18 -2 5 2.3
 6 18 -2 0.5 1.9
 -6 -18 2 2.8 1.4
 5 18 -2 -1.7 2.9
 5 18 -2 0.2 0.5
 5 18 -2 2 1.6
 -5 -18 2 -0.9 0.9
 -5 -18 2 1.8 1.2
 4 18 -2 1.9 1.7
 4 18 -2 3 0.8
 4 18 -2 4.6 2.3
 -4 -18 2 -0.6 1.2
 -4 -18 2 5.3 1.4
 3 18 -2 6 2
 3 18 -2 9.4 1.3
 3 18 -2 5.9 2.1
 -3 -18 2 8.9 1.8
 2 18 -2 7.2 2.2
 2 18 -2 7.1 2.2
 -2 -18 2 10.9 1.8
 1 18 -2 -1.3 1.2
 1 18 -2 0.7 1.6
 -1 -18 2 0.6 1.2
 -1 -18 2 0.6 0.8
 0 18 -2 20.1 4.1
 0 18 -2 23.4 2.5
 0 18 -2 22.5 3.5
 0 -18 2 25.3 2.8
 -1 18 -2 3.9 1.7
 -1 18 -2 1.4 0.7
 -1 18 -2 3.3 2.1
 1 -18 2 1 1.8
 1 -18 2 1.2 1
 -2 18 -2 11.2 1.4
 -2 18 -2 11.7 2.6
 2 -18 2 9.8 1.8
 8 17 -2 0.6 2.2
 -8 -17 2 1.4 1.4
 7 17 -2 3.1 2.1
 -7 -17 2 0.3 1
 6 17 -2 0.9 1.8
 -6 -17 2 -1 0.9
 5 17 -2 -0.4 1.6
 5 17 -2 -0.6 1.2
 4 17 -2 2.4 1.8
 4 17 -2 0.1 1.4
 4 17 -2 -0.4 0.4
 -4 -17 2 2.5 1.3
 -4 -17 2 -0.3 0.9
 3 17 -2 3.1 1.7
 3 17 -2 2.9 0.7
 3 17 -2 1.8 1.8
 -3 -17 2 0.9 1.1
 -3 -17 2 2.2 1
 1 17 -2 -0.1 1.3
 1 17 -2 0.7 0.5
 1 17 -2 3.2 1.7
 -1 -17 2 0.1 0.7
 0 17 -2 1.5 1.5
 0 17 -2 5.8 2.1
 0 17 -2 6.9 1
 0 -17 2 5.7 1.3
 0 -17 2 10.8 2.2
 -1 17 -2 2.6 1.8
 -1 17 -2 3.3 0.8
 -1 17 -2 2.9 1.7
 1 -17 2 0.5 1.3
 1 -17 2 4.7 1.2
 -2 17 -2 2.7 0.7
 -2 17 -2 4.6 1.9
 2 -17 2 1.9 1.6
 3 -17 2 0.7 1.6
 3 -17 2 8.5 1.5
 -4 17 -2 0.2 0.6
 -4 17 -2 0.1 1.5
 4 -17 2 2 1.5
 4 -17 2 0.6 0.8
 9 16 -2 9 3.1
 -9 -16 2 13.4 2.5
 -9 -16 2 11.9 2.9
 8 16 -2 2.7 2.2
 7 16 -2 10.1 3.2
 -7 -16 2 9 1.9
 6 16 -2 -0.1 1.7
 6 16 -2 0.2 1.1
 -6 -16 2 -0.5 0.9
 5 16 -2 42.6 4.9
 5 16 -2 27.2 4.1
 -5 -16 2 39.7 3.8
 4 16 -2 10.6 2.7
 4 16 -2 12.2 1.3
 4 16 -2 8.1 2.5
 -4 -16 2 12.3 2
 3 16 -2 1.6 0.6
 3 16 -2 1.1 1.5
 3 16 -2 0 1.2
 -3 -16 2 0.2 0.7
 -3 -16 2 0.3 1.1
 2 16 -2 20.8 3.1
 2 16 -2 25.9 3.6
 2 16 -2 18.6 1.9
 -2 -16 2 23.1 2.6
 1 16 -2 141.19 11.9
 1 16 -2 129.79 11.7
 1 16 -2 148.29 10.6
 -1 -16 2 159.28 11.2
 0 16 -2 1.4 1.5
 0 16 -2 1.9 0.6
 0 16 -2 2.5 1.3
 0 -16 2 -0.1 1.1
 0 -16 2 4.4 1.2
 -1 16 -2 5.8 1
 -1 16 -2 7 2
 1 -16 2 1.3 1.4
 1 -16 2 3.9 1.2
 -2 16 -2 13.9 1.5
 -2 16 -2 14.2 2.5
 2 -16 2 12.3 1.8
 -3 16 -2 1.6 1.2
 -3 16 -2 2.3 0.7
 3 -16 2 1.7 0.9
 3 -16 2 0.7 1.5
 -4 16 -2 4.6 1.8
 -4 16 -2 6.6 1.1
 4 -16 2 1.8 1.7
 -5 16 -2 -1.5 1.2
 5 -16 2 -0.6 1.2
 9 15 -2 1.1 1.8
 -9 -15 2 0.5 1.6
 -9 -15 2 0.2 1
 8 15 -2 -1.2 1.6
 -8 -15 2 1.3 1.6
 -8 -15 2 -0.1 0.9
 7 15 -2 1.1 1.7
 -7 -15 2 1 1
 6 15 -2 0.1 1.5
 6 15 -2 2.2 1.6
 -6 -15 2 0 0.3
 -6 -15 2 0.3 0.7
 5 15 -2 5.3 2
 4 15 -2 0 0.3
 4 15 -2 0.9 1.5
 4 15 -2 0.3 1.3
 -4 -15 2 0.2 0.8
 -4 -15 2 3.7 1.2
 3 15 -2 0.3 1.2
 3 15 -2 -0.6 0.9
 2 15 -2 2.3 0.6
 2 15 -2 3.5 1.4
 2 15 -2 3.8 1.7
 -2 -15 2 7.9 1.6
 -2 -15 2 3.2 1
 0 15 -2 0.6 0.5
 0 15 -2 3.3 1.6
 0 15 -2 2.1 1.1
 0 -15 2 0.6 0.6
 0 -15 2 3.7 1.5
 -1 15 -2 2.6 1.3
 -1 15 -2 0.9 0.5
 -2 15 -2 0.5 1.2
 -2 15 -2 1.7 0.6
 2 -15 2 1.9 0.9
 -3 15 -2 6.5 1.9
 -3 15 -2 4 0.8
 3 -15 2 2.5 1.4
 3 -15 2 4.9 1.2
 -4 15 -2 -0.1 0.5
 -4 15 -2 -0.8 1
 4 -15 2 -0.1 0.6
 4 -15 2 -0.2 1.3
 -5 15 -2 0.3 1.2
 -5 15 -2 0 0.5
 5 -15 2 -0.4 0.6
 -6 15 -2 2.6 0.9
 -6 15 -2 2.4 1.4
 6 -15 2 -0.6 1.6
 10 14 -2 0.5 2.2
 -10 -14 2 0.1 1.5
 -10 -14 2 1.3 1.2
 9 14 -2 2.6 2
 -9 -14 2 2.9 1.3
 -9 -14 2 6.4 2.3
 8 14 -2 8.4 2.8
 -8 -14 2 12.2 2.2
 -8 -14 2 10.1 2.4
 7 14 -2 5.1 2.1
 -7 -14 2 3.8 1.3
 -7 -14 2 6.7 2
 6 14 -2 5.5 1.8
 6 14 -2 7 2.1
 -6 -14 2 8.6 1.6
 -6 -14 2 5.6 0.7
 5 14 -2 -0.6 1.3
 5 14 -2 1.5 1.3
 -5 -14 2 -0.8 0.6
 4 14 -2 4.2 1.6
 4 14 -2 7.3 2.1
 -4 -14 2 9.9 1.5
 -4 -14 2 0.4 1.1
 3 14 -2 25.3 3.5
 3 14 -2 31.7 3.9
 3 14 -2 29.5 2.6
 -3 -14 2 40 3.4
 2 14 -2 -0.2 1.2
 2 14 -2 -0.5 0.9
 2 14 -2 0.5 0.4
 -2 -14 2 0.7 1.1
 -2 -14 2 1.3 0.8
 1 14 -2 36.1 4.3
 1 14 -2 40.2 3.2
 1 14 -2 39.1 4.1
 -1 -14 2 42 3.7
 0 14 -2 7.6 1.8
 0 14 -2 6.2 1.7
 0 14 -2 6.1 0.8
 0 -14 2 2 1.3
 0 -14 2 7.6 1.3
 -1 14 -2 26.9 2.4
 -1 14 -2 22 3.1
 1 -14 2 29.5 2.9
 1 -14 2 37.6 3.3
 -2 14 -2 5.8 1.6
 -2 14 -2 3.8 0.7
 2 -14 2 3.9 1
 2 -14 2 4.5 1.7
 -3 14 -2 64.49 5.8
 -3 14 -2 63.19 4.9
 3 -14 2 64.39 5.3
 -4 14 -2 2.9 1.3
 -4 14 -2 4.7 0.9
 4 -14 2 3.9 1.1
 4 -14 2 2.1 1.4
 -5 14 -2 6.8 1.1
 -5 14 -2 6.7 1.6
 5 -14 2 6 1.9
 5 -14 2 4.9 1.2
 -6 14 -2 9.5 2
 -6 14 -2 9 1.3
 6 -14 2 6.9 2.2
 11 13 -2 0.7 1.3
 11 13 -2 -1.3 2.1
 -11 -13 2 0 1.7
 10 13 -2 -2.5 1.7
 -10 -13 2 -1 1.1
 -10 -13 2 0.5 1.8
 9 13 -2 -0.3 1.5
 -9 -13 2 0.5 1.1
 -9 -13 2 -1.1 1.4
 8 13 -2 2.9 2
 -8 -13 2 0.6 1.1
 -8 -13 2 0.8 1.3
 7 13 -2 0.5 1.3
 -7 -13 2 0 1.2
 -7 -13 2 1.8 0.9
 6 13 -2 -0.5 0.9
 6 13 -2 1.2 1.5
 -6 -13 2 2.3 1.3
 -6 -13 2 0.4 0.9
 -6 -13 2 0.9 0.4
 5 13 -2 0.5 1.2
 5 13 -2 2.1 1.2
 -5 -13 2 1.9 1.2
 -5 -13 2 2.8 1.1
 -5 -13 2 2.2 0.6
 4 13 -2 1.3 1.8
 4 13 -2 0.9 1.1
 -4 -13 2 2 1
 -4 -13 2 3.8 1.1
 3 13 -2 3.1 1.5
 3 13 -2 3.3 1.4
 -3 -13 2 3.1 1.1
 2 13 -2 2.4 1.4
 2 13 -2 2.6 0.6
 2 13 -2 1.5 1.1
 1 13 -2 0.1 0.3
 1 13 -2 1.8 1.2
 1 13 -2 1.4 1
 -1 -13 2 0.2 0.5
 -1 -13 2 8 1.6
 0 13 -2 0.6 1
 -1 13 -2 4.5 1.4
 -1 13 -2 3.4 0.7
 1 -13 2 3.2 0.9
 -2 13 -2 0.1 0.8
 -2 13 -2 -0.5 0.4
 2 -13 2 0.1 0.5
 -3 13 -2 14.5 1.5
 -3 13 -2 16 2.2
 3 -13 2 13.2 1.7
 -4 13 -2 0.6 0.9
 -4 13 -2 0.2 0.4
 4 -13 2 1.1 1.3
 4 -13 2 0.4 0.6
 -5 13 -2 0.5 0.9
 -5 13 -2 0.1 0.4
 5 -13 2 -0.6 0.5
 5 -13 2 0.5 1.3
 -6 13 -2 1.5 1.1
 -6 13 -2 1.2 0.6
 6 -13 2 2.3 1.6
 -7 13 -2 -0.4 0.9
 -7 13 -2 -0.7 1.3
 -7 13 -2 0.2 0.7
 7 -13 2 0.6 1.4
 11 12 -2 14.5 3.7
 11 12 -2 19.6 2.6
 -11 -12 2 16.3 3.5
 -11 -12 2 17.5 2.9
 10 12 -2 3.9 1.9
 -10 -12 2 2.8 1.9
 -10 -12 2 2.8 1.5
 9 12 -2 0.8 1.8
 -9 -12 2 1.3 1.4
 -9 -12 2 2 1.3
 8 12 -2 33.7 4.5
 -8 -12 2 26.8 3.9
 -8 -12 2 34 3.6
 7 12 -2 -1.1 1.1
 -7 -12 2 0.5 0.8
 -7 -12 2 0.3 1.1
 6 12 -2 17.1 3
 6 12 -2 13.1 2.5
 -6 -12 2 13 2.5
 -6 -12 2 19.4 2.4
 -6 -12 2 16.8 1.4
 5 12 -2 2.9 1.5
 -5 -12 2 1.6 0.5
 -5 -12 2 1.6 1.6
 -5 -12 2 0.6 1
 4 12 -2 36.7 4
 4 12 -2 26.4 3.6
 -4 -12 2 38.7 3.4
 3 12 -2 5.5 1.7
 3 12 -2 4.4 1.6
 -3 -12 2 3.1 1.2
 -3 -12 2 6.2 1.2
 2 12 -2 65.09 6
 2 12 -2 67.19 5.1
 2 12 -2 69.69 6.2
 -2 -12 2 75.39 5.7
 1 12 -2 57.59 4.2
 1 12 -2 53.09 5
 1 12 -2 54.99 5.1
 -1 -12 2 53.29 4.6
 0 12 -2 1.3 0.4
 0 12 -2 2.7 1
 0 -12 2 1.4 1
 0 -12 2 0.8 0.6
 -1 12 -2 105.79 8.5
 -1 12 -2 100.79 7.8
 1 -12 2 116.69 8.2
 -2 12 -2 16.3 1.4
 2 -12 2 10 2.1
 2 -12 2 13.2 1.9
 -3 12 -2 8.6 1.6
 -3 12 -2 6.7 1
 3 -12 2 6.9 1.2
 3 -12 2 5.7 1.8
 -4 12 -2 -0.4 0.4
 -4 12 -2 0.7 0.8
 4 -12 2 -0.1 0.4
 4 -12 2 -0.7 1
 -5 12 -2 6.2 1.5
 -5 12 -2 7.7 1.1
 5 -12 2 7.5 1.2
 5 -12 2 8.4 2.1
 -6 12 -2 -1.1 0.6
 -6 12 -2 0.4 0.5
 6 -12 2 -0.5 1
 -7 12 -2 13.3 1.5
 -7 12 -2 10.1 2
 -7 12 -2 14 2.8
 7 -12 2 14 1.4
 7 -12 2 4.5 2.5
 -8 12 -2 1.5 1.1
 -8 12 -2 2.9 0.9
 -8 12 -2 -0.2 1.6
 8 -12 2 1.6 0.6
 8 -12 2 -0.6 1.4
 11 11 -2 -0.1 1.8
 11 11 -2 -0.8 0.9
 -11 -11 2 -1.1 1.6
 -11 -11 2 -1 1.1
 10 11 -2 -1.8 1.3
 -10 -11 2 2.1 1.3
 -10 -11 2 -1.4 1.3
 9 11 -2 1.1 1.6
 -9 -11 2 -0.2 1.6
 -9 -11 2 0.4 1
 8 11 -2 2.6 1.9
 -8 -11 2 5.3 2
 -8 -11 2 3.9 1.4
 7 11 -2 2.9 1.4
 -7 -11 2 -0.3 1.1
 -7 -11 2 2.6 0.6
 -7 -11 2 2.4 1.2
 6 11 -2 4.3 1.8
 -6 -11 2 2.8 0.6
 -6 -11 2 5.3 1.4
 -6 -11 2 3.1 1.4
 5 11 -2 2 1.1
 5 11 -2 -0.1 0.9
 -5 -11 2 2.2 0.5
 -5 -11 2 2 1
 -5 -11 2 2.4 1.4
 3 11 -2 -0.4 0.7
 3 11 -2 0.3 0.8
 -3 -11 2 7.9 1.5
 -3 -11 2 0.1 0.6
 1 11 -2 0.9 0.8
 1 11 -2 0.8 0.9
 0 11 -2 9.1 1
 0 11 -2 11.8 1.8
 0 -11 2 10.1 1.4
 0 -11 2 13.8 1.8
 -1 11 -2 1.5 0.9
 -1 11 -2 3.3 0.6
 1 -11 2 2.7 0.7
 -2 11 -2 1.3 0.5
 -2 11 -2 2.3 0.9
 2 -11 2 1.9 1.3
 2 -11 2 2.2 0.8
 -3 11 -2 1.5 0.8
 -3 11 -2 1.8 0.5
 3 -11 2 1.7 1.3
 3 -11 2 2.5 0.7
 -4 11 -2 10.3 2.5
 -4 11 -2 9.4 1.1
 4 -11 2 9.1 1.5
 4 -11 2 7.8 1.7
 -5 11 -2 1.2 0.7
 -5 11 -2 0 0.4
 5 -11 2 0.7 0.4
 5 -11 2 0 0.5
 5 -11 2 1.4 1.2
 -6 11 -2 1.4 0.9
 -6 11 -2 3.2 0.7
 6 -11 2 2.4 1.4
 6 -11 2 2.1 0.6
 -7 11 -2 -0.5 0.4
 -7 11 -2 0.2 0.8
 -7 11 -2 0.5 1.3
 7 -11 2 -0.4 0.4
 7 -11 2 0.7 1.3
 -8 11 -2 1.5 1.5
 -8 11 -2 0.5 0.9
 -8 11 -2 0.9 0.6
 8 -11 2 -0.6 1.1
 8 -11 2 0.3 0.5
 12 10 -2 0.9 1.2
 -12 -10 2 -0.5 1.8
 -12 -10 2 0.2 1.5
 -12 -10 2 2.8 2.7
 11 10 -2 1.4 1
 11 10 -2 -1.4 1.7
 -11 -10 2 0.2 1.4
 -11 -10 2 2.3 3.3
 -11 -10 2 0.1 1.1
 10 10 -2 0.4 1.3
 10 10 -2 4.7 1.2
 -10 -10 2 0.9 1.1
 -10 -10 2 1.1 1
 -10 -10 2 0.9 1.4
 9 10 -2 21.9 3.6
 -9 -10 2 19.2 3.4
 -9 -10 2 20.2 2.8
 8 10 -2 9.8 2.5
 -8 -10 2 14.1 2.7
 -8 -10 2 12.3 2.2
 7 10 -2 1.7 1.7
 -7 -10 2 2.7 0.6
 -7 -10 2 2.6 1.5
 -7 -10 2 2.6 1.1
 6 10 -2 5.5 1.9
 -6 -10 2 6.1 1.7
 -6 -10 2 3.8 1.3
 -6 -10 2 4.1 0.7
 5 10 -2 2.3 1.4
 5 10 -2 2.9 1.2
 -5 -10 2 2.6 0.7
 -5 -10 2 2.4 1.2
 -5 -10 2 3.6 1.2
 4 10 -2 49.6 4.7
 4 10 -2 38.8 4.4
 -4 -10 2 48.6 4.2
 -4 -10 2 56.19 4.6
 3 10 -2 1.4 0.9
 3 10 -2 2.6 1.2
 -3 -10 2 1.3 1
 -3 -10 2 2.8 1
 2 10 -2 87.19 7.3
 2 10 -2 83.19 7.2
 -2 -10 2 95.39 6.9
 1 10 -2 30 3.1
 1 10 -2 27.2 2.2
 1 10 -2 23.3 2.7
 -1 -10 2 29.6 2.6
 0 10 -2 50.29 3.9
 0 10 -2 53.09 4.5
 0 -10 2 54.19 4.3
 -1 10 -2 -0.1 0.6
 -1 10 -2 0.3 0.3
 1 -10 2 0.2 1
 1 -10 2 0.8 0.5
 -2 10 -2 81.09 6.7
 -2 10 -2 85.29 6.2
 2 -10 2 90.69 6.5
 -3 10 -2 17.9 1.6
 -3 10 -2 18.1 2.1
 3 -10 2 19.3 1.9
 -4 10 -2 49.9 3.9
 -4 10 -2 52.79 4.3
 4 -10 2 50.29 4.1
 4 -10 2 49.1 3.8
 -5 10 -2 8.5 1
 -5 10 -2 7.5 1.4
 5 -10 2 6.2 0.9
 5 -10 2 7.7 1.6
 -6 10 -2 11.9 1.4
 -6 10 -2 11.2 2.2
 -6 10 -2 13.1 1.8
 6 -10 2 12 2.1
 6 -10 2 12 1.3
 -7 10 -2 20.5 2.4
 -7 10 -2 16.3 3
 -7 10 -2 22.4 2.1
 7 -10 2 21.8 1.9
 7 -10 2 20 2.7
 -8 10 -2 0.4 0.5
 -8 10 -2 -0.8 0.7
 -8 10 -2 -0.4 1.1
 8 -10 2 0.2 0.4
 8 -10 2 0.4 1.5
 -9 10 -2 3.2 1.1
 -9 10 -2 5.3 2.2
 -9 10 -2 2 0.7
 9 -10 2 1.8 0.7
 9 -10 2 2.6 1.4
 12 9 -2 0.8 1.8
 12 9 -2 0 0.9
 -12 -9 2 0.1 1.8
 -12 -9 2 -0.3 1.5
 -12 -9 2 -0.5 2
 11 9 -2 -0.8 0.8
 11 9 -2 1 1.9
 -11 -9 2 0.8 1.7
 -11 -9 2 -0.8 1
 -11 -9 2 2 1.4
 10 9 -2 1.4 1.4
 10 9 -2 1.6 0.9
 -10 -9 2 -0.7 0.9
 -10 -9 2 -1.1 1.4
 -10 -9 2 0.9 1
 9 9 -2 1.2 1.5
 -9 -9 2 -0.9 1
 -9 -9 2 0.7 1
 8 9 -2 -1.9 1
 -8 -9 2 0.6 0.6
 -8 -9 2 0.9 1.3
 -8 -9 2 -0.1 0.9
 7 9 -2 0.8 1.2
 -7 -9 2 -0.6 0.9
 -7 -9 2 0.1 0.4
 -7 -9 2 -0.1 0.7
 6 9 -2 0.7 1.1
 -6 -9 2 0.2 0.3
 -6 -9 2 -1.2 0.8
 -6 -9 2 0.4 0.7
 5 9 -2 -0.7 0.8
 5 9 -2 -0.4 0.7
 -5 -9 2 0 0.7
 -5 -9 2 -0.3 0.8
 4 9 -2 1.1 1
 4 9 -2 -0.6 0.6
 -4 -9 2 0.6 0.8
 -4 -9 2 0.6 0.7
 3 9 -2 18.1 2.5
 3 9 -2 17.5 2.3
 -3 -9 2 23.9 2.3
 1 9 -2 0.6 0.3
 1 9 -2 1.8 0.9
 1 9 -2 1.4 0.9
 -1 -9 2 4.5 1.2
 -1 -9 2 1 0.6
 0 9 -2 2.7 0.9
 0 9 -2 3.2 0.5
 0 -9 2 4.7 0.9
 -1 9 -2 0.1 0.4
 -1 9 -2 0 0.2
 1 -9 2 0 0.4
 1 -9 2 0.2 1
 -2 9 -2 4 1
 -2 9 -2 4 0.6
 2 -9 2 4.8 0.8
 2 -9 2 3.6 1.2
 -3 9 -2 -0.3 0.4
 -3 9 -2 0 0.3
 3 -9 2 -0.1 0.4
 3 -9 2 0.6 1
 3 -9 2 0.1 0.3
 -4 9 -2 3.5 0.6
 -4 9 -2 1.2 0.7
 -4 9 -2 4.8 2
 4 -9 2 2.2 0.5
 4 -9 2 3.1 1.4
 4 -9 2 2.1 0.6
 -5 9 -2 7.2 0.9
 -5 9 -2 6.5 1.2
 5 -9 2 6.7 0.9
 5 -9 2 7.3 1.6
 -6 9 -2 12.9 2.8
 -6 9 -2 12.8 1.7
 -6 9 -2 12.3 1.4
 -6 9 -2 12.7 2.2
 6 -9 2 11.4 2
 6 -9 2 12.3 1.3
 -7 9 -2 15 1.9
 -7 9 -2 17.5 1.6
 -7 9 -2 11.3 2.5
 -7 9 -2 16.3 3.7
 7 -9 2 12.3 2.1
 7 -9 2 13.2 1.4
 -8 9 -2 0.2 0.7
 -8 9 -2 -1.3 1.2
 -8 9 -2 -0.3 0.5
 -8 9 -2 0.3 2.5
 8 -9 2 -0.8 1
 8 -9 2 0.3 0.4
 -9 9 -2 6 3.5
 -9 9 -2 0.4 0.6
 -9 9 -2 1 1.4
 -9 9 -2 0.7 0.9
 9 -9 2 1 0.6
 9 -9 2 -0.1 1
 12 8 -2 0.7 1.7
 12 8 -2 5 1.2
 -12 -8 2 3 1.6
 -12 -8 2 2.4 2.2
 -12 -8 2 -1.2 1.8
 11 8 -2 2.6 1.7
 11 8 -2 0.3 0.8
 -11 -8 2 -0.3 1.4
 -11 -8 2 2.2 1.3
 -11 -8 2 1.6 1.8
 10 8 -2 0.6 1.3
 10 8 -2 1.2 0.8
 -10 -8 2 0.7 1
 -10 -8 2 0.7 1.1
 -10 -8 2 1.5 1.4
 9 8 -2 13.9 1.9
 9 8 -2 15.5 2.9
 -9 -8 2 18.4 3.2
 -9 -8 2 13 2.7
 8 8 -2 11.8 2.5
 -8 -8 2 7.6 1.7
 -8 -8 2 5.8 1.9
 -8 -8 2 4.7 1
 7 8 -2 0 0.9
 -7 -8 2 1.2 1
 -7 -8 2 3 1.4
 -7 -8 2 2.3 0.6
 6 8 -2 42.8 4.7
 -6 -8 2 44 4.5
 -6 -8 2 46.6 3.5
 -6 -8 2 49.9 4.4
 5 8 -2 166.48 13.1
 -5 -8 2 169.28 12.7
 -5 -8 2 168.68 12
 -5 -8 2 174.18 13
 4 8 -2 6 1.6
 4 8 -2 4.2 1.3
 -4 -8 2 10.5 1.7
 -4 -8 2 6.3 1.3
 -4 -8 2 7.7 0.8
 3 8 -2 1.1 0.8
 3 8 -2 0.1 0.6
 -3 -8 2 0.1 0.6
 -3 -8 2 -0.1 0.7
 2 8 -2 266.27 19.2
 2 8 -2 226.08 19.1
 -2 -8 2 303.37 19.1
 1 8 -2 14 1.9
 1 8 -2 15.5 2
 1 8 -2 16 1.3
 -1 -8 2 18.1 1.8
 0 8 -2 179.78 13.3
 0 8 -2 178.78 12.9
 0 -8 2 191.28 13.2
 -1 8 -2 15.6 1.4
 -1 8 -2 16.2 1.8
 1 -8 2 17.1 1.6
 -2 8 -2 47.8 3.9
 -2 8 -2 45.2 3.5
 2 -8 2 45.8 3.5
 2 -8 2 49.6 3.7
 -3 8 -2 3.6 0.9
 -3 8 -2 0.7 1.5
 -3 8 -2 2.9 0.6
 3 -8 2 2.8 0.5
 3 -8 2 3.5 0.7
 3 -8 2 0.9 1
 -4 8 -2 57.89 4.7
 -4 8 -2 58.89 4.4
 4 -8 2 55.19 4.9
 4 -8 2 58.29 4.3
 4 -8 2 63.19 4.6
 -5 8 -2 0.7 0.4
 -5 8 -2 1.3 0.7
 -5 8 -2 1.4 1.8
 5 -8 2 1.1 0.4
 5 -8 2 0.3 1
 -6 8 -2 20.5 1.9
 -6 8 -2 21.6 2.2
 -6 8 -2 20 2.8
 -6 8 -2 20.7 3.2
 6 -8 2 18.8 2.4
 6 -8 2 20.8 1.8
 -7 8 -2 22.7 3.3
 -7 8 -2 27.6 3.8
 -7 8 -2 30.5 2.6
 -7 8 -2 25.3 2.3
 7 -8 2 22.7 2.2
 7 -8 2 28.5 3
 -8 8 -2 42.1 3.7
 -8 8 -2 45.8 3.9
 -8 8 -2 46.4 5.1
 -8 8 -2 48.6 5.4
 8 -8 2 45.7 4.4
 8 -8 2 44.5 3.5
 -9 8 -2 9.4 4.3
 -9 8 -2 12.8 1.6
 -9 8 -2 11.4 2.8
 -9 8 -2 11.3 1.7
 9 -8 2 13.8 2.3
 9 -8 2 12.9 1.4
 -10 8 -2 7.8 2.5
 -10 8 -2 3.6 1.1
 -10 8 -2 8.5 4.5
 -10 8 -2 6.8 1.4
 10 -8 2 6.3 1
 10 -8 2 6.4 1.8
 12 7 -2 0.4 1.6
 -12 -7 2 1.7 2.1
 -12 -7 2 1 1.3
 11 7 -2 -1 1
 11 7 -2 0.3 0.7
 -11 -7 2 0 1
 -11 -7 2 -1.4 1.3
 -11 -7 2 -1.8 1.6
 10 7 -2 7.4 1.4
 10 7 -2 7.3 2.2
 -10 -7 2 6 1.8
 -10 -7 2 7.4 2.3
 9 7 -2 -0.8 1
 -9 -7 2 0.5 0.9
 -9 -7 2 -0.7 1.2
 -9 -7 2 -0.1 0.9
 8 7 -2 7.3 3.4
 -8 -7 2 1.3 0.7
 -8 -7 2 3 1.2
 -8 -7 2 4.9 2.2
 7 7 -2 0.3 1.1
 -7 -7 2 0.4 0.8
 -7 -7 2 1.2 1.2
 -7 -7 2 -0.2 0.5
 6 7 -2 11.1 1.9
 -6 -7 2 8 1.6
 -6 -7 2 6.6 0.9
 -6 -7 2 7.1 1.8
 5 7 -2 0.9 0.9
 -5 -7 2 0.5 0.3
 -5 -7 2 -0.3 0.6
 -5 -7 2 0.1 0.7
 4 7 -2 3.1 1.1
 4 7 -2 5.5 1.5
 -4 -7 2 4.4 1.1
 -4 -7 2 3.5 1.1
 -4 -7 2 5 0.6
 3 7 -2 46.5 4.5
 3 7 -2 51.19 4.6
 -3 -7 2 54.69 4.4
 -3 -7 2 58.49 4.6
 2 7 -2 -0.4 0.6
 2 7 -2 0.5 0.7
 -2 -7 2 0.2 0.6
 1 7 -2 37.9 3.5
 1 7 -2 38.3 3.6
 -1 -7 2 43.5 3.4
 0 7 -2 1.6 0.7
 0 7 -2 2.2 0.4
 0 -7 2 -0.4 1
 0 -7 2 1.7 0.6
 -1 7 -2 23.6 1.9
 -1 7 -2 27.4 2.3
 1 -7 2 22.3 2.1
 -2 7 -2 4.2 0.5
 -2 7 -2 4.6 0.9
 2 -7 2 3.2 0.5
 2 -7 2 5.9 0.8
 2 -7 2 1.3 1
 -3 7 -2 -0.3 1.1
 -3 7 -2 1 0.3
 -3 7 -2 1.6 0.6
 3 -7 2 1.4 0.3
 3 -7 2 1 0.5
 3 -7 2 2.2 1.1
 -4 7 -2 8.6 0.9
 -4 7 -2 7.8 1.1
 -4 7 -2 6.3 1.8
 4 -7 2 9.3 1.6
 4 -7 2 8.7 1
 4 -7 2 8.8 0.9
 -5 7 -2 1.3 1.5
 -5 7 -2 0.3 0.3
 -5 7 -2 0.2 0.4
 5 -7 2 0.6 0.9
 5 -7 2 0.5 0.3
 -6 7 -2 21 3.4
 -6 7 -2 20.1 2
 -6 7 -2 21.8 3.5
 -6 7 -2 19.8 1.9
 6 -7 2 19.8 1.7
 6 -7 2 21.5 2.4
 -7 7 -2 2.9 1.4
 -7 7 -2 2.3 0.8
 -7 7 -2 1.2 0.6
 -7 7 -2 2.9 2.1
 7 -7 2 1.8 0.5
 7 -7 2 3.5 1.3
 -8 7 -2 1.4 2.2
 -8 7 -2 2.8 1.3
 -8 7 -2 0.9 0.7
 -8 7 -2 1.7 0.6
 8 -7 2 1.9 1.1
 8 -7 2 0.8 0.5
 -9 7 -2 1.8 2.4
 -9 7 -2 1.4 0.8
 -9 7 -2 -0.6 1.2
 -9 7 -2 1 0.6
 9 -7 2 0.7 0.4
 9 -7 2 1.2 1
 -10 7 -2 1 1.8
 -10 7 -2 -0.6 0.7
 -10 7 -2 1.2 0.7
 -10 7 -2 0.1 2.9
 10 -7 2 0 0.5
 10 -7 2 -0.1 0.9
 12 6 -2 34.9 3.1
 12 6 -2 31.5 4.6
 12 6 -2 37.8 3.2
 -12 -6 2 35.3 5.3
 -12 -6 2 31.4 4.1
 11 6 -2 0.5 0.6
 11 6 -2 -0.6 0.4
 11 6 -2 1 1.5
 -11 -6 2 -0.6 1.5
 -11 -6 2 -0.3 1
 -11 -6 2 -1.4 1.3
 10 6 -2 23.1 3.3
 10 6 -2 18.8 1.9
 10 6 -2 18.7 2.1
 -10 -6 2 16.8 2.8
 -10 -6 2 15.5 3.4
 9 6 -2 0.6 0.7
 9 6 -2 2 1.2
 9 6 -2 0.5 0.5
 -9 -6 2 0.1 0.7
 -9 -6 2 0.5 1.4
 -9 -6 2 0.2 0.9
 8 6 -2 2 0.6
 8 6 -2 0.6 0.6
 8 6 -2 2.1 1.1
 -8 -6 2 3.2 1.5
 -8 -6 2 0.9 0.7
 -8 -6 2 0.6 0.9
 7 6 -2 23.9 3
 -7 -6 2 22.7 3.1
 -7 -6 2 16.7 2.4
 -7 -6 2 20.2 1.9
 6 6 -2 16.1 2.3
 -6 -6 2 10.4 2.2
 -6 -6 2 12.4 1.2
 -6 -6 2 11 1.8
 5 6 -2 90.49 7.6
 -5 -6 2 97.49 7.7
 -5 -6 2 97.29 6.8
 -5 -6 2 83.59 7.3
 4 6 -2 17.2 2.2
 -4 -6 2 14.5 1.2
 -4 -6 2 12.7 1.8
 -4 -6 2 15.3 2.1
 3 6 -2 7.6 1.5
 3 6 -2 8.5 1.7
 -3 -6 2 8.4 1.5
 -3 -6 2 8.5 1.4
 2 6 -2 1.8 0.9
 2 6 -2 1.8 0.8
 -2 -6 2 1.7 0.8
 -2 -6 2 1.2 0.7
 1 6 -2 92.59 7.3
 1 6 -2 97.09 7.4
 -1 -6 2 103.69 7.3
 0 6 -2 4.3 0.9
 0 6 -2 4.6 0.5
 0 -6 2 5 0.8
 -1 6 -2 230.18 16.5
 -1 6 -2 233.88 16.2
 1 -6 2 224.48 16.2
 1 -6 2 239.68 16.4
 -2 6 -2 167.08 12
 -2 6 -2 170.98 11.8
 2 -6 2 175.78 12
 2 -6 2 159.88 11.8
 -3 6 -2 168.28 11.9
 -3 6 -2 162.18 11.7
 3 -6 2 173.28 11.8
 3 -6 2 161.28 11.6
 3 -6 2 164.18 12.1
 -4 6 -2 69.69 5.3
 -4 6 -2 72.69 5.1
 -4 6 -2 70.89 5.9
 4 -6 2 66.89 5
 4 -6 2 66.49 5.5
 4 -6 2 72.39 5.2
 -5 6 -2 41.6 4.1
 -5 6 -2 47.3 3.5
 -5 6 -2 43.2 4.3
 -5 6 -2 48.8 3.6
 5 -6 2 43 3.9
 5 -6 2 43 3.4
 -6 6 -2 3.9 1.4
 -6 6 -2 3.9 0.8
 -6 6 -2 3.6 0.7
 -6 6 -2 4.5 2.2
 6 -6 2 6.8 1.5
 6 -6 2 3.5 0.6
 -7 6 -2 5.4 1.5
 -7 6 -2 6.1 2.3
 -7 6 -2 4.7 0.9
 -7 6 -2 3.5 0.8
 7 -6 2 6.9 1.5
 7 -6 2 4.9 0.7
 -8 6 -2 35.1 4.3
 -8 6 -2 39.3 4.6
 -8 6 -2 35.3 3.2
 -8 6 -2 34.6 3.1
 8 -6 2 38.2 3
 8 -6 2 41.4 3.7
 -9 6 -2 4 2.6
 -9 6 -2 1.8 0.8
 -9 6 -2 1 1.2
 -9 6 -2 1.9 0.8
 9 -6 2 1 0.5
 9 -6 2 2.6 1.2
 -10 6 -2 9.8 5.2
 -10 6 -2 17.2 2
 -10 6 -2 15.1 1.8
 10 -6 2 15.1 1.5
 10 -6 2 13.4 2.2
 -11 6 -2 -3.2 3.3
 -11 6 -2 0.2 1
 -11 6 -2 0.6 0.9
 -11 6 -2 2 3.3
 11 -6 2 1 1
 11 -6 2 -0.5 0.5
 12 5 -2 -1.5 1.4
 12 5 -2 0.8 0.8
 12 5 -2 0.5 0.6
 -12 -5 2 1.7 1.4
 -12 -5 2 1.1 2
 11 5 -2 3.5 0.9
 11 5 -2 3.1 0.9
 11 5 -2 2.2 1.6
 -11 -5 2 2 1.2
 -11 -5 2 4.3 2
 10 5 -2 10.3 2.5
 10 5 -2 6.1 1.3
 10 5 -2 6.5 1.1
 -10 -5 2 13 2
 -10 -5 2 8.6 2.5
 9 5 -2 1.1 0.7
 9 5 -2 1 1.2
 9 5 -2 1.6 0.7
 -9 -5 2 1.8 1
 -9 -5 2 0.1 1.4
 -9 -5 2 1.4 1
 8 5 -2 13.8 1.4
 8 5 -2 14.6 1.6
 8 5 -2 13.9 2.5
 -8 -5 2 13 2.1
 -8 -5 2 13.7 2.7
 -8 -5 2 14 1.7
 7 5 -2 5.4 0.8
 7 5 -2 7.8 1.9
 7 5 -2 5.8 1.1
 -7 -5 2 5 1
 -7 -5 2 5.8 1.5
 -7 -5 2 7.1 1.8
 6 5 -2 6.5 1.5
 6 5 -2 6 0.8
 -6 -5 2 6.4 1.6
 -6 -5 2 6.9 1.4
 -6 -5 2 7 0.9
 5 5 -2 0.3 0.8
 -5 -5 2 1 1
 -5 -5 2 0.8 0.8
 4 5 -2 9 1.7
 -4 -5 2 8.8 0.9
 -4 -5 2 7.8 1.4
 -4 -5 2 6.7 1.6
 3 5 -2 0.9 0.8
 3 5 -2 1.9 0.8
 -3 -5 2 1.6 0.7
 -3 -5 2 2.1 0.4
 -3 -5 2 1.3 0.8
 2 5 -2 9.5 1.5
 -2 -5 2 12.9 1.5
 -2 -5 2 12 1.4
 1 5 -2 20.8 2.2
 -1 -5 2 25.8 2.1
 0 5 -2 1.3 0.3
 0 5 -2 1.2 0.5
 0 -5 2 -0.5 0.8
 0 -5 2 1.5 0.5
 -1 5 -2 31.2 2.3
 -1 5 -2 30.1 2.5
 1 -5 2 32.2 2.5
 1 -5 2 29.3 2.3
 -2 5 -2 1.1 1.2
 -2 5 -2 0.1 0.2
 -2 5 -2 0.3 0.4
 2 -5 2 0.5 0.2
 2 -5 2 0.4 0.4
 2 -5 2 0.6 0.9
 -3 5 -2 89.19 6.5
 -3 5 -2 88.29 6.4
 3 -5 2 86.69 6.3
 3 -5 2 92.29 6.5
 -4 5 -2 4.5 0.6
 -4 5 -2 4 0.7
 -4 5 -2 5 1.7
 4 -5 2 5.4 0.6
 4 -5 2 5.2 1.2
 -5 5 -2 0.5 0.4
 -5 5 -2 -1.1 1.3
 -5 5 -2 0.6 0.7
 -5 5 -2 0.1 0.3
 5 -5 2 0.2 0.3
 5 -5 2 0.9 0.8
 -6 5 -2 5.6 1.4
 -6 5 -2 4.2 0.7
 -6 5 -2 6.6 2.1
 -6 5 -2 5.2 0.8
 6 -5 2 6.2 1.4
 6 -5 2 3.4 0.6
 -7 5 -2 0.3 0.9
 -7 5 -2 0.3 0.5
 -7 5 -2 0.5 1.8
 -7 5 -2 0.3 0.4
 7 -5 2 0.2 0.9
 7 -5 2 0.3 0.3
 -8 5 -2 2.1 2
 -8 5 -2 -0.2 0.5
 -8 5 -2 -0.7 0.4
 -8 5 -2 0.1 1
 8 -5 2 0.7 0.9
 8 -5 2 -0.3 0.3
 -9 5 -2 4.2 0.9
 -9 5 -2 4 1.9
 -9 5 -2 5 2.7
 -9 5 -2 5.1 1.1
 9 -5 2 3.9 0.7
 -10 5 -2 1.4 0.7
 -10 5 -2 0.6 0.7
 -10 5 -2 -1.5 1.5
 -10 5 -2 1.7 2.5
 10 -5 2 0.9 0.9
 10 -5 2 0.2 0.4
 -11 5 -2 1.4 0.8
 -11 5 -2 0.6 1.9
 -11 5 -2 0.7 3.1
 -11 5 -2 0.2 0.7
 11 -5 2 -0.1 1
 11 -5 2 0.7 0.5
 12 4 -2 20.4 3.6
 12 4 -2 17.8 2.1
 12 4 -2 20.3 2
 -12 -4 2 15.5 2.9
 -12 -4 2 14 3.3
 11 4 -2 1.2 0.6
 11 4 -2 -0.2 0.6
 11 4 -2 0.2 1.1
 -11 -4 2 -0.4 1.5
 -11 -4 2 -0.5 1
 -11 -4 2 2.8 1.8
 10 4 -2 11.9 1.4
 10 4 -2 11.1 1.4
 10 4 -2 8.7 2.2
 -10 -4 2 8.9 2.5
 -10 -4 2 16 3.1
 9 4 -2 2.3 1.3
 9 4 -2 0.6 0.6
 9 4 -2 0.1 0.4
 -9 -4 2 -0.1 0.9
 -9 -4 2 0.5 1
 -9 -4 2 1.2 1.5
 8 4 -2 17.6 2.7
 8 4 -2 20.2 1.8
 8 4 -2 19.8 1.9
 -8 -4 2 20 3
 -8 -4 2 14.7 2.3
 -8 -4 2 16.4 2
 7 4 -2 4.6 0.9
 7 4 -2 4.1 0.7
 7 4 -2 1.5 1.1
 -7 -4 2 4 1
 -7 -4 2 5.2 1.6
 -7 -4 2 4.2 1.2
 6 4 -2 117.69 8.2
 6 4 -2 113.49 9.2
 -6 -4 2 119.89 8.3
 -6 -4 2 126.19 9.4
 -6 -4 2 94.89 8.8
 5 4 -2 73.49 6.5
 5 4 -2 79.89 5.7
 -5 -4 2 74.89 5.7
 -5 -4 2 86.39 6.6
 4 4 -2 161.28 12
 4 4 -2 165.78 11.3
 -4 -4 2 139.89 11.7
 -4 -4 2 160.58 11.3
 -4 -4 2 172.58 12.1
 3 4 -2 347.97 25.4
 -3 -4 2 367.76 24.8
 -3 -4 2 381.56 25.4
 -3 -4 2 331.17 25.2
 2 4 -2 1227.08 98.39
 2 4 -2 1468.15 98.49
 -2 -4 2 1568.24 98.49
 1 4 -2 287.27 21.5
 1 4 -2 312.47 21.6
 -1 -4 2 318.57 21.5
 0 4 -2 210.48 14.8
 0 4 -2 198.98 14.5
 0 -4 2 218.98 14.7
 -1 4 -2 89.49 6.5
 1 -4 2 90.09 6.3
 1 -4 2 90.69 6.5
 -2 4 -2 4.3 0.6
 -2 4 -2 3.7 0.5
 2 -4 2 2.7 1
 2 -4 2 4.1 0.6
 2 -4 2 3.9 0.5
 -3 4 -2 220.88 15
 -3 4 -2 211.08 15
 3 -4 2 216.88 15
 3 -4 2 214.58 15.3
 3 -4 2 205.88 14.9
 -4 4 -2 3.6 0.6
 -4 4 -2 5.6 1.6
 -4 4 -2 6.6 1.3
 -4 4 -2 5.6 0.7
 4 -4 2 4.7 0.6
 4 -4 2 5.7 1.2
 -5 4 -2 103.99 7.4
 -5 4 -2 107.29 8
 -5 4 -2 97.59 7.4
 -5 4 -2 99.79 8.1
 5 -4 2 107.09 7.7
 5 -4 2 97.49 7.3
 -6 4 -2 1.6 0.5
 -6 4 -2 1.6 0.5
 -6 4 -2 2.1 1.7
 -6 4 -2 1.1 0.8
 6 -4 2 2 0.9
 6 -4 2 1.5 0.4
 -7 4 -2 18.1 1.8
 -7 4 -2 20.2 2.8
 -7 4 -2 22.7 2.9
 -7 4 -2 20.3 1.9
 7 -4 2 20.6 2.3
 7 -4 2 19.7 1.7
 -8 4 -2 24.5 3.4
 -8 4 -2 26 2.3
 -8 4 -2 26 2.4
 -8 4 -2 25.2 3.5
 8 -4 2 27.5 2.2
 8 -4 2 24.9 2.7
 -9 4 -2 0 0.5
 -9 4 -2 0.4 1.1
 -9 4 -2 -2.9 2
 -9 4 -2 -0.4 0.6
 9 -4 2 -0.2 0.3
 9 -4 2 -0.2 0.7
 -10 4 -2 12.1 1.8
 -10 4 -2 16.2 3.5
 -10 4 -2 16.4 3.5
 10 -4 2 15 1.5
 10 -4 2 16.2 2.1
 -11 4 -2 12.8 3.3
 -11 4 -2 13.7 1.7
 -11 4 -2 16.1 4.9
 11 -4 2 13.9 1.5
 12 3 -2 1 0.7
 12 3 -2 1 0.8
 -12 -3 2 -1.3 2.3
 -12 -3 2 1 2.1
 -12 -3 2 0.8 1.2
 11 3 -2 0.5 0.5
 11 3 -2 0.5 0.6
 11 3 -2 0.7 1.3
 -11 -3 2 0.8 1.5
 -11 -3 2 1.6 1.7
 10 3 -2 0.3 0.6
 10 3 -2 1.4 1.1
 10 3 -2 1 0.7
 -10 -3 2 4.6 1.6
 -10 -3 2 1.4 1.4
 9 3 -2 10 2.3
 9 3 -2 8.5 1.1
 9 3 -2 8 1.1
 -9 -3 2 6.6 1.7
 -9 -3 2 5.4 2
 8 3 -2 5.8 0.9
 8 3 -2 5.1 1.6
 8 3 -2 3.5 0.8
 -8 -3 2 4 1.7
 -8 -3 2 2.3 1.1
 7 3 -2 1.9 1.1
 7 3 -2 1.9 0.6
 7 3 -2 2 0.6
 -7 -3 2 0.5 0.7
 -7 -3 2 0.7 1
 6 3 -2 3.4 1.2
 6 3 -2 2.3 0.6
 6 3 -2 3.1 0.6
 -6 -3 2 4.1 0.8
 -6 -3 2 3.7 1.2
 5 3 -2 2.1 0.5
 5 3 -2 2.1 0.9
 -5 -3 2 3.6 1.3
 -5 -3 2 2.1 0.6
 4 3 -2 2.1 0.5
 4 3 -2 3 1
 -4 -3 2 2.3 1.2
 -4 -3 2 2.4 0.5
 3 3 -2 0.5 0.6
 3 3 -2 0.2 0.2
 -3 -3 2 0.3 0.7
 -3 -3 2 0.3 0.5
 -3 -3 2 0.1 0.2
 2 3 -2 9.4 1.2
 2 3 -2 6.5 1.1
 -2 -3 2 8 1.1
 -2 -3 2 7.3 0.7
 -2 -3 2 7.6 1.1
 1 3 -2 25.2 2.3
 1 3 -2 29.8 2.3
 -1 -3 2 27.8 2.3
 -1 -3 2 27.9 2.3
 0 3 -2 4.4 0.4
 0 3 -2 4.7 0.7
 0 -3 2 4.8 0.6
 0 -3 2 4 0.4
 -1 3 -2 19.4 1.4
 -1 3 -2 18.5 1.6
 1 -3 2 19.5 1.4
 1 -3 2 19.5 1.5
 -2 3 -2 6.7 0.6
 -2 3 -2 8.1 0.8
 2 -3 2 6.9 0.6
 2 -3 2 6.2 0.7
 2 -3 2 6.7 1.1
 -3 3 -2 1 0.3
 -3 3 -2 1.6 0.4
 -3 3 -2 2.9 1.3
 3 -3 2 2.1 0.9
 3 -3 2 1.3 0.3
 -4 3 -2 40 2.8
 -4 3 -2 36.4 3.4
 -4 3 -2 36.7 2.9
 -4 3 -2 32.8 3.3
 4 -3 2 38.2 3.2
 4 -3 2 37.6 2.8
 -5 3 -2 4.2 0.6
 -5 3 -2 4.3 1.4
 -5 3 -2 3.8 0.6
 -5 3 -2 3.4 1.1
 5 -3 2 3.7 0.6
 5 -3 2 4.7 1
 -6 3 -2 7.2 0.9
 -6 3 -2 7.5 1.7
 -6 3 -2 4.3 1.2
 -6 3 -2 6 0.9
 6 -3 2 5.6 1.2
 6 -3 2 7.9 0.8
 -7 3 -2 -0.1 0.4
 -7 3 -2 0.4 0.5
 -7 3 -2 0.1 1.6
 -7 3 -2 0.8 1
 7 -3 2 0.3 0.3
 7 -3 2 -0.3 0.7
 -8 3 -2 3.8 2.4
 -8 3 -2 2.5 0.7
 -8 3 -2 2.6 1.3
 -8 3 -2 2 0.7
 8 -3 2 3.4 1.1
 8 -3 2 3 0.6
 -9 3 -2 1.8 2
 -9 3 -2 1.4 0.6
 -9 3 -2 1.7 0.7
 -9 3 -2 -0.9 0.9
 9 -3 2 1 0.8
 9 -3 2 0.6 0.5
 -10 3 -2 0.7 1.3
 -10 3 -2 -0.5 0.7
 -10 3 -2 -0.4 2.2
 -10 3 -2 0.4 0.5
 10 -3 2 0.4 0.8
 10 -3 2 -0.2 0.4
 -11 3 -2 0.5 2.6
 -11 3 -2 -0.6 1.7
 -11 3 -2 -0.4 0.6
 11 -3 2 -0.4 0.7
 11 -3 2 0.3 0.5
 12 2 -2 4.3 0.8
 12 2 -2 3.5 1.1
 -12 -2 2 3.4 2.3
 -12 -2 2 1.7 2
 11 2 -2 2.3 0.9
 11 2 -2 1.9 0.7
 -11 -2 2 0.7 1.7
 -11 -2 2 3.7 1.9
 10 2 -2 38.6 4.4
 10 2 -2 37.9 3.4
 10 2 -2 43.4 3.3
 -10 -2 2 34.3 4.8
 9 2 -2 0.1 0.4
 9 2 -2 -0.5 0.5
 9 2 -2 0 0.9
 -9 -2 2 -0.7 1.1
 -9 -2 2 1.2 1.5
 8 2 -2 1 0.7
 8 2 -2 1.9 1.1
 8 2 -2 1.3 0.5
 -8 -2 2 -0.5 0.9
 -8 -2 2 1.7 1.1
 7 2 -2 18.1 2.5
 7 2 -2 21.2 1.9
 7 2 -2 20.6 1.8
 -7 -2 2 20.8 2.1
 -7 -2 2 18.6 2.8
 6 2 -2 12.7 1.3
 6 2 -2 13.9 2
 6 2 -2 13.7 1.3
 -6 -2 2 12.3 2.1
 -6 -2 2 14.4 1.5
 5 2 -2 0.3 0.8
 5 2 -2 0.3 0.4
 5 2 -2 0 0.4
 -5 -2 2 -0.1 0.8
 -5 -2 2 1.1 0.5
 4 2 -2 43.9 3.9
 -4 -2 2 45.2 3.4
 -4 -2 2 47.9 4.1
 3 2 -2 29 2.6
 3 2 -2 27.1 2.1
 -3 -2 2 27.1 2.1
 -3 -2 2 29.3 2.7
 2 2 -2 9999 684.63
 -2 -2 2 9703.53 684.43
 1 2 -2 55.79 4.2
 -1 -2 2 57.59 4.2
 0 2 -2 712.23 49.3
 -1 2 -2 124.09 8.5
 -1 2 -2 118.49 8.4
 1 -2 2 122.49 8.5
 1 -2 2 118.89 8.4
 -2 2 -2 18.7 1.5
 -2 2 -2 18.4 1.4
 -2 2 -2 18.5 1.9
 2 -2 2 18.9 1.4
 2 -2 2 18.1 1.7
 2 -2 2 20 1.5
 -3 2 -2 0.1 0.4
 -3 2 -2 0.4 0.2
 -3 2 -2 0.8 0.9
 -3 2 -2 0.5 0.2
 3 -2 2 1.3 0.7
 3 -2 2 0.7 0.2
 -4 2 -2 -0.1 0.3
 -4 2 -2 1.7 1.1
 -4 2 -2 -0.2 0.6
 -4 2 -2 0.6 0.3
 4 -2 2 0.3 0.2
 4 -2 2 1 0.8
 -5 2 -2 4.8 0.7
 -5 2 -2 5.3 0.7
 -5 2 -2 6.4 1.4
 -5 2 -2 3.7 1.1
 5 -2 2 4.5 1
 5 -2 2 4.8 0.6
 -6 2 -2 22.2 1.8
 -6 2 -2 17.5 2.5
 -6 2 -2 23.8 2.5
 -6 2 -2 22.9 1.9
 6 -2 2 21.3 1.8
 6 -2 2 20.1 2.1
 -7 2 -2 62.29 4.7
 -7 2 -2 64.59 5.8
 -7 2 -2 66.39 5.4
 -7 2 -2 62.39 4.8
 7 -2 2 62.49 4.6
 7 -2 2 58.89 5
 -8 2 -2 3.3 1.6
 -8 2 -2 4.8 1
 -8 2 -2 2.9 0.7
 -8 2 -2 2.6 1.9
 8 -2 2 2.5 1
 8 -2 2 2.8 0.6
 -9 2 -2 33.5 3.8
 -9 2 -2 29.7 2.7
 -9 2 -2 30.7 4
 -9 2 -2 34.7 3
 9 -2 2 30.2 3
 9 -2 2 33.3 2.6
 -10 2 -2 8.1 2.8
 -10 2 -2 6.6 1
 -10 2 -2 7.8 2.6
 10 -2 2 6.3 1.4
 10 -2 2 4.7 0.9
 -11 2 -2 22.6 2.3
 -11 2 -2 24.6 4.1
 -11 2 -2 15.7 4
 11 -2 2 24.1 2.2
 11 -2 2 25.8 2.7
 -12 2 -2 4.5 1
 -12 2 -2 9.1 4.3
 -12 2 -2 0.2 3.2
 12 -2 2 3 1.3
 12 -2 2 3.5 0.8
 12 1 -2 0.7 0.9
 12 1 -2 1.4 0.6
 -12 -1 2 6.1 2.5
 -12 -1 2 1.3 2.1
 11 1 -2 0.6 0.5
 11 1 -2 -0.4 0.6
 -11 -1 2 -0.5 1.8
 -11 -1 2 0.4 1.6
 10 1 -2 5.1 1.2
 10 1 -2 4.4 0.8
 -10 -1 2 5.7 2.2
 -10 -1 2 3.2 1.6
 9 1 -2 2.1 1.1
 9 1 -2 1.9 0.6
 9 1 -2 1.8 0.8
 -9 -1 2 0.9 1.3
 -9 -1 2 0.9 1.2
 8 1 -2 1.2 0.5
 8 1 -2 2.3 1.1
 8 1 -2 1 0.7
 -8 -1 2 0.2 1
 -8 -1 2 1.2 1.3
 7 1 -2 1.4 0.9
 7 1 -2 1.1 0.6
 7 1 -2 1.5 0.5
 -7 -1 2 1.3 0.9
 -7 -1 2 -0.2 0.8
 6 1 -2 6.6 0.8
 6 1 -2 7.6 1.4
 6 1 -2 6.6 0.9
 -6 -1 2 5.3 1.1
 -6 -1 2 6.1 1.6
 5 1 -2 8.9 1
 5 1 -2 9.2 1.6
 5 1 -2 9.4 1.1
 -5 -1 2 13.4 1.9
 -5 -1 2 10.5 1.2
 4 1 -2 3.5 1
 4 1 -2 4.5 0.6
 4 1 -2 3.1 0.6
 -4 -1 2 4.6 0.7
 -4 -1 2 4.5 1.1
 3 1 -2 96.59 7.3
 3 1 -2 95.69 6.9
 -3 -1 2 98.99 7.4
 -3 -1 2 96.79 6.9
 2 1 -2 0.8 0.3
 2 1 -2 0.9 0.5
 -2 -1 2 2 0.7
 -2 -1 2 1.3 0.3
 1 1 -2 0.4 0.3
 -1 -1 2 0.2 0.1
 -1 -1 2 0.1 0.2
 0 1 -2 1.7 0.3
 0 1 -2 1.4 0.2
 0 -1 2 1.6 0.2
 0 -1 2 1.7 0.3
 -1 1 -2 5.6 0.5
 -1 1 -2 4.7 0.5
 1 -1 2 6.6 0.9
 1 -1 2 5.1 0.5
 1 -1 2 5.2 0.5
 -2 1 -2 165.08 10.6
 -2 1 -2 144.29 10.4
 -2 1 -2 147.39 10.4
 -2 1 -2 145.59 10.7
 2 -1 2 143.89 10.4
 2 -1 2 146.99 10.5
 -3 1 -2 2.8 0.4
 -3 1 -2 2.6 0.4
 -3 1 -2 2.6 0.9
 -3 1 -2 3.5 0.8
 3 -1 2 2.5 0.4
 3 -1 2 1.6 1
 -4 1 -2 9.1 1.5
 -4 1 -2 9.9 1.5
 -4 1 -2 8 0.9
 4 -1 2 8.6 0.8
 4 -1 2 7.7 1.3
 4 -1 2 7.6 1.1
 -5 1 -2 35.2 3.2
 -5 1 -2 37.9 2.8
 -5 1 -2 33.5 3.4
 5 -1 2 37.8 3.4
 5 -1 2 34.6 3
 5 -1 2 36 2.7
 -6 1 -2 6.5 1.6
 -6 1 -2 5.8 0.9
 -6 1 -2 5.4 1.4
 6 -1 2 5.1 0.7
 6 -1 2 6.5 1
 -7 1 -2 -1 1.2
 -7 1 -2 0.8 0.8
 -7 1 -2 0 0.4
 7 -1 2 0.3 0.3
 7 -1 2 -0.1 0.6
 -8 1 -2 11.1 1.5
 -8 1 -2 11.9 1.3
 -8 1 -2 13.6 2.3
 8 -1 2 12.9 1.3
 8 -1 2 12 1.6
 -9 1 -2 4.9 0.9
 -9 1 -2 1.2 1.4
 -9 1 -2 8.8 2.4
 9 -1 2 5.9 1.2
 9 -1 2 5.3 0.8
 -10 1 -2 0.3 0.4
 -10 1 -2 0.2 2.1
 -10 1 -2 -2 1.1
 10 -1 2 0 0.4
 10 -1 2 -0.1 0.6
 -11 1 -2 17.4 3.7
 -11 1 -2 9.2 2.8
 -11 1 -2 12.8 1.7
 11 -1 2 12.6 1.9
 11 -1 2 15.5 1.5
 -12 1 -2 1.9 2.4
 -12 1 -2 1.7 0.7
 -12 1 -2 -2 3.3
 12 -1 2 1 1
 12 -1 2 0.6 0.6
 12 0 -2 7.3 1.6
 12 0 -2 8.7 1.2
 -12 0 2 4.7 2.5
 -12 0 2 9.7 1.4
 -12 0 2 10.5 3.1
 11 0 -2 0 0.7
 11 0 -2 0.6 0.5
 -11 0 2 0.7 2.1
 -11 0 2 0.7 1.6
 10 0 -2 3.6 1.1
 10 0 -2 2.8 0.7
 -10 0 2 2.3 1.5
 -10 0 2 -1.1 1.3
 9 0 -2 91.89 6.5
 -9 0 2 82.39 7.6
 -9 0 2 85.49 8
 8 0 -2 10.8 1.1
 8 0 -2 10.8 1.4
 -8 0 2 11.3 1.8
 -8 0 2 9.4 2.2
 7 0 -2 42.1 3.4
 7 0 -2 41 3.1
 7 0 -2 43.8 4.1
 -7 0 2 35.7 4.2
 -7 0 2 40.4 3.6
 6 0 -2 0.5 0.3
 6 0 -2 0.6 0.6
 6 0 -2 0.4 0.5
 -6 0 2 0.7 0.7
 -6 0 2 1.6 0.8
 5 0 -2 1.9 0.8
 5 0 -2 2.6 0.5
 5 0 -2 1.7 0.6
 -5 0 2 2 1
 -5 0 2 2.3 0.7
 4 0 -2 130.29 9.3
 4 0 -2 128.69 9.2
 4 0 -2 127.89 9.7
 -4 0 2 127.39 9.3
 -4 0 2 138.89 9.8
 3 0 -2 4.6 0.6
 3 0 -2 3.8 0.5
 3 0 -2 5.4 1
 -3 0 2 4.6 0.7
 -3 0 2 6.1 1.8
 2 0 -2 96.39 6.8
 2 0 -2 99.79 7
 2 0 -2 95.59 6.7
 -2 0 2 95.69 6.8
 -2 0 2 91.79 7
 1 0 -2 271.87 19
 -1 0 2 281.17 19.1
 -1 0 2 268.07 19
 -1 0 -2 22.1 1.7
 -1 0 -2 20.3 1.5
 -1 0 -2 19.7 1.5
 1 0 2 21.8 1.7
 1 0 2 21.7 1.7
 -2 0 -2 268.87 19.2
 -2 0 -2 289.07 19.5
 -2 0 -2 283.77 19.3
 2 0 2 276.97 19.2
 2 0 2 265.67 19.2
 2 0 2 273.47 19.4
 -3 0 -2 3.1 0.5
 -3 0 -2 3 0.8
 3 0 2 2.5 0.4
 3 0 2 2.6 0.8
 3 0 2 2.9 0.6
 -4 0 -2 202.88 14.3
 -4 0 -2 210.68 14.9
 -4 0 -2 198.38 14.4
 4 0 2 199.98 14.8
 4 0 2 205.38 14.4
 4 0 2 203.18 14.2
 -5 0 -2 2.1 1.1
 -5 0 -2 2.2 1
 -5 0 -2 2.2 0.6
 5 0 2 2.8 1
 5 0 2 2.6 0.7
 5 0 2 1.6 0.4
 -6 0 -2 47.3 3.8
 -6 0 -2 42.8 4.5
 -6 0 -2 47.1 4.1
 6 0 2 48 3.6
 6 0 2 50.19 3.8
 6 0 2 49.6 4.4
 -7 0 -2 4.4 1.5
 -7 0 -2 6.3 1.7
 -7 0 -2 3.5 0.9
 7 0 2 4.5 1
 7 0 2 4 0.7
 7 0 2 3.1 1.2
 -8 0 -2 56.89 6.5
 -8 0 -2 71.19 6.1
 8 0 2 73.59 5.6
 8 0 2 81.49 6.5
 8 0 2 72.59 5.4
 -9 0 -2 1.9 1.3
 -9 0 -2 0.6 1.8
 9 0 2 1.3 0.6
 9 0 2 1.6 0.8
 -10 0 -2 1.8 2
 -10 0 -2 2.1 1.6
 -10 0 -2 0.7 0.5
 10 0 2 0.7 0.5
 10 0 2 -0.1 0.7
 -11 0 -2 25.4 4.3
 -11 0 -2 32.9 2.9
 -11 0 -2 32.7 4.8
 11 0 2 34.6 2.8
 11 0 2 34.1 3.2
 -12 0 -2 2.9 2.1
 -12 0 -2 2.4 0.8
 -12 0 -2 3.1 3.1
 12 0 2 2.6 1
 12 0 2 3.3 0.8
 12 -1 -2 4.4 0.9
 12 -1 -2 7 1.9
 -12 1 2 7.4 3.1
 -12 1 2 6.4 1.2
 11 -1 -2 2 1
 11 -1 -2 1.1 0.5
 -11 1 2 0.3 2
 -11 1 2 0.7 0.7
 -11 1 2 1.2 1.8
 10 -1 -2 0.3 0.7
 10 -1 -2 0.4 0.4
 -10 1 2 -0.5 1.6
 -10 1 2 0.7 1.4
 9 -1 -2 3.1 0.6
 9 -1 -2 3.7 1
 -9 1 2 1.5 1.3
 -9 1 2 3.4 1.5
 8 -1 -2 0.9 0.7
 8 -1 -2 1.7 0.5
 -8 1 2 -0.4 1.1
 7 -1 -2 1.6 0.7
 7 -1 -2 1 0.4
 -7 1 2 0.8 0.8
 -7 1 2 1.5 0.9
 6 -1 -2 0.4 0.3
 6 -1 -2 0.3 0.5
 -6 1 2 1 0.8
 -6 1 2 0.4 0.7
 5 -1 -2 4.5 0.6
 5 -1 -2 4.3 0.8
 -5 1 2 4.5 1.1
 -5 1 2 3.9 0.7
 -5 1 2 5 1.3
 4 -1 -2 0.5 0.4
 4 -1 -2 1 0.3
 -4 1 2 1.5 0.7
 -4 1 2 1.2 0.6
 -4 1 2 1.2 0.4
 3 -1 -2 228.68 15.8
 3 -1 -2 210.98 15.5
 -3 1 2 218.18 15.6
 -3 1 2 206.18 15.9
 -3 1 2 253.87 16
 2 -1 -2 0.2 0.3
 2 -1 -2 0 0.1
 -2 1 2 -0.1 0.3
 -2 1 2 -0.2 0.3
 -2 1 2 0.1 0.1
 1 -1 -2 8.4 0.7
 1 -1 -2 8.2 0.6
 -1 1 2 8.7 0.7
 -1 1 2 8.1 0.6
 -1 -1 -2 1.4 0.4
 -1 -1 -2 1.8 0.2
 1 1 2 1.6 0.3
 1 1 2 2.6 0.5
 1 1 2 1.5 0.2
 -2 -1 -2 3.7 0.7
 -2 -1 -2 5.9 0.6
 -2 -1 -2 6.4 1
 2 1 2 4.6 0.6
 2 1 2 5.4 0.6
 2 1 2 5.3 0.9
 -3 -1 -2 69.99 5.2
 -3 -1 -2 59.49 4.4
 -3 -1 -2 55.39 4.4
 3 1 2 58.39 4.3
 3 1 2 62.79 4.8
 3 1 2 59.49 4.3
 -4 -1 -2 0.3 0.4
 -4 -1 -2 1.4 0.8
 -4 -1 -2 1.5 0.7
 4 1 2 0.3 0.6
 4 1 2 1.1 0.4
 -5 -1 -2 21.9 2.6
 -5 -1 -2 22.1 2.2
 5 1 2 22.5 1.9
 5 1 2 23.4 2
 5 1 2 23.6 2.5
 -6 -1 -2 14.2 1.8
 -6 -1 -2 13.5 2.2
 6 1 2 16.3 1.5
 6 1 2 15.7 2.1
 6 1 2 14.7 1.4
 -7 -1 -2 0.6 0.9
 -7 -1 -2 0.8 1.1
 7 1 2 0.4 0.4
 7 1 2 0.4 0.4
 7 1 2 -0.3 0.6
 -8 -1 -2 34.5 4.2
 -8 -1 -2 39.6 3.8
 8 1 2 41.5 4.1
 8 1 2 38.3 3.1
 8 1 2 36.3 3.2
 -9 -1 -2 20.1 3
 -9 -1 -2 17.1 2.6
 9 1 2 16.1 1.8
 9 1 2 14.6 1.6
 9 1 2 15.1 2.6
 -10 -1 -2 8.1 2.6
 -10 -1 -2 10 2.5
 10 1 2 8.9 1.1
 10 1 2 4.8 1.8
 10 1 2 8.1 1.4
 -11 -1 -2 9.4 2.8
 -11 -1 -2 11.8 3
 11 1 2 6 1.1
 11 1 2 9.3 1.5
 -12 -1 -2 -1.9 1.9
 -12 -1 -2 1.9 0.7
 -12 -1 -2 4 2.9
 12 1 2 1.4 1
 12 1 2 1.1 0.7
 12 -2 -2 13.5 1.4
 12 -2 -2 11.4 1.9
 -12 2 2 9.1 3.5
 -12 2 2 11.9 1.6
 -12 2 2 9.1 3.4
 11 -2 -2 0.1 0.5
 11 -2 -2 0.1 0.8
 -11 2 2 1.1 0.7
 -11 2 2 1.6 2.1
 -11 2 2 1.8 2
 10 -2 -2 2.8 0.6
 10 -2 -2 2.5 1
 -10 2 2 0.4 1.3
 -10 2 2 2.2 0.7
 -10 2 2 3.3 2.1
 9 -2 -2 3.7 1.1
 9 -2 -2 4.2 0.7
 -9 2 2 3.6 0.8
 -9 2 2 1.7 1.6
 -9 2 2 4.3 1.9
 8 -2 -2 18.2 1.5
 8 -2 -2 16.3 1.9
 -8 2 2 18.2 2.5
 -8 2 2 13.3 2.5
 7 -2 -2 32.2 3
 7 -2 -2 36.2 2.7
 -7 2 2 35.4 2.9
 -7 2 2 37.8 3.9
 -7 2 2 36.5 3.4
 6 -2 -2 12.5 1.1
 6 -2 -2 10.4 1.4
 -6 2 2 12.9 1.2
 -6 2 2 12.5 1.7
 -6 2 2 9.2 1.8
 5 -2 -2 247.28 17.1
 5 -2 -2 237.58 17.4
 -5 2 2 238.08 18
 -5 2 2 249.48 17.5
 -5 2 2 255.37 17.2
 4 -2 -2 9.7 0.8
 4 -2 -2 10.1 1.2
 -4 2 2 9.8 1.4
 -4 2 2 10.9 1.5
 -4 2 2 9.1 0.9
 3 -2 -2 73.89 5.4
 3 -2 -2 71.19 5.1
 -3 2 2 67.59 5.6
 -3 2 2 73.89 5.2
 -3 2 2 75.99 5.4
 2 -2 -2 32 2.5
 2 -2 -2 32.3 2.3
 -2 2 2 31.9 2.3
 -2 2 2 30.8 2.5
 1 -2 -2 4.1 0.3
 1 -2 -2 3.3 0.5
 -1 2 2 4.4 0.5
 -1 2 2 3.8 0.3
 -1 2 2 4 0.6
 0 -2 -2 172.28 12.6
 0 -2 -2 181.18 12.6
 0 2 2 183.18 12.6
 0 2 2 187.88 12.6
 -1 -2 -2 140.99 10.1
 -1 -2 -2 145.39 9.9
 1 2 2 142.89 9.9
 1 2 2 137.19 10.1
 -2 -2 -2 132.19 9.4
 -2 -2 -2 146.39 9.7
 2 2 2 129.89 9.2
 2 2 2 109.89 9.3
 2 2 2 154.38 9.7
 -3 -2 -2 0.1 0.4
 -3 -2 -2 0.7 0.4
 -3 -2 -2 0.5 1.2
 3 2 2 0.7 0.7
 3 2 2 0.5 0.3
 3 2 2 0.6 0.4
 -4 -2 -2 192.78 14.1
 4 2 2 197.18 14
 4 2 2 186.78 13.4
 4 2 2 185.98 13.3
 -5 -2 -2 5.3 1.1
 -5 -2 -2 3.4 1.2
 5 2 2 5.6 1.5
 5 2 2 4.9 0.8
 5 2 2 6.1 0.8
 -6 -2 -2 7.5 1.3
 -6 -2 -2 9.4 1.8
 6 2 2 8.4 1
 6 2 2 8.5 1.7
 6 2 2 9.3 1
 -7 -2 -2 -0.5 0.9
 -7 -2 -2 0.9 0.9
 7 2 2 1.1 0.5
 7 2 2 2.2 0.7
 7 2 2 1.4 0.8
 -8 -2 -2 40.6 4.5
 -8 -2 -2 33 3.6
 8 2 2 37.3 4
 8 2 2 38.8 3.2
 8 2 2 40.2 3.1
 -9 -2 -2 0.8 1.5
 -9 -2 -2 1 1.4
 9 2 2 1.9 0.7
 9 2 2 2.1 0.8
 9 2 2 2.2 1.3
 -10 -2 -2 79.89 7.4
 -10 -2 -2 57.09 6.5
 10 2 2 78.09 5.6
 10 2 2 84.79 7.1
 10 2 2 69.99 5.9
 -11 -2 -2 1.1 2.1
 -11 -2 -2 3.7 1.9
 11 2 2 2.1 0.7
 11 2 2 2.1 1.4
 11 2 2 2.1 1
 -12 -2 -2 -1.4 2.9
 -12 -2 -2 6.2 1.7
 -12 -2 -2 9.1 3
 12 2 2 9.2 1.3
 12 2 2 7 1.5
 12 -3 -2 0.9 0.6
 12 -3 -2 2.4 1.2
 -12 3 2 1.4 0.8
 11 -3 -2 8.3 1.6
 11 -3 -2 7.3 1
 -11 3 2 11.6 3
 -11 3 2 4.8 1.1
 -11 3 2 9 2.6
 10 -3 -2 3 1.1
 10 -3 -2 2.7 0.6
 -10 3 2 6 2.4
 -10 3 2 1.7 1.5
 -10 3 2 3.5 0.9
 9 -3 -2 5.2 1.3
 9 -3 -2 3.8 0.7
 -9 3 2 5.4 2.1
 -9 3 2 5.2 1.9
 -9 3 2 5.8 1
 8 -3 -2 13.3 1.3
 8 -3 -2 14.3 1.8
 -8 3 2 12.4 1.5
 -8 3 2 14.8 1.5
 -8 3 2 11.3 2.3
 -8 3 2 12 2.3
 7 -3 -2 0.3 0.6
 7 -3 -2 0.4 0.3
 -7 3 2 0.5 0.4
 -7 3 2 1.6 1.2
 -7 3 2 0.3 0.4
 -7 3 2 2 1.2
 6 -3 -2 5.4 1
 6 -3 -2 5.3 0.6
 -6 3 2 6.5 1.6
 -6 3 2 5.3 0.8
 -6 3 2 5.6 1.4
 -6 3 2 4.1 0.8
 5 -3 -2 0.9 0.6
 5 -3 -2 0.7 0.3
 -5 3 2 1.2 0.8
 -5 3 2 2.2 0.9
 -5 3 2 1.4 0.5
 -5 3 2 1.1 0.4
 4 -3 -2 2.3 0.7
 4 -3 -2 2.8 0.4
 -4 3 2 1.6 0.8
 -4 3 2 2.7 1
 -4 3 2 2.4 0.6
 3 -3 -2 3.5 0.4
 3 -3 -2 4.4 0.8
 -3 3 2 4.8 1
 -3 3 2 4 0.6
 -3 3 2 3.9 0.5
 2 -3 -2 0.1 0.1
 -2 3 2 0.2 0.5
 -2 3 2 0.2 0.1
 -2 3 2 0 0.2
 1 -3 -2 6 0.7
 1 -3 -2 5.2 0.6
 -1 3 2 5.4 0.5
 -1 3 2 6.2 0.8
 -1 3 2 5.8 0.6
 0 -3 -2 0.7 0.3
 0 -3 -2 0.6 0.2
 0 3 2 0.4 0.2
 0 3 2 0.5 0.3
 -1 -3 -2 0.1 0.4
 -1 -3 -2 0.4 0.3
 1 3 2 0.1 0.2
 1 3 2 0.2 0.5
 -2 -3 -2 9.3 1.3
 -2 -3 -2 10 1
 2 3 2 9.1 1.3
 2 3 2 7.3 1
 -3 -3 -2 4.3 0.7
 -3 -3 -2 3.7 0.9
 -3 -3 -2 2.3 0.5
 3 3 2 3.6 1.7
 3 3 2 4.1 0.4
 -4 -3 -2 64.69 5.1
 -4 -3 -2 54.19 4.3
 -4 -3 -2 51.29 4.6
 4 3 2 61.79 4.5
 4 3 2 62.29 5.1
 4 3 2 65.09 4.3
 -5 -3 -2 -0.8 0.7
 -5 -3 -2 0.2 0.5
 -5 -3 -2 0 0.8
 5 3 2 1 0.5
 5 3 2 -0.3 0.7
 -6 -3 -2 1.7 0.9
 -6 -3 -2 0.1 0.8
 6 3 2 1.2 0.8
 6 3 2 0.9 0.4
 6 3 2 0.1 0.4
 -7 -3 -2 5.4 1.3
 -7 -3 -2 3.2 1.3
 7 3 2 6 1.7
 7 3 2 3.9 0.8
 7 3 2 4.2 0.8
 -8 -3 -2 16.5 2.3
 -8 -3 -2 14.8 2.7
 8 3 2 18 1.8
 8 3 2 20.9 2.8
 8 3 2 20 1.8
 -9 -3 -2 4.6 1.6
 -9 -3 -2 6.6 2
 9 3 2 6.5 1.9
 9 3 2 5.3 1
 9 3 2 5.9 1
 -10 -3 -2 14.8 2.4
 -10 -3 -2 27.6 3.9
 10 3 2 21 3.3
 10 3 2 22.6 2.2
 10 3 2 22.2 2.1
 -11 -3 -2 3.8 1.3
 -11 -3 -2 7 2.4
 -11 -3 -2 2.2 2.3
 11 3 2 8.7 2.4
 11 3 2 6.3 1.1
 11 3 2 4.7 1.2
 -12 -3 -2 -0.4 0.9
 -12 -3 -2 10.4 3
 -12 -3 -2 -0.6 2.1
 12 3 2 -0.4 0.6
 12 3 2 1 0.7
 12 3 2 0.4 1.5
 11 -4 -2 -0.3 0.4
 -11 4 2 -0.3 3.4
 -11 4 2 0.3 0.6
 -11 4 2 -1.8 1.4
 10 -4 -2 11.3 1.8
 10 -4 -2 14.2 1.3
 -10 4 2 14.6 3.3
 -10 4 2 12.2 3
 -10 4 2 13.7 1.6
 9 -4 -2 0 0.6
 9 -4 -2 0.2 0.3
 -9 4 2 0.3 1.7
 -9 4 2 -0.7 1
 -9 4 2 0.3 0.5
 8 -4 -2 -0.2 0.5
 8 -4 -2 0.6 0.3
 -8 4 2 0.6 0.5
 -8 4 2 1.5 1.6
 -8 4 2 -0.1 1
 -8 4 2 0.5 0.5
 7 -4 -2 29.5 2.2
 7 -4 -2 26.5 2.7
 -7 4 2 26.8 3.3
 -7 4 2 26.7 3.1
 -7 4 2 30 2.5
 -7 4 2 28.6 2.4
 6 -4 -2 84.19 6
 6 -4 -2 80.19 6.4
 -6 4 2 79.39 7
 -6 4 2 80.89 6.1
 -6 4 2 85.49 6.2
 -6 4 2 89.89 6.7
 5 -4 -2 0 0.4
 5 -4 -2 0.5 0.2
 -5 4 2 0.2 0.3
 -5 4 2 0.4 0.3
 -5 4 2 0.8 0.9
 -5 4 2 0.1 0.6
 4 -4 -2 214.18 15.1
 4 -4 -2 221.18 15.5
 -4 4 2 215.78 15.2
 -4 4 2 220.68 15.6
 -4 4 2 216.28 15.4
 3 -4 -2 111.89 8.2
 3 -4 -2 107.59 7.9
 -3 4 2 111.59 7.9
 -3 4 2 120.89 8.3
 -3 4 2 112.59 8.1
 2 -4 -2 92.79 6.6
 2 -4 -2 99.59 6.8
 2 -4 -2 96.49 6.9
 -2 4 2 95.49 6.9
 -2 4 2 89.89 6.6
 -2 4 2 90.79 6.8
 1 -4 -2 42.8 2.9
 1 -4 -2 36.6 2.8
 -1 4 2 36.6 2.8
 -1 4 2 35.6 2.7
 -1 4 2 36.6 2.9
 0 -4 -2 57.79 4.2
 0 -4 -2 55.09 4.1
 0 4 2 59.49 4.2
 -1 -4 -2 177.78 12
 1 4 2 167.08 12.2
 1 4 2 166.68 12
 -2 -4 -2 34.8 2.6
 -2 -4 -2 33.2 2.9
 2 4 2 30.6 2.7
 -3 -4 -2 1.8 0.8
 -3 -4 -2 1.8 0.6
 3 4 2 0.8 0.5
 3 4 2 1.4 0.8
 -4 -4 -2 21.2 2
 -4 -4 -2 25.4 2.8
 4 4 2 29.4 1.9
 -5 -4 -2 46.5 4
 -5 -4 -2 49.7 4.3
 -5 -4 -2 61.69 5
 5 4 2 56.09 3.9
 5 4 2 59.79 5
 5 4 2 57.99 4.2
 -6 -4 -2 0.8 0.6
 -6 -4 -2 0.8 0.7
 -6 -4 -2 -0.2 0.7
 6 4 2 0.3 0.3
 6 4 2 -0.2 0.4
 6 4 2 0.2 0.8
 -7 -4 -2 34.4 3.4
 -7 -4 -2 37.1 4.1
 -7 -4 -2 30.5 3.2
 7 4 2 41.2 3
 7 4 2 46 3.2
 7 4 2 41.1 4.1
 -8 -4 -2 3.7 1.6
 -8 -4 -2 3.4 1.3
 -8 -4 -2 2.7 1
 8 4 2 4.7 0.9
 8 4 2 3.5 1.4
 8 4 2 4.4 0.8
 -9 -4 -2 -0.9 0.6
 -9 -4 -2 0.3 1.2
 -9 -4 -2 2.4 1.5
 9 4 2 1.5 0.7
 9 4 2 -0.1 0.8
 9 4 2 0.5 0.5
 -10 -4 -2 66.29 6.6
 -10 -4 -2 67.89 6.7
 -10 -4 -2 87.09 8
 10 4 2 95.09 7.8
 10 4 2 94.19 6.3
 10 4 2 88.19 6.3
 -11 -4 -2 1.1 1
 -11 -4 -2 1.6 1.7
 11 4 2 2.2 0.8
 11 4 2 2.4 1
 11 4 2 0 1.1
 -12 -4 -2 12.6 2.4
 -12 -4 -2 15 3.8
 12 4 2 20.7 3.5
 12 4 2 19.9 1.9
 12 4 2 15 1.8
 11 -5 -2 -0.3 0.4
 11 -5 -2 0.4 0.8
 -11 5 2 -0.3 3.2
 -11 5 2 0.7 0.8
 -11 5 2 1.6 2.1
 10 -5 -2 0.8 0.4
 10 -5 -2 1.2 1.1
 -10 5 2 2.4 2.3
 -10 5 2 1.2 1.7
 -10 5 2 0.7 0.7
 -10 5 2 2.1 0.9
 9 -5 -2 7.3 0.9
 9 -5 -2 7.8 1.5
 -9 5 2 8 2.3
 -9 5 2 11.7 2.9
 -9 5 2 9.4 1.3
 -9 5 2 7.1 1.2
 8 -5 -2 3.7 1.2
 8 -5 -2 4.6 0.6
 -8 5 2 3.8 0.9
 -8 5 2 3 1.8
 -8 5 2 3.7 0.9
 -8 5 2 4.4 1.7
 7 -5 -2 0.1 0.3
 -7 5 2 -0.8 0.7
 -7 5 2 0.6 0.5
 -7 5 2 0 0.4
 6 -5 -2 11.4 1.1
 6 -5 -2 12.6 1.6
 -6 5 2 13.8 2
 -6 5 2 12.4 1.4
 -6 5 2 10.6 1.2
 -6 5 2 10.9 1.9
 5 -5 -2 1.1 0.6
 5 -5 -2 1.1 0.3
 -5 5 2 1.7 0.8
 -5 5 2 1.5 0.4
 -5 5 2 0.7 0.4
 -5 5 2 2 1.2
 4 -5 -2 0 0.2
 4 -5 -2 -0.1 0.6
 -4 5 2 0.2 0.9
 -4 5 2 0.4 0.2
 -4 5 2 0.1 0.3
 3 -5 -2 5.1 1
 3 -5 -2 5.2 0.5
 -3 5 2 4.4 1.2
 -3 5 2 4.5 0.8
 -3 5 2 5.4 0.6
 2 -5 -2 0.5 0.3
 2 -5 -2 -0.1 0.5
 2 -5 -2 0.4 0.2
 -2 5 2 0.1 0.8
 -2 5 2 0.2 0.3
 -2 5 2 0.8 0.3
 1 -5 -2 2.2 0.5
 -1 5 2 2.2 0.5
 -1 5 2 0.4 0.7
 -1 5 2 2.4 0.3
 0 -5 -2 12.6 1.1
 0 -5 -2 11.8 1.2
 -2 -5 -2 21.8 2.1
 2 5 2 19.3 2.1
 2 5 2 19 1.8
 -3 -5 -2 9.9 1.5
 -3 -5 -2 8.5 1.1
 3 5 2 6.1 1.5
 -4 -5 -2 17.6 2.2
 -4 -5 -2 17.2 1.7
 4 5 2 13.9 2.1
 4 5 2 12.3 1.7
 -5 -5 -2 2.4 0.8
 -5 -5 -2 0.8 0.6
 -5 -5 -2 4.3 1.4
 5 5 2 1.1 0.9
 5 5 2 1.7 0.4
 -6 -5 -2 5.5 1.2
 -6 -5 -2 6.3 1.6
 6 5 2 6.2 0.8
 6 5 2 10.9 2.1
 6 5 2 7 1.2
 -7 -5 -2 1.3 1.1
 -7 -5 -2 2.4 0.9
 -7 -5 -2 0.4 0.6
 7 5 2 -0.8 0.8
 7 5 2 -0.2 0.3
 7 5 2 0.3 0.5
 -8 -5 -2 1.6 1.3
 -8 -5 -2 0.2 0.6
 -8 -5 -2 0.4 0.9
 8 5 2 -0.2 0.5
 8 5 2 -0.1 0.3
 8 5 2 0 0.9
 -9 -5 -2 2.6 1.4
 -9 -5 -2 1 1.2
 -9 -5 -2 0.3 0.8
 9 5 2 0.9 0.6
 9 5 2 1.5 1.3
 9 5 2 1.5 0.6
 -10 -5 -2 14.9 2.3
 -10 -5 -2 20.5 3.3
 10 5 2 15 1.8
 10 5 2 14.1 1.6
 10 5 2 11.5 2.7
 -11 -5 -2 -2.2 1.3
 -11 -5 -2 2.3 2
 -11 -5 -2 -0.9 0.8
 11 5 2 0.4 0.5
 11 5 2 1.4 1.4
 11 5 2 0 0.6
 -12 -5 -2 -1.8 2.5
 -12 -5 -2 0.1 1
 -12 -5 -2 3.1 1.9
 12 5 2 0.1 0.7
 12 5 2 2.2 1.7
 12 5 2 0.8 0.7
 11 -6 -2 8.3 1.1
 11 -6 -2 7 1.8
 -11 6 2 19.4 6
 -11 6 2 6.5 1.4
 -11 6 2 9 4.2
 10 -6 -2 26.1 2.3
 10 -6 -2 23.6 2.8
 -10 6 2 20.6 5.1
 -10 6 2 26.4 2.6
 -10 6 2 26.1 2.6
 9 -6 -2 1 0.4
 9 -6 -2 2.1 1
 -9 6 2 1 1.3
 -9 6 2 1.7 0.7
 -9 6 2 4.8 2.1
 -9 6 2 1.2 0.7
 8 -6 -2 18.9 1.7
 8 -6 -2 18 2.2
 -8 6 2 20.6 3
 -8 6 2 20.4 1.9
 -8 6 2 20.3 3
 7 -6 -2 2.5 0.5
 7 -6 -2 3 1.1
 -7 6 2 2.2 1.2
 -7 6 2 2.7 0.8
 -7 6 2 2.3 0.6
 -7 6 2 4 1.8
 6 -6 -2 107.79 8.4
 6 -6 -2 108.49 7.9
 -6 6 2 115.89 9.1
 -6 6 2 111.59 8.8
 -6 6 2 115.39 8.3
 -6 6 2 111.69 8
 5 -6 -2 27.6 2.5
 5 -6 -2 26.1 2
 -5 6 2 23.8 2.1
 -5 6 2 25.3 2.3
 -5 6 2 28.7 2.9
 4 -6 -2 17.1 1.8
 4 -6 -2 15.9 1.3
 -4 6 2 16.1 2
 -4 6 2 16 1.6
 -4 6 2 16.8 1.4
 3 -6 -2 -0.1 0.2
 3 -6 -2 0.2 0.3
 3 -6 -2 0.4 0.6
 -3 6 2 0.3 0.4
 -3 6 2 0.2 0.9
 -3 6 2 0.3 0.2
 2 -6 -2 121.29 8.7
 2 -6 -2 120.99 8.6
 -2 6 2 118.69 8.7
 -2 6 2 117.99 8.4
 1 -6 -2 15.9 1.5
 1 -6 -2 15.8 1.4
 -1 6 2 13.6 1.2
 -1 6 2 14.8 1.4
 0 -6 -2 123.69 8.9
 0 6 2 126.29 9
 -1 -6 -2 43.2 3.2
 1 6 2 39.8 3.5
 1 6 2 39.4 3.3
 -2 -6 -2 158.28 11.9
 -2 -6 -2 186.78 11.7
 2 6 2 146.79 11.7
 2 6 2 157.28 12
 -3 -6 -2 211.58 13.4
 -3 -6 -2 187.68 13.7
 3 6 2 184.68 13.8
 3 6 2 159.68 13.4
 -4 -6 -2 24.9 2.6
 -4 -6 -2 21.3 2.1
 4 6 2 23.1 2.6
 4 6 2 14.8 2
 -5 -6 -2 25.8 3.2
 -5 -6 -2 32.5 2.9
 5 6 2 35.2 3.5
 -6 -6 -2 16.1 2
 -6 -6 -2 19.3 2.6
 6 6 2 17.1 1.4
 6 6 2 20.5 2.6
 -7 -6 -2 82.69 6.8
 -7 -6 -2 84.49 7.5
 7 6 2 89.39 6.6
 7 6 2 83.09 6.2
 7 6 2 93.09 7.6
 -8 -6 -2 2.1 0.8
 -8 -6 -2 0 0.9
 -8 -6 -2 1.9 2.2
 8 6 2 1.7 1.3
 8 6 2 3.1 0.9
 8 6 2 2.1 0.6
 -9 -6 -2 11.8 2
 -9 -6 -2 17.4 3.1
 9 6 2 22.2 3.1
 9 6 2 15.3 1.5
 -10 -6 -2 2.5 1.7
 -10 -6 -2 0.3 1.4
 -10 -6 -2 0.6 0.8
 10 6 2 0.7 0.5
 10 6 2 0.7 0.6
 10 6 2 -0.7 1
 -11 -6 -2 1.2 1
 -11 -6 -2 1.1 1.9
 -11 -6 -2 2.4 2.1
 11 6 2 -1 1.2
 11 6 2 1.3 0.6
 11 6 2 1.1 0.6
 -12 -6 -2 14.9 3.6
 -12 -6 -2 15 2.4
 12 6 2 14.3 1.8
 12 6 2 13.7 1.6
 10 -7 -2 8.2 1.7
 10 -7 -2 6.3 0.9
 -10 7 2 5.8 1.3
 -10 7 2 9.4 2.7
 -10 7 2 5.6 3.5
 -10 7 2 8.6 1.4
 9 -7 -2 5 0.8
 9 -7 -2 3.3 1.3
 -9 7 2 5.9 1
 -9 7 2 6.1 2.8
 -9 7 2 3.2 1.8
 -9 7 2 4.8 1.1
 8 -7 -2 0.7 0.4
 8 -7 -2 -0.3 0.6
 -8 7 2 0.2 1.8
 -8 7 2 0.3 0.6
 -8 7 2 0.4 1
 -8 7 2 0.8 0.5
 7 -7 -2 3.1 1
 7 -7 -2 2.6 0.5
 -7 7 2 3.1 1.8
 -7 7 2 2 1.1
 -7 7 2 2.7 0.7
 -7 7 2 3.3 0.9
 6 -7 -2 1.5 0.4
 -6 7 2 1.8 0.5
 -6 7 2 3.2 0.8
 5 -7 -2 14.9 1.8
 5 -7 -2 12.7 1.2
 -5 7 2 14.1 1.5
 -5 7 2 14.2 2.2
 -5 7 2 11.6 1.2
 4 -7 -2 26.5 2.4
 4 -7 -2 23.2 1.9
 -4 7 2 26.9 2.8
 -4 7 2 24.8 2
 -4 7 2 23.7 2.2
 3 -7 -2 -0.2 0.2
 3 -7 -2 -0.4 0.5
 3 -7 -2 -0.4 0.2
 -3 7 2 -0.1 0.2
 -3 7 2 0.3 0.3
 2 -7 -2 0.2 0.6
 2 -7 -2 -0.1 0.3
 -2 7 2 0.3 1.1
 -2 7 2 0.2 0.2
 -2 7 2 0.1 0.4
 1 -7 -2 10.1 1.3
 1 -7 -2 8.6 1.1
 -1 7 2 8.4 1.1
 -1 7 2 9.9 0.8
 0 -7 -2 2.2 0.9
 0 7 2 9.4 1.1
 -1 -7 -2 0.4 0.4
 -1 -7 -2 0.4 0.6
 1 7 2 1.2 0.8
 1 7 2 0.2 0.5
 -2 -7 -2 12.4 1.4
 2 7 2 12.4 1.9
 2 7 2 13 1.5
 -3 -7 -2 3.6 0.9
 -3 -7 -2 4.2 1.3
 3 7 2 2.8 1.1
 3 7 2 3.9 1
 -4 -7 -2 3.4 1.1
 -4 -7 -2 1.4 0.7
 4 7 2 0.7 0.9
 4 7 2 1.6 0.8
 -5 -7 -2 5.6 1.2
 -5 -7 -2 2 1
 5 7 2 4.2 1.3
 -6 -7 -2 6.1 1.3
 -6 -7 -2 6 1.7
 6 7 2 4.8 1.6
 -8 -7 -2 0.8 0.8
 -8 -7 -2 4.2 1.1
 -8 -7 -2 0.8 1.2
 8 7 2 1.4 1.3
 8 7 2 1.6 0.8
 8 7 2 0.8 0.4
 -9 -7 -2 4.6 1.2
 -9 -7 -2 -0.5 1.1
 -9 -7 -2 1 0.9
 9 7 2 0.2 0.4
 9 7 2 0.6 0.6
 9 7 2 1.2 1.1
 -10 -7 -2 3.5 1.7
 -10 -7 -2 2.9 1.2
 -10 -7 -2 9 1.8
 10 7 2 3.2 1
 10 7 2 3 0.7
 10 7 2 2.3 1.6
 -11 -7 -2 1.2 1.7
 11 7 2 2.4 1.6
 -12 -7 -2 2.2 2.4
 -12 -7 -2 -0.3 1
 12 7 2 -0.2 0.5
 12 7 2 0.1 1.6
 12 7 2 0.2 0.7
 10 -8 -2 2.3 1.2
 10 -8 -2 3 0.6
 -10 8 2 2.8 0.9
 -10 8 2 2.1 1.8
 -10 8 2 0.7 3.3
 -10 8 2 0.8 1
 9 -8 -2 18.4 2.5
 -9 8 2 19.3 2.2
 -9 8 2 21.1 3.5
 -9 8 2 20.6 4.4
 -9 8 2 18.7 2.2
 8 -8 -2 13.5 1.9
 8 -8 -2 13.4 1.3
 -8 8 2 13.8 1.7
 -8 8 2 16.3 3.2
 -8 8 2 13.4 1.5
 -8 8 2 12.6 2.8
 7 -8 -2 1.8 1
 7 -8 -2 4.2 0.6
 -7 8 2 3.6 2.2
 -7 8 2 2.2 0.8
 -7 8 2 4.4 1.6
 -7 8 2 3.1 0.7
 6 -8 -2 11.9 1.7
 6 -8 -2 10.1 1.1
 -6 8 2 11.7 1.5
 -6 8 2 12 1.2
 -6 8 2 13 2.4
 -6 8 2 7.8 2
 5 -8 -2 49.3 4.1
 5 -8 -2 46.3 3.5
 -5 8 2 47 3.9
 -5 8 2 49 4.5
 -5 8 2 43.1 3.5
 4 -8 -2 40.8 3.1
 4 -8 -2 40.8 3.6
 -4 8 2 42.8 3.2
 -4 8 2 38.7 4.1
 -4 8 2 47.1 3.6
 3 -8 -2 8.6 1.1
 3 -8 -2 8.7 1.4
 -3 8 2 9 1.2
 -3 8 2 9 0.9
 2 -8 -2 0.5 0.6
 2 -8 -2 0.3 0.4
 -2 8 2 0.4 0.4
 -2 8 2 -0.4 1
 -2 8 2 0.3 0.2
 1 -8 -2 35.5 3
 1 -8 -2 36 2.9
 -1 8 2 36.7 2.7
 -1 8 2 34.4 3
 0 -8 -2 379.86 26
 0 8 2 373.86 25.7
 0 8 2 354.96 26
 -1 -8 -2 0 0.4
 -1 -8 -2 -0.2 0.5
 1 8 2 0.5 0.8
 1 8 2 0.2 0.5
 -2 -8 -2 38.3 3.1
 2 8 2 32.2 3.1
 2 8 2 38.4 3.6
 -3 -8 -2 1.8 0.6
 -3 -8 -2 0.6 0.7
 3 8 2 0.5 0.7
 3 8 2 1 1
 -4 -8 -2 12.9 1.6
 -4 -8 -2 12.4 1.9
 4 8 2 11.5 1.7
 4 8 2 9.9 2
 -5 -8 -2 0.3 0.5
 -5 -8 -2 0.1 0.8
 5 8 2 -0.6 0.8
 5 8 2 0.2 0.7
 -6 -8 -2 24.5 2.5
 -6 -8 -2 26.9 3.2
 6 8 2 20.1 3
 -7 -8 -2 90.79 8
 -7 -8 -2 92.89 7.3
 7 8 2 87.89 8
 -8 -8 -2 4.2 1.2
 -8 -8 -2 3.1 1
 -8 -8 -2 3.2 1.4
 8 8 2 4.5 1.9
 8 8 2 2.5 1.2
 -9 -8 -2 24.3 2.7
 -9 -8 -2 19.1 3.3
 9 8 2 18.4 3.1
 9 8 2 20.1 2.3
 -10 -8 -2 12.7 3
 -10 -8 -2 11.4 2
 10 8 2 12.1 2.7
 10 8 2 10.4 1.7
 -11 -8 -2 0.8 1.7
 -11 -8 -2 -0.1 1.7
 -11 -8 -2 0.2 1
 11 8 2 1.4 0.9
 11 8 2 2.7 1.9
 -12 -8 -2 0.5 2.1
 -12 -8 -2 -0.7 2.2
 -12 -8 -2 -0.6 1.2
 12 8 2 -0.3 0.7
 12 8 2 -2 1.5
 10 -9 -2 0.3 0.5
 -10 9 2 0.6 0.7
 -10 9 2 0.2 0.8
 9 -9 -2 7.4 1.7
 9 -9 -2 10.3 1.1
 -9 9 2 6.4 1.5
 -9 9 2 8.3 1.3
 -9 9 2 7.8 2.2
 -9 9 2 7.6 3.4
 8 -9 -2 0.9 0.9
 8 -9 -2 1.3 0.5
 -8 9 2 1.3 0.5
 -8 9 2 1.6 0.8
 -8 9 2 2.5 2.6
 -8 9 2 1.4 1.4
 7 -9 -2 3.4 1.1
 7 -9 -2 2.9 0.6
 -7 9 2 4.2 2.4
 -7 9 2 1.9 1.3
 -7 9 2 1.5 0.6
 -7 9 2 2.5 0.8
 6 -9 -2 1.9 0.5
 6 -9 -2 1.5 1
 -6 9 2 1.7 0.7
 -6 9 2 1.7 0.5
 -6 9 2 1.6 1.9
 5 -9 -2 58.69 4.3
 5 -9 -2 62.99 5.5
 -5 9 2 58.29 4.7
 -5 9 2 52.79 4.3
 4 -9 -2 9.8 1.5
 -4 9 2 10.4 1.4
 -4 9 2 9.1 2.1
 -4 9 2 10.5 1
 3 -9 -2 21.1 2.3
 3 -9 -2 20.4 2
 -3 9 2 20.2 2.1
 -3 9 2 22.9 1.8
 2 -9 -2 4.3 1.1
 2 -9 -2 3.8 0.7
 -2 9 2 4 0.8
 -2 9 2 -0.9 1.2
 -2 9 2 2.6 0.5
 1 -9 -2 2.8 0.9
 1 -9 -2 2.5 0.6
 -1 9 2 2.7 0.4
 -1 9 2 1.7 0.7
 0 -9 -2 3.2 0.7
 0 -9 -2 4.7 1
 0 9 2 2.9 0.5
 0 9 2 2.1 0.7
 -1 -9 -2 -0.6 0.7
 -1 -9 -2 4.8 0.8
 1 9 2 4 1.3
 1 9 2 1.8 0.7
 -2 -9 -2 4.7 1
 2 9 2 5 1.4
 2 9 2 3 0.9
 -3 -9 -2 8.5 1.2
 3 9 2 6.6 1.4
 3 9 2 5.8 1.5
 -4 -9 -2 2.1 0.8
 -4 -9 -2 1.6 1
 4 9 2 1.3 1.2
 4 9 2 1 0.8
 -5 -9 -2 1.8 1.2
 -5 -9 -2 2.8 0.9
 5 9 2 3.1 1.3
 5 9 2 2.5 1
 -6 -9 -2 3.1 1.3
 -6 -9 -2 3.5 1.1
 6 9 2 6 1.9
 -7 -9 -2 3.3 1.5
 -7 -9 -2 5.2 1.3
 7 9 2 3.2 1.7
 -8 -9 -2 1.5 1.4
 -8 -9 -2 1.3 0.9
 8 9 2 -0.7 1.1
 -9 -9 -2 -0.1 1.3
 -9 -9 -2 -0.5 0.7
 9 9 2 1.7 1.6
 9 9 2 0.4 0.7
 -10 -9 -2 0.9 1.5
 10 9 2 0.8 1.5
 -11 -9 -2 -0.1 1
 -11 -9 -2 3.9 1.7
 -11 -9 -2 -0.8 1.6
 11 9 2 -0.1 0.8
 11 9 2 -1.3 1.7
 -12 -9 -2 -0.1 1.7
 -12 -9 -2 0.6 1.2
 12 9 2 -0.6 1.9
 9 -10 -2 0.7 0.5
 9 -10 -2 0.5 1
 -9 10 2 0.6 0.6
 -9 10 2 0.5 1.7
 -9 10 2 1.5 3.1
 -9 10 2 0.8 0.9
 8 -10 -2 19.9 2.5
 8 -10 -2 15.9 1.6
 -8 10 2 18.7 2.2
 -8 10 2 17 4.2
 -8 10 2 19.1 3.3
 -8 10 2 16.2 1.8
 7 -10 -2 68.39 5.8
 7 -10 -2 67.29 5
 -7 10 2 67.79 5.6
 -7 10 2 69.19 6.6
 -7 10 2 65.09 5.1
 -7 10 2 67.39 6.7
 6 -10 -2 1.1 0.4
 6 -10 -2 0.5 0.9
 -6 10 2 2.1 0.9
 -6 10 2 0.2 0.4
 -6 10 2 0.6 2.2
 5 -10 -2 11.8 1.8
 -5 10 2 10.8 1.6
 -5 10 2 11.9 2.9
 -5 10 2 8.9 1.1
 4 -10 -2 3.7 0.9
 4 -10 -2 6.8 1.5
 -4 10 2 3.3 1
 -4 10 2 3.5 1.9
 -4 10 2 4.2 0.7
 3 -10 -2 161.28 11.9
 3 -10 -2 169.48 12.2
 -3 10 2 163.48 11.6
 -3 10 2 162.08 12
 2 -10 -2 4.1 0.8
 2 -10 -2 5.2 1.2
 -2 10 2 -0.4 1.4
 -2 10 2 3.7 0.6
 -2 10 2 7 1.1
 1 -10 -2 23.8 2.4
 1 -10 -2 27.2 2.3
 -1 10 2 25.3 2
 -1 10 2 25.7 2.5
 0 -10 -2 48.1 4.4
 0 -10 -2 63.09 4.5
 0 10 2 57.59 4.2
 0 10 2 61.59 4.7
 -1 -10 -2 24.9 2.2
 1 10 2 21.7 2.4
 1 10 2 24.4 2.8
 -2 -10 -2 80.29 6
 2 10 2 72.39 6.5
 2 10 2 78.29 6.3
 -3 -10 -2 7.4 1.1
 3 10 2 6.9 1.5
 3 10 2 6.3 1.5
 -4 -10 -2 23.8 2.3
 -4 -10 -2 22.2 2.7
 4 10 2 21.7 2.6
 4 10 2 20.2 2.9
 -5 -10 -2 21.3 2.7
 -5 -10 -2 19.8 2.2
 5 10 2 20 2.9
 5 10 2 15 2.3
 -6 -10 -2 6.2 1.3
 -6 -10 -2 9.2 2.2
 6 10 2 4.5 1.5
 6 10 2 8.1 2.1
 -7 -10 -2 1 0.8
 -7 -10 -2 1.1 1.3
 7 10 2 -0.5 1.1
 -8 -10 -2 60.39 5.1
 -8 -10 -2 52.29 5.7
 8 10 2 53.29 5.9
 -9 -10 -2 9.3 2.7
 -9 -10 -2 9 2.1
 9 10 2 12.1 3.1
 9 10 2 11.5 1.8
 -10 -10 -2 31.1 3.3
 -10 -10 -2 27.9 4.3
 10 10 2 29.8 3.1
 10 10 2 26.5 4.1
 -11 -10 -2 3.2 2.5
 -11 -10 -2 1.9 1.2
 11 10 2 4.6 1.3
 11 10 2 3.6 2
 -12 -10 -2 2.6 2.6
 -12 -10 -2 3.2 1.4
 12 10 2 4.8 1.4
 -9 11 2 1.7 0.8
 8 -11 -2 4.2 1.4
 -8 11 2 4 1.2
 -8 11 2 1.4 2.9
 -8 11 2 2.8 1.7
 -8 11 2 2.6 0.7
 7 -11 -2 2 1.1
 -7 11 2 -1.1 2.6
 -7 11 2 1.2 0.6
 -7 11 2 3.4 1.5
 -7 11 2 1.4 0.9
 6 -11 -2 -0.1 0.8
 -6 11 2 -0.2 0.6
 -6 11 2 8.7 2.7
 -6 11 2 0.2 0.4
 5 -11 -2 6.3 1.5
 -5 11 2 2.8 2.2
 -5 11 2 5.3 1.3
 -5 11 2 6.1 0.8
 4 -11 -2 0.2 0.5
 4 -11 -2 0.3 0.8
 -4 11 2 3.6 2
 -4 11 2 0 0.6
 -4 11 2 0 0.3
 3 -11 -2 0.7 1
 3 -11 -2 1.1 0.6
 -3 11 2 1 0.4
 -3 11 2 1.1 0.7
 -3 11 2 1.7 1.6
 2 -11 -2 1.8 0.7
 2 -11 -2 2.7 1.1
 -2 11 2 3 0.6
 -2 11 2 3.9 1
 0 -11 -2 0.4 0.7
 0 -11 -2 1.6 0.6
 0 11 2 1.7 0.4
 0 11 2 1.6 0.8
 -1 -11 -2 3.2 0.8
 -1 -11 -2 1.2 0.8
 1 11 2 2.9 1.1
 1 11 2 1.7 0.8
 -2 -11 -2 2.3 0.8
 2 11 2 4.6 1.5
 2 11 2 0.8 0.7
 -3 -11 -2 0.6 0.6
 -3 -11 -2 -0.2 0.5
 3 11 2 0.8 0.8
 3 11 2 0.7 0.9
 -4 -11 -2 1.6 0.8
 4 11 2 0.4 0.9
 4 11 2 0.3 0.9
 -5 -11 -2 5.4 1.7
 -5 -11 -2 3.5 1.1
 5 11 2 3.6 1.5
 5 11 2 2.1 1.2
 -6 -11 -2 18.1 4.2
 -6 -11 -2 15.7 2
 6 11 2 16.8 3.5
 6 11 2 13.7 2.3
 -7 -11 -2 11.3 1.8
 -7 -11 -2 11.7 2.5
 7 11 2 12 2.6
 -8 -11 -2 2.5 1.3
 -8 -11 -2 0.2 1.3
 8 11 2 0.2 1.3
 -9 -11 -2 0.2 0.9
 -9 -11 -2 0.5 1.6
 9 11 2 0.8 1.4
 -10 -11 -2 0.3 0.9
 -10 -11 -2 -1.4 1.3
 10 11 2 1.9 1.5
 10 11 2 0.3 0.9
 -11 -11 -2 -0.9 0.9
 -11 -11 -2 0.8 1.8
 11 11 2 -0.2 1.6
 11 11 2 0.5 1
 8 -12 -2 0.7 1.1
 -8 12 2 0.8 1
 -8 12 2 2 3.2
 -8 12 2 1.2 0.6
 -8 12 2 3.8 2.1
 7 -12 -2 0.3 0.9
 -7 12 2 -1.9 3.2
 -7 12 2 -0.4 0.4
 -7 12 2 -0.1 0.7
 -7 12 2 1.8 1.5
 6 -12 -2 11.9 2.1
 -6 12 2 11.9 1.3
 -6 12 2 14.3 1.9
 -6 12 2 2.7 2.8
 5 -12 -2 31.3 3.3
 -5 12 2 29.3 3.1
 -5 12 2 30.9 2.7
 4 -12 -2 15.3 1.7
 4 -12 -2 15.7 2.1
 -4 12 2 13.8 1.4
 -4 12 2 13.3 1.9
 3 -12 -2 54.59 4.8
 3 -12 -2 59.39 4.7
 -3 12 2 57.09 4.9
 -3 12 2 57.59 4.3
 2 -12 -2 0.9 0.9
 -2 12 2 1.4 0.4
 -2 12 2 -2.5 1.5
 1 -12 -2 76.99 6.2
 1 -12 -2 80.49 6.2
 -1 12 2 79.29 6.4
 -1 12 2 80.99 5.8
 0 -12 -2 8.3 1.6
 0 -12 -2 17 1.7
 0 12 2 13.1 1.8
 0 12 2 13.5 1.2
 -1 -12 -2 61.29 4.7
 1 12 2 58.79 5.4
 1 12 2 54.89 4.3
 1 12 2 56.99 5
 -2 -12 -2 25.2 2.4
 2 12 2 20.8 3.1
 2 12 2 27.5 2.9
 -3 -12 -2 44.3 3.8
 3 12 2 42.5 4.1
 3 12 2 40.4 4.4
 -4 -12 -2 0 0.4
 -4 -12 -2 0.4 0.6
 4 12 2 -0.4 0.7
 4 12 2 -0.5 1
 -5 -12 -2 0.7 0.7
 -5 -12 -2 0.5 1.1
 5 12 2 0.2 1.1
 5 12 2 0.3 1
 -6 -12 -2 6.7 1.3
 -6 -12 -2 6.6 1.9
 6 12 2 3.4 1.4
 6 12 2 3.7 1.8
 -7 -12 -2 1.7 1.5
 -7 -12 -2 4.8 1.7
 7 12 2 3.7 1.7
 -8 -12 -2 1.2 1
 -8 -12 -2 -0.4 1.2
 8 12 2 0.8 1.4
 -9 -12 -2 13.3 2
 -9 -12 -2 6.6 2.2
 9 12 2 9.1 2.8
 -10 -12 -2 31.6 3.6
 -10 -12 -2 39.2 4.7
 10 12 2 35.3 3.6
 10 12 2 33.8 4.8
 -11 -12 -2 20.7 2.8
 -11 -12 -2 16.2 3.8
 11 12 2 19.2 4
 11 12 2 20.1 2.7
 7 -13 -2 -0.2 0.9
 -7 13 2 -0.3 0.5
 -7 13 2 -0.5 0.8
 -7 13 2 0.7 2.8
 -7 13 2 -0.9 1.3
 6 -13 -2 -0.1 0.9
 -6 13 2 -0.3 0.7
 -6 13 2 0.2 0.4
 -6 13 2 6.3 2.7
 5 -13 -2 3.4 1.4
 -5 13 2 2.8 0.7
 -5 13 2 2 1.1
 -5 13 2 1.6 2.2
 4 -13 -2 6.6 1.6
 4 -13 -2 9.5 1.4
 -4 13 2 5.9 1.5
 -4 13 2 7.5 1
 3 -13 -2 0 0.5
 3 -13 -2 0 0.8
 -3 13 2 0.3 0.4
 -3 13 2 4.5 2.3
 -3 13 2 0 0.7
 2 -13 -2 17.2 1.9
 2 -13 -2 17.8 2.2
 -2 13 2 15.7 2.1
 -2 13 2 13.5 1.4
 1 -13 -2 3.8 1
 1 -13 -2 6.5 1.4
 -1 13 2 3.7 0.7
 -1 13 2 6.8 1.5
 0 -13 -2 5.7 1.4
 0 -13 -2 7.4 1.3
 0 13 2 10.4 1
 0 13 2 13 2
 1 13 2 5.2 1.6
 1 13 2 5.4 0.8
 1 13 2 6.5 1.8
 -2 -13 -2 0 0.7
 -2 -13 -2 -0.2 0.5
 2 13 2 0.1 1
 2 13 2 0.1 0.7
 -3 -13 -2 0.7 0.6
 -3 -13 -2 0.7 0.7
 3 13 2 0.5 0.9
 3 13 2 1.3 1.2
 -4 -13 -2 0.5 0.4
 -4 -13 -2 0.6 0.7
 4 13 2 -0.6 0.9
 4 13 2 0.8 1.4
 -5 -13 -2 2.2 1.1
 5 13 2 0.6 1.1
 5 13 2 1.4 1.5
 -6 -13 -2 1.2 1.1
 -6 -13 -2 4.3 1.2
 6 13 2 5.5 2.1
 6 13 2 1.6 1.2
 -7 -13 -2 0.8 1.2
 -7 -13 -2 -0.2 0.8
 7 13 2 -0.6 1.4
 -8 -13 -2 0.1 0.8
 -8 -13 -2 0.1 1.3
 8 13 2 -0.2 1.4
 -9 -13 -2 4.1 1.3
 -9 -13 -2 6.3 2.3
 9 13 2 5.2 2.2
 -10 -13 -2 -0.2 1.1
 -10 -13 -2 2.7 1.8
 10 13 2 0.5 1.9
 -11 -13 -2 -2 1
 -11 -13 -2 -1.8 1.8
 11 13 2 2.1 2.6
 11 13 2 2.4 1.4
 7 -14 -2 -0.6 1
 -7 14 2 -0.8 1.1
 -7 14 2 0.1 0.6
 -7 14 2 0.9 1.7
 -6 14 2 8.1 1.8
 -6 14 2 6.2 1.1
 5 -14 -2 -0.8 0.9
 -5 14 2 0.3 0.5
 -5 14 2 -0.3 0.8
 4 -14 -2 57.79 5.1
 4 -14 -2 65.29 5.5
 -4 14 2 63.09 4.7
 -4 14 2 58.09 5.4
 3 -14 -2 0.5 0.6
 3 -14 -2 -0.3 0.9
 -3 14 2 0 0.8
 -3 14 2 0.7 0.4
 2 -14 -2 43.3 3.8
 2 -14 -2 48.3 4.4
 -2 14 2 44.6 4.2
 -2 14 2 41.6 3.4
 1 -14 -2 49.8 4.4
 1 -14 -2 54.29 4.5
 -1 14 2 52.79 4.8
 -1 14 2 51.09 4
 0 -14 -2 0.4 0.7
 0 -14 -2 1.4 0.7
 0 14 2 -0.6 1
 0 14 2 1.2 1
 0 14 2 1.4 0.5
 -1 -14 -2 13 1.7
 1 14 2 12 2.1
 1 14 2 13.6 2.4
 1 14 2 11.8 1.3
 -2 -14 -2 11.5 1.7
 -2 -14 -2 16.4 1.9
 2 14 2 17.6 1.5
 2 14 2 16.5 2.8
 2 14 2 15.8 2.3
 -3 -14 -2 56.59 4.8
 3 14 2 58.09 5.6
 3 14 2 52.39 5.2
 -4 -14 -2 11.3 1.3
 4 14 2 15.9 2.4
 4 14 2 24.3 3.3
 -5 -14 -2 21.5 2.5
 5 14 2 22.4 3.4
 5 14 2 20.4 3.1
 -6 -14 -2 5.2 1.3
 6 14 2 4.2 2
 6 14 2 4.6 1.7
 -7 -14 -2 43.3 4.1
 -7 -14 -2 37.6 4.7
 7 14 2 49.1 5.5
 -8 -14 -2 7.6 1.6
 -8 -14 -2 9.5 2.4
 8 14 2 2.6 2.1
 -9 -14 -2 -0.5 1.4
 -9 -14 -2 2.5 1.1
 9 14 2 1.2 2
 -10 -14 -2 -0.1 1.8
 -10 -14 -2 -1.2 1
 10 14 2 1.5 2
 6 -15 -2 0.5 1.2
 -6 15 2 0.3 1.1
 -6 15 2 -0.1 0.5
 5 -15 -2 -1.1 0.9
 -5 15 2 0 0.4
 -5 15 2 -1 1.2
 4 -15 -2 1.1 0.9
 4 -15 -2 2.2 1.3
 -4 15 2 1.3 0.5
 -4 15 2 0.6 0.9
 3 -15 -2 17 1.9
 3 -15 -2 14.4 2.2
 -3 15 2 11.6 2.2
 -3 15 2 12.9 1.4
 2 -15 -2 11.7 1.7
 2 -15 -2 12.4 1.9
 -2 15 2 8.7 1.2
 -2 15 2 11.8 2
 1 -15 -2 8.1 1.6
 1 -15 -2 9.3 1.4
 -1 15 2 6.8 1
 -1 15 2 8.2 1.8
 0 -15 -2 25.7 2.9
 0 -15 -2 28.2 2.8
 0 15 2 29.5 2.4
 0 15 2 33.6 3.4
 0 15 2 31.4 3.7
 -1 -15 -2 29.7 2.9
 1 15 2 27 3.3
 1 15 2 24.3 3.5
 1 15 2 28.2 2.4
 -2 -15 -2 0.1 0.7
 -2 -15 -2 0.8 0.7
 2 15 2 1.6 0.5
 2 15 2 0.6 1
 2 15 2 1 1.4
 -3 -15 -2 1.5 0.7
 -3 -15 -2 2.8 1
 3 15 2 2.8 1.4
 3 15 2 0.9 1.5
 -4 -15 -2 0.4 0.5
 -4 -15 -2 0.4 0.7
 4 15 2 0.6 1.4
 4 15 2 -0.9 1
 -5 -15 -2 2.3 1
 5 15 2 1.9 1.3
 5 15 2 3.2 1.9
 -6 -15 -2 2.1 1
 6 15 2 3.8 1.9
 6 15 2 2.3 1.6
 -7 -15 -2 1.6 0.9
 7 15 2 1.2 1.4
 7 15 2 0.7 1.6
 -8 -15 -2 2.4 1.9
 -8 -15 -2 1.2 1.1
 8 15 2 1.9 2
 -9 -15 -2 1.7 1.8
 -9 -15 -2 1.5 1.1
 9 15 2 3.6 2.3
 -10 -15 -2 -0.4 1.1
 -10 -15 -2 -0.4 1.7
 10 15 2 1.5 2.1
 5 -16 -2 6.2 1.9
 -5 16 2 4.2 0.9
 -5 16 2 6.3 1.8
 4 -16 -2 10.1 2.2
 -4 16 2 7.9 2.1
 -4 16 2 12.5 1.4
 3 -16 -2 3.1 1.1
 3 -16 -2 3.4 1.5
 -3 16 2 5.1 1.5
 -3 16 2 2.8 0.8
 2 -16 -2 37.7 3.7
 2 -16 -2 38 3.6
 -2 16 2 38.9 4.1
 -2 16 2 36.2 3.1
 1 -16 -2 7 1.4
 1 -16 -2 8 1.5
 -1 16 2 6.9 1
 -1 16 2 8.2 1.9
 0 -16 -2 44.8 4.3
 0 -16 -2 55.09 4.5
 0 16 2 51.69 5.4
 0 16 2 49.9 4.9
 0 16 2 50.09 3.9
 -1 -16 -2 0.4 0.6
 -1 -16 -2 0.3 0.8
 1 16 2 1.3 1.4
 1 16 2 1.2 0.5
 1 16 2 0.4 1.1
 -2 -16 -2 1.2 0.8
 -2 -16 -2 0.8 0.7
 2 16 2 0.8 0.5
 2 16 2 0.2 1.1
 2 16 2 0.4 1.4
 -3 -16 -2 2.3 0.8
 -3 -16 -2 3.3 1.2
 3 16 2 5.3 2
 3 16 2 5.8 1.8
 3 16 2 5 0.8
 -4 -16 -2 11.1 1.4
 -4 -16 -2 17.4 2.1
 4 16 2 15 2.7
 4 16 2 19.2 3.4
 -5 -16 -2 0.7 0.8
 5 16 2 -0.8 1
 5 16 2 -1.4 1.3
 -6 -16 -2 34.6 3.4
 6 16 2 26.1 3.8
 6 16 2 33.1 4.6
 -7 -16 -2 1.9 1.1
 7 16 2 1.8 2
 7 16 2 -0.8 1.2
 -8 -16 -2 10 1.9
 8 16 2 9.6 3.1
 -9 -16 -2 38.9 4.9
 -9 -16 -2 31.2 3.6
 9 16 2 31.2 5.3
 4 -17 -2 8.2 1.6
 -4 17 2 7.9 1.2
 -4 17 2 7.7 2.1
 3 -17 -2 -0.8 0.6
 3 -17 -2 -0.1 1.1
 -3 17 2 -0.7 0.5
 -3 17 2 -0.2 1.1
 2 -17 -2 1.9 1.3
 2 -17 -2 1.7 1.1
 -2 17 2 3.1 0.7
 1 -17 -2 4.8 1.4
 1 -17 -2 6.1 1.3
 -1 17 2 4.1 1.8
 -1 17 2 5.1 1.7
 -1 17 2 4.8 0.9
 0 -17 -2 3.4 1.1
 0 17 2 5.6 1.9
 0 17 2 2.5 1.6
 0 17 2 3.7 0.8
 -1 -17 -2 1.9 0.9
 -1 -17 -2 0.9 0.9
 1 17 2 1.8 1.3
 1 17 2 3.5 0.7
 1 17 2 0.7 1.4
 -2 -17 -2 -0.4 0.7
 -2 -17 -2 0.2 0.6
 2 17 2 -0.2 1.2
 2 17 2 0.5 1.2
 2 17 2 0 0.4
 -3 -17 -2 2.6 0.9
 -3 -17 -2 6.3 1.4
 3 17 2 1.9 1.6
 3 17 2 3.3 1.7
 3 17 2 4.6 0.9
 -4 -17 -2 -0.3 0.7
 4 17 2 -0.1 1.5
 4 17 2 1.1 1.3
 -5 -17 -2 4.9 1.3
 5 17 2 4.1 2.1
 5 17 2 0.1 1.3
 -6 -17 -2 0.3 0.9
 6 17 2 -1.3 1.4
 6 17 2 0.8 1.9
 -7 -17 -2 4.1 1.3
 7 17 2 -0.5 1.9
 7 17 2 3.4 1.6
 8 17 2 2.1 2.5
 3 -18 -2 10.5 2.3
 3 -18 -2 9.3 1.9
 2 -18 -2 -0.3 0.7
 2 -18 -2 -0.7 1.2
 -2 18 2 1.2 0.6
 -2 18 2 -0.2 1.4
 1 -18 -2 36.3 3.5
 -1 18 2 30.6 4.5
 -1 18 2 35.4 3
 -1 18 2 31.6 4.1
 0 -18 -2 0.9 1.2
 0 -18 -2 4 1.2
 0 18 2 -0.6 1.2
 0 18 2 2.8 0.8
 0 18 2 3.5 2.6
 -1 -18 -2 12.9 2.2
 1 18 2 13.2 3.1
 1 18 2 12.6 1.4
 -2 -18 -2 0.6 0.9
 -2 -18 -2 2.6 1.1
 2 18 2 3 1.9
 2 18 2 1.8 1.8
 2 18 2 1.5 0.6
 -3 -18 -2 6.8 1.5
 3 18 2 6 1
 3 18 2 5.2 1.9
 3 18 2 3.7 2
 -4 -18 -2 2.3 1.2
 4 18 2 3.5 0.8
 4 18 2 3.8 2
 4 18 2 6.4 2.3
 -5 -18 -2 4.6 1.5
 -6 -18 -2 3.7 2.1
 6 18 2 0.8 2
 6 18 2 -0.3 1.6
 -7 -18 -2 11.6 2.1
 7 18 2 9.1 3.1
 7 18 2 13.5 3.5
 1 -19 -2 -1.5 1.2
 1 -19 -2 -1.2 1.1
 -1 19 2 0.4 0.6
 -1 19 2 0 1.6
 0 -19 -2 2.2 1
 0 -19 -2 0 1
 0 19 2 -0.3 1.2
 0 19 2 -2.7 1.4
 0 19 2 0.3 0.5
 -1 -19 -2 1.6 1
 -1 -19 -2 4.2 1.3
 1 19 2 2.4 0.7
 1 19 2 3 1.9
 1 19 2 2 1.6
 -2 -19 -2 2.5 1.1
 -2 -19 -2 1.6 1
 2 19 2 0.3 1.5
 2 19 2 -1.5 1.5
 2 19 2 1 0.6
 -3 -19 -2 -0.7 0.7
 -3 -19 -2 1.2 0.8
 3 19 2 -0.4 1.3
 3 19 2 0.3 1.8
 3 19 2 0.5 0.5
 -4 -19 -2 0.3 0.8
 -4 -19 -2 0.2 0.6
 4 19 2 -0.1 1.5
 4 19 2 1 1.8
 4 19 2 0.6 0.5
 -5 -19 -2 -0.2 1
 5 19 2 0.4 0.5
 5 19 2 0.6 1.7
 5 19 2 -1.6 1.9
 -6 -19 -2 2.1 1.2
 6 19 2 2.5 2.3
 6 19 2 0.5 1.8
 2 20 2 0.7 0.7
 -3 -20 -2 18.8 2.1
 3 20 2 20.3 2.6
 5 19 -3 0.7 2.4
 -5 -19 3 1.2 1.4
 4 19 -3 14.1 3.5
 4 19 -3 19.1 2.1
 -4 -19 3 23.4 3.2
 3 19 -3 7.8 2.7
 3 19 -3 11.3 1.4
 -3 -19 3 5.4 1.8
 -3 -19 3 14.7 2.1
 2 19 -3 14.9 1.7
 2 19 -3 10.4 3.1
 -2 -19 3 16.7 2.3
 1 19 -3 -2.3 1.8
 1 19 -3 0.4 0.6
 -1 -19 3 0.7 1
 -1 -19 3 0.9 1.8
 0 19 -3 31.5 2.7
 0 19 -3 20.5 4.2
 7 18 -3 1 2.2
 -7 -18 3 0.4 1.1
 6 18 -3 -0.1 1.7
 6 18 -3 -0.5 0.5
 6 18 -3 -1 2
 -6 -18 3 -0.5 0.9
 5 18 -3 10.1 4.9
 5 18 -3 1.1 0.6
 5 18 -3 1.6 1.7
 -5 -18 3 0.3 1.3
 -5 -18 3 -0.6 0.9
 4 18 -3 0.2 0.5
 4 18 -3 -2 1.6
 4 18 -3 1.6 1.5
 -4 -18 3 0.1 0.9
 -4 -18 3 6.7 1.5
 3 18 -3 5.2 2.2
 3 18 -3 2.4 0.7
 3 18 -3 3.3 1.7
 -3 -18 3 3.3 1.2
 2 18 -3 0.2 0.5
 2 18 -3 0.2 1.5
 2 18 -3 0.7 1.4
 -2 -18 3 -0.7 0.8
 1 18 -3 1.6 1.5
 1 18 -3 0.1 0.5
 1 18 -3 -0.4 1.5
 -1 -18 3 0 0.8
 -1 -18 3 0.5 1.5
 0 18 -3 1.5 1.6
 0 18 -3 0.5 1.7
 0 18 -3 3.1 0.8
 0 -18 3 3.4 1.1
 -1 18 -3 6 2.1
 -1 18 -3 7.8 1.2
 -1 18 -3 11 2.7
 1 -18 3 10.5 1.8
 -2 18 -3 1 1.5
 -2 18 -3 1.5 0.7
 2 -18 3 2 1.1
 2 -18 3 0.7 1.5
 8 17 -3 0.3 2.2
 -8 -17 3 0 1.1
 7 17 -3 3.7 2.9
 -7 -17 3 8.2 1.8
 6 17 -3 4.5 1.8
 6 17 -3 1.7 2
 -6 -17 3 5 2
 5 17 -3 0.8 2.4
 5 17 -3 2.8 2.1
 5 17 -3 2.2 0.7
 -5 -17 3 3.7 1.2
 4 17 -3 1.5 1.5
 4 17 -3 0.8 1.4
 4 17 -3 1.5 0.5
 -4 -17 3 1.3 1.1
 -4 -17 3 0.2 1.1
 3 17 -3 25.3 2.2
 3 17 -3 18.5 3.4
 3 17 -3 19 3.6
 -3 -17 3 28.8 2.9
 2 17 -3 3.8 1.7
 2 17 -3 5.7 2.2
 2 17 -3 4.4 0.9
 -2 -17 3 3.9 1.1
 -2 -17 3 1.3 1.5
 1 17 -3 14.6 1.6
 1 17 -3 13.3 2.9
 1 17 -3 14.3 2.9
 -1 -17 3 17.7 2.2
 0 17 -3 10.8 1.4
 0 17 -3 9.5 2.5
 0 17 -3 14.5 2.7
 0 -17 3 13.3 1.9
 -1 17 -3 1.4 0.6
 -1 17 -3 -0.6 1.3
 1 -17 3 1.7 1.6
 1 -17 3 0.8 0.9
 -2 17 -3 29.3 2.7
 -2 17 -3 36.2 4.1
 2 -17 3 30.3 3.3
 -3 17 -3 2.9 1.8
 -3 17 -3 0.1 0.6
 3 -17 3 1.4 1.6
 3 -17 3 0.5 0.9
 9 16 -3 -1.1 2.2
 -9 -16 3 3.2 1.4
 8 16 -3 -0.6 1.9
 -8 -16 3 -1.5 1
 7 16 -3 0.8 1.7
 -7 -16 3 1.1 1.1
 6 16 -3 -1.2 1.2
 6 16 -3 -0.7 1.6
 -6 -16 3 3.4 1.3
 -6 -16 3 2.1 0.6
 4 16 -3 2.6 0.6
 4 16 -3 -0.2 1.5
 4 16 -3 1 1.3
 -4 -16 3 2 1
 3 16 -3 15.4 1.5
 3 16 -3 11.6 2.6
 3 16 -3 9.5 2.6
 -3 -16 3 14.3 2.1
 2 16 -3 4.1 1.8
 2 16 -3 4.4 0.8
 2 16 -3 5.5 1.9
 -2 -16 3 3.8 1.2
 0 16 -3 1.3 0.6
 0 16 -3 -0.1 1.1
 0 16 -3 0.4 1.5
 0 -16 3 2.8 1
 0 -16 3 2.3 1.6
 -1 16 -3 2.6 1.5
 -1 16 -3 1.6 1.3
 -1 16 -3 1.3 0.5
 1 -16 3 1.1 0.8
 1 -16 3 0.4 1.4
 -2 16 -3 0.2 1.3
 -2 16 -3 0 0.5
 2 -16 3 0.7 0.7
 -3 16 -3 0.7 1.2
 -3 16 -3 1.3 0.6
 3 -16 3 0.1 1.5
 3 -16 3 1.4 0.8
 -4 16 -3 0 0.6
 -4 16 -3 -0.8 1.1
 4 -16 3 0.1 0.9
 -5 16 -3 2.1 0.8
 -5 16 -3 1 1.5
 5 -16 3 3.4 1.1
 5 -16 3 0.3 1.5
 9 15 -3 3 2.2
 -9 -15 3 5.1 2
 8 15 -3 0.3 1.7
 -8 -15 3 1 1.2
 -8 -15 3 -0.9 1.3
 7 15 -3 -2 1.5
 -7 -15 3 0.3 0.9
 6 15 -3 3.6 2.1
 6 15 -3 0.5 1.2
 -6 -15 3 3.6 1.3
 -6 -15 3 -0.4 1
 -6 -15 3 3.3 0.7
 5 15 -3 8.4 2.5
 5 15 -3 3.4 1.5
 -5 -15 3 6.3 1.6
 -5 -15 3 9.5 1.8
 4 15 -3 2.9 1.6
 4 15 -3 3 0.7
 4 15 -3 2.3 1.5
 -4 -15 3 2.2 1
 -4 -15 3 0.9 1.2
 3 15 -3 4.7 1.8
 3 15 -3 4.9 0.8
 3 15 -3 2 1.3
 -3 -15 3 2.5 1.3
 -3 -15 3 4 1.2
 2 15 -3 0.9 0.5
 2 15 -3 0.8 1.3
 2 15 -3 0.2 1.1
 -2 -15 3 1.6 1.3
 -2 -15 3 1.7 0.9
 1 15 -3 87.99 8.1
 1 15 -3 96.59 7
 1 15 -3 85.39 8.1
 -1 -15 3 103.29 7.6
 0 15 -3 1.9 1.4
 0 15 -3 1.6 1.3
 0 15 -3 1.7 0.5
 0 -15 3 4.4 1.6
 0 -15 3 1 0.7
 -1 15 -3 44 4.8
 -1 15 -3 48.9 3.9
 1 -15 3 52.69 4.4
 -2 15 -3 32.7 2.8
 -2 15 -3 33.1 3.8
 2 -15 3 33.7 3.2
 -3 15 -3 23.1 2.2
 -3 15 -3 25.8 3.2
 3 -15 3 25.1 2.6
 -4 15 -3 4 0.9
 -4 15 -3 1.6 1.2
 4 -15 3 3.6 1
 4 -15 3 1.6 1.6
 -5 15 -3 0.9 1.3
 -5 15 -3 3.1 0.9
 5 -15 3 0.9 1.7
 5 -15 3 1.2 0.9
 -6 15 -3 2.3 0.9
 6 -15 3 -0.9 1.6
 10 14 -3 -0.7 2.1
 -10 -14 3 4.4 2.9
 -10 -14 3 1 1.6
 9 14 -3 -0.3 1.8
 -9 -14 3 0.5 1.5
 -9 -14 3 2 1.3
 8 14 -3 2.2 1.8
 -8 -14 3 0.3 0.5
 -8 -14 3 0.8 1.4
 -8 -14 3 -0.7 0.9
 7 14 -3 0.8 1.5
 -7 -14 3 -0.8 0.8
 -7 -14 3 0.2 1.2
 6 14 -3 -1.1 1.3
 6 14 -3 -0.8 1
 -6 -14 3 -0.2 0.8
 -6 -14 3 0.4 0.4
 5 14 -3 2.2 1.5
 5 14 -3 -0.1 1.1
 -5 -14 3 1.1 1
 -5 -14 3 1.7 1.3
 4 14 -3 11.2 2.3
 4 14 -3 11.8 2.7
 -4 -14 3 11 1.8
 -4 -14 3 9.5 1.8
 3 14 -3 1.9 1.4
 2 14 -3 1.4 0.5
 2 14 -3 -0.7 1.1
 2 14 -3 1.3 1.3
 -2 -14 3 -0.7 1.2
 -2 -14 3 1.9 0.9
 1 14 -3 6.2 1.8
 1 14 -3 9.9 2.2
 1 14 -3 8.7 1.1
 -1 -14 3 9.9 1.6
 0 14 -3 0.1 0.4
 0 14 -3 -0.2 1
 0 14 -3 1.5 1.1
 0 -14 3 0.2 0.7
 0 -14 3 8 1.8
 -1 14 -3 9 1.9
 -1 14 -3 9.2 1.1
 1 -14 3 8.2 1.4
 -2 14 -3 5.7 1.7
 -2 14 -3 7.5 1
 2 -14 3 6.6 1.3
 -3 14 -3 8.2 1.1
 -3 14 -3 8.2 1.8
 3 -14 3 7.3 1.3
 -4 14 -3 1.9 1.1
 -4 14 -3 2 0.7
 4 -14 3 3 1
 4 -14 3 1.8 1.4
 -5 14 -3 0 0.9
 -5 14 -3 0.2 0.5
 5 -14 3 1.9 1.6
 5 -14 3 0.9 0.7
 -6 14 -3 2.8 1.3
 -6 14 -3 2.4 0.8
 6 -14 3 1.4 1.4
 10 13 -3 -0.7 1.7
 -10 -13 3 0.4 1.8
 -10 -13 3 -1.5 1.1
 9 13 -3 2.5 1.8
 -9 -13 3 3.9 1.6
 -9 -13 3 0.4 1.2
 8 13 -3 9.3 2.5
 -8 -13 3 7.4 1.8
 -8 -13 3 7.7 2.2
 -8 -13 3 6.1 0.9
 7 13 -3 0.4 1.2
 -7 -13 3 0 0.4
 -7 -13 3 2 1
 -7 -13 3 0.9 1.1
 6 13 -3 8.9 2.4
 6 13 -3 13.1 2.8
 -6 -13 3 14.7 1.3
 -6 -13 3 15.8 2.3
 5 13 -3 2.4 1.4
 5 13 -3 4.3 1.8
 -5 -13 3 4.5 1.3
 -5 -13 3 4.4 1.5
 4 13 -3 9.4 2.3
 4 13 -3 10.2 2.7
 -4 -13 3 11.3 1.8
 3 13 -3 21.1 1.9
 3 13 -3 25.7 3.3
 3 13 -3 18.4 2.8
 -3 -13 3 24.2 2.5
 2 13 -3 28.1 3.4
 2 13 -3 31.2 2.5
 2 13 -3 34.2 3.7
 -2 -13 3 26.9 2.9
 1 13 -3 28.2 3.2
 1 13 -3 24 2.9
 1 13 -3 20.9 2
 -1 -13 3 25.8 2.5
 0 13 -3 18.9 2.7
 0 13 -3 20 2.8
 0 13 -3 23.3 2
 0 -13 3 24.5 2.4
 -1 13 -3 3.3 0.7
 -1 13 -3 1.2 1
 1 -13 3 2.5 1.4
 1 -13 3 3.3 1
 -2 13 -3 5.9 0.9
 -2 13 -3 5.5 1.5
 2 -13 3 7.2 1.2
 2 -13 3 2.6 1.6
 -3 13 -3 29.8 3.4
 -3 13 -3 32.1 2.7
 3 -13 3 35.1 3.1
 -4 13 -3 3.5 1.2
 -4 13 -3 4.1 0.9
 4 -13 3 4.9 1.7
 4 -13 3 3.6 1
 -5 13 -3 8.4 1.8
 -5 13 -3 9.4 1.3
 5 -13 3 12.5 1.6
 5 -13 3 6.3 2.2
 -6 13 -3 0.6 0.6
 -6 13 -3 0.2 1
 6 -13 3 0.6 1.4
 -7 13 -3 6.9 1.7
 -7 13 -3 4.6 1.1
 -7 13 -3 6.9 2.2
 7 -13 3 6.4 2.2
 11 12 -3 1.1 1.2
 11 12 -3 2 1.9
 -11 -12 3 3 1.9
 -11 -12 3 0.8 1.5
 10 12 -3 3.3 1.9
 -10 -12 3 3.6 1.9
 -10 -12 3 -2.8 1.3
 9 12 -3 -0.5 1.6
 -9 -12 3 3.2 1.5
 -9 -12 3 1 1.4
 8 12 -3 1.5 1.6
 -8 -12 3 0.4 1.4
 -8 -12 3 0.4 0.5
 -8 -12 3 -0.2 1
 7 12 -3 -0.9 1.2
 -7 -12 3 1 1.2
 -7 -12 3 0.9 1
 -7 -12 3 0.6 0.4
 6 12 -3 -0.3 1
 -6 -12 3 0.9 1.1
 -6 -12 3 -0.4 0.8
 -6 -12 3 1.1 0.4
 5 12 -3 2.8 1.4
 5 12 -3 4.7 1.7
 -5 -12 3 2.9 0.6
 -5 -12 3 3.2 1.1
 3 12 -3 8.3 2.1
 3 12 -3 1.8 1.1
 -3 -12 3 4 1.1
 -3 -12 3 10.6 1.8
 0 12 -3 6.3 1.5
 0 12 -3 6 0.8
 0 -12 3 7.6 1.3
 -1 12 -3 0 0.3
 -1 12 -3 -0.5 0.6
 1 -12 3 0.5 0.6
 -2 12 -3 13.7 2.1
 2 -12 3 12.3 1.6
 2 -12 3 7.5 1.9
 -3 12 -3 0.1 0.4
 -3 12 -3 1.9 0.9
 3 -12 3 0.6 1.2
 3 -12 3 1.1 0.6
 -4 12 -3 1.1 0.9
 -4 12 -3 2.5 0.7
 4 -12 3 1.5 0.7
 4 -12 3 1 1.4
 -5 12 -3 2.6 1.1
 -5 12 -3 2.1 0.7
 5 -12 3 2.5 0.8
 5 -12 3 3.1 1.6
 -6 12 -3 -0.9 0.4
 -6 12 -3 -0.6 0.8
 6 -12 3 -0.7 0.4
 6 -12 3 0.7 1.3
 -7 12 -3 0.2 0.6
 -7 12 -3 2.3 1.5
 -7 12 -3 -0.7 0.8
 7 -12 3 0.1 0.5
 7 -12 3 -0.9 1.1
 -8 12 -3 0.8 0.8
 -8 12 -3 3.7 1.8
 -8 12 -3 1 1.2
 8 -12 3 0.2 0.6
 11 11 -3 13.9 3
 11 11 -3 13.2 2.2
 -11 -11 3 14.9 2.7
 -11 -11 3 13.1 3.2
 10 11 -3 4.5 1.9
 -10 -11 3 0.2 0.9
 -10 -11 3 2.9 1.4
 -10 -11 3 2.4 1.7
 9 11 -3 1 1.5
 -9 -11 3 1.6 1.6
 -9 -11 3 -0.3 0.6
 -9 -11 3 1.7 1
 8 11 -3 53.19 5.6
 -8 -11 3 52.99 4.9
 -8 -11 3 47.2 3.8
 -8 -11 3 47 5.2
 7 11 -3 10.5 2.5
 -7 -11 3 11.7 2.1
 -7 -11 3 13.9 2.5
 -7 -11 3 10.5 1.2
 6 11 -3 0.7 1.2
 -6 -11 3 1.1 1.1
 -6 -11 3 0.4 0.4
 5 11 -3 5.7 1.7
 5 11 -3 6.2 1.8
 -5 -11 3 4.7 0.7
 -5 -11 3 5.1 1.3
 -5 -11 3 4.4 1.5
 4 11 -3 96.49 8.4
 4 11 -3 86.09 8.2
 -4 -11 3 119.09 8.2
 3 11 -3 6.5 1.7
 3 11 -3 6.2 1.7
 -3 -11 3 9.9 1.4
 2 11 -3 72.19 5.6
 2 11 -3 72.09 6.4
 2 11 -3 76.19 6.5
 -2 -11 3 84.69 6.2
 1 11 -3 0.8 0.8
 1 11 -3 -0.1 0.8
 1 11 -3 0.3 0.3
 -1 -11 3 2.1 1.1
 -1 -11 3 0 0.5
 0 11 -3 55.99 5
 0 11 -3 55.69 4.3
 0 -11 3 60.59 4.7
 -1 11 -3 32.6 3.2
 -1 11 -3 30.9 2.6
 1 -11 3 33.2 2.9
 -2 11 -3 13.5 1.9
 -2 11 -3 14 1.4
 2 -11 3 13.4 1.6
 -3 11 -3 22.1 2.5
 -3 11 -3 23.9 2.1
 3 -11 3 25.7 2.3
 -4 11 -3 0.5 0.4
 4 -11 3 0.8 1.2
 4 -11 3 0.6 0.6
 -5 11 -3 42.2 3.8
 -5 11 -3 40.6 3.3
 5 -11 3 42.1 3.5
 5 -11 3 43.7 3.2
 5 -11 3 32.2 3.8
 -6 11 -3 5.8 1.8
 -6 11 -3 7.5 1.5
 -6 11 -3 7.6 1.1
 6 -11 3 5.9 0.9
 6 -11 3 6.2 2
 -7 11 -3 10.5 2.6
 -7 11 -3 10.4 1.4
 -7 11 -3 13.4 1.9
 7 -11 3 9.8 1.2
 7 -11 3 11.3 2.2
 -8 11 -3 0.6 0.6
 -8 11 -3 -0.7 1.4
 -8 11 -3 -0.4 0.9
 8 -11 3 0.4 0.5
 8 -11 3 -0.1 1.3
 -12 -10 3 1.1 1.9
 11 10 -3 0.6 1.7
 11 10 -3 4.3 1.1
 -11 -10 3 4.3 3.2
 -11 -10 3 0 1.5
 -11 -10 3 2.9 1.5
 10 10 -3 2.2 1.6
 -10 -10 3 -0.8 1.1
 -10 -10 3 3 1.7
 -10 -10 3 1.4 1
 9 10 -3 -0.1 1.4
 -9 -10 3 -1.1 1.1
 -9 -10 3 -0.3 0.9
 -9 -10 3 0.8 0.7
 8 10 -3 5.4 2.1
 -8 -10 3 5.6 1.6
 -8 -10 3 3.7 0.9
 -8 -10 3 8.4 2.3
 7 10 -3 9 2.9
 -7 -10 3 16.6 2.8
 -7 -10 3 13.6 1.3
 6 10 -3 2.9 1.5
 -6 -10 3 3.9 0.7
 -6 -10 3 4.3 1.5
 -6 -10 3 2.8 1.1
 5 10 -3 1.3 1
 5 10 -3 2.4 1.3
 -5 -10 3 0.4 0.6
 -5 -10 3 0.4 0.4
 -5 -10 3 -0.1 0.7
 4 10 -3 1.4 1
 4 10 -3 1.1 1
 -4 -10 3 0.8 0.8
 -4 -10 3 3.4 1.1
 3 10 -3 0.2 0.7
 3 10 -3 0 0.7
 -3 -10 3 -0.1 0.5
 0 10 -3 8.5 1.4
 0 10 -3 4.7 0.7
 0 -10 3 5.3 1
 -1 10 -3 0.4 0.7
 -1 10 -3 0.6 0.3
 1 -10 3 0.4 1.2
 1 -10 3 -0.2 0.4
 -2 10 -3 0.7 0.6
 -2 10 -3 0.7 0.4
 2 -10 3 0.6 0.5
 -3 10 -3 4.2 0.7
 -3 10 -3 5.4 1.2
 3 -10 3 2.5 1.4
 3 -10 3 4.7 0.9
 -4 10 -3 23.8 2.4
 -4 10 -3 23 1.9
 4 -10 3 20.5 2
 4 -10 3 16.4 2.8
 4 -10 3 20.2 1.8
 -5 10 -3 9.7 1.6
 5 -10 3 11.7 1.3
 5 -10 3 10.4 1.9
 5 -10 3 9.9 1.3
 -6 10 -3 2 0.8
 -6 10 -3 2.6 0.7
 -6 10 -3 1.1 1.1
 6 -10 3 3.7 1.5
 6 -10 3 3.7 0.7
 -7 10 -3 1 0.8
 -7 10 -3 1 0.6
 -7 10 -3 1.2 1.4
 7 -10 3 0.4 0.4
 7 -10 3 1.1 1.1
 -8 10 -3 -0.2 0.5
 -8 10 -3 0.6 0.8
 -8 10 -3 -0.9 1.1
 8 -10 3 -0.2 0.4
 -9 10 -3 0.3 0.9
 -9 10 -3 0.7 1.6
 -9 10 -3 -0.3 0.6
 9 -10 3 0.6 0.5
 9 -10 3 -0.9 1.1
 12 9 -3 3.5 1.2
 12 9 -3 3.6 2.2
 -12 -9 3 5 1.9
 -12 -9 3 -0.5 1.8
 -12 -9 3 2.7 2.2
 11 9 -3 -0.5 0.9
 11 9 -3 -0.2 1.6
 -11 -9 3 -0.8 1.6
 -11 -9 3 0.2 1.3
 -11 -9 3 -2.2 1
 10 9 -3 1.1 0.7
 10 9 -3 -1.1 1.2
 -10 -9 3 0.6 1
 -10 -9 3 -1.8 1.3
 -10 -9 3 -0.7 1
 9 9 -3 17.3 3.1
 -9 -9 3 14.3 2.5
 -9 -9 3 20.9 3.4
 8 9 -3 11.4 2.5
 -8 -9 3 15.6 2.7
 -8 -9 3 17.4 2.8
 -8 -9 3 9.8 1.3
 7 9 -3 24.1 3.3
 -7 -9 3 23 3.2
 -7 -9 3 23.1 2
 -7 -9 3 26.2 3.2
 6 9 -3 20.7 3.1
 -6 -9 3 23.1 2.8
 -6 -9 3 28 3.2
 -6 -9 3 23.6 2
 5 9 -3 80.99 7.2
 -5 -9 3 80.09 6
 -5 -9 3 87.69 6.9
 -5 -9 3 90.49 7.1
 4 9 -3 4.1 1.5
 4 9 -3 4.6 1.4
 -4 -9 3 5 1.2
 -4 -9 3 7.2 1.7
 3 9 -3 177.78 13.4
 3 9 -3 152.28 13.2
 -3 -9 3 199.98 13.2
 2 9 -3 109.99 8.7
 2 9 -3 101.69 8.6
 -2 -9 3 122.29 8.5
 1 9 -3 4.7 1.3
 1 9 -3 3.1 1
 1 9 -3 3.2 0.5
 -1 -9 3 0.1 1.1
 -1 -9 3 4.2 1
 0 9 -3 61.39 4.7
 0 9 -3 65.69 5.3
 0 -9 3 68.49 5.1
 -1 9 -3 95.09 7.1
 -1 9 -3 101.09 7.6
 1 -9 3 101.19 7.4
 -2 9 -3 39.8 3.3
 -2 9 -3 46.4 3.8
 2 -9 3 45.7 3.6
 -3 9 -3 5.1 1.1
 -3 9 -3 4.9 0.7
 3 -9 3 2.9 1.3
 3 -9 3 5.6 0.7
 3 -9 3 4.3 0.8
 -4 9 -3 12.4 1.2
 -4 9 -3 11.1 1.5
 4 -9 3 12.4 1.4
 4 -9 3 12.7 1.2
 4 -9 3 6.3 1.9
 -5 9 -3 0 0.6
 -5 9 -3 0.3 0.4
 5 -9 3 -1 0.9
 5 -9 3 -0.5 0.3
 -6 9 -3 35.5 3.2
 -6 9 -3 33.3 3.9
 6 -9 3 35.3 3
 6 -9 3 33.9 3.6
 -7 9 -3 12.2 1.7
 -7 9 -3 12.4 1.5
 -7 9 -3 18.6 2.7
 7 -9 3 8.8 2.1
 7 -9 3 13.5 1.3
 -8 9 -3 6.8 1.4
 -8 9 -3 5.6 2.1
 -8 9 -3 5.7 1.1
 8 -9 3 7.7 1
 8 -9 3 8.9 2.2
 -9 9 -3 7.3 2.4
 -9 9 -3 5.8 1.4
 -9 9 -3 5.8 1.2
 9 -9 3 7 2
 9 -9 3 6.9 1
 12 8 -3 2.1 1.9
 12 8 -3 0.5 0.8
 -12 -8 3 3.3 1.9
 -12 -8 3 0.3 1.5
 11 8 -3 2.1 1.8
 11 8 -3 -0.7 0.8
 -11 -8 3 -0.8 1.3
 -11 -8 3 0.5 1.3
 -11 -8 3 0.8 1.2
 10 8 -3 3.1 1
 10 8 -3 3.3 1.9
 -10 -8 3 1.1 1.6
 -10 -8 3 3.2 1.3
 -10 -8 3 -0.1 0.9
 9 8 -3 0.5 1.2
 -9 -8 3 0.5 0.7
 -9 -8 3 -1.8 1
 -9 -8 3 1.3 1
 8 8 -3 4 1.7
 -8 -8 3 6.6 2.1
 -8 -8 3 5.4 1
 -8 -8 3 8.5 1.7
 7 8 -3 38 4.1
 -7 -8 3 42.4 4.2
 -7 -8 3 30.7 3.5
 -7 -8 3 32.4 2.7
 6 8 -3 20.5 2.9
 -6 -8 3 15.6 2.6
 -6 -8 3 16.4 2.3
 -6 -8 3 19.8 1.7
 5 8 -3 7 1.9
 -5 -8 3 6.8 1.5
 -5 -8 3 8.8 1.7
 -5 -8 3 8.5 0.9
 4 8 -3 0.5 0.8
 4 8 -3 2.3 1.1
 -4 -8 3 0.9 0.7
 -4 -8 3 1.6 0.9
 -4 -8 3 1 0.4
 3 8 -3 2.7 1.1
 3 8 -3 0 0.9
 -3 -8 3 2.2 0.8
 -3 -8 3 1.5 0.9
 2 8 -3 1 0.8
 2 8 -3 1.2 0.9
 -2 -8 3 2.9 0.8
 1 8 -3 7.3 0.8
 1 8 -3 7.2 1.4
 1 8 -3 6.8 1.4
 -1 -8 3 8.7 1.6
 -1 -8 3 7 1.1
 0 8 -3 1.6 0.8
 0 8 -3 2.4 0.5
 0 -8 3 1.6 0.6
 -1 8 -3 4.1 1
 -1 8 -3 5.2 0.6
 1 -8 3 4.6 0.8
 -2 8 -3 15.5 1.7
 -2 8 -3 17.4 1.4
 2 -8 3 15.7 1.6
 2 -8 3 15.2 1.4
 -3 8 -3 1.8 0.5
 -3 8 -3 2.1 0.7
 3 -8 3 2.7 0.6
 3 -8 3 1.2 0.4
 3 -8 3 1.7 1.1
 -4 8 -3 32.6 2.8
 -4 8 -3 33.7 2.5
 4 -8 3 28.7 2.6
 4 -8 3 30.3 2.4
 4 -8 3 26.1 3
 -5 8 -3 0.6 0.4
 -5 8 -3 1.4 1.9
 -5 8 -3 0 0.5
 5 -8 3 1.2 0.4
 5 -8 3 1.6 1.2
 -6 8 -3 1.4 0.5
 -6 8 -3 3.3 2.1
 -6 8 -3 0.6 0.6
 -6 8 -3 1.2 1
 6 -8 3 -0.1 0.3
 6 -8 3 0.3 1
 -7 8 -3 6.2 1
 -7 8 -3 6.9 2.4
 -7 8 -3 5.8 1.2
 -7 8 -3 3 1.5
 7 -8 3 4.8 0.9
 7 -8 3 6.6 1.6
 -8 8 -3 6.4 3.1
 -8 8 -3 3.5 0.9
 -8 8 -3 1.7 1.4
 -8 8 -3 3.3 0.9
 8 -8 3 3.8 0.8
 8 -8 3 5.8 1.6
 -9 8 -3 0.3 0.5
 -9 8 -3 0.3 0.7
 -9 8 -3 -1.6 1.3
 9 -8 3 0.2 0.4
 9 -8 3 -0.5 1.2
 -10 8 -3 -1 0.8
 -10 8 -3 -0.6 1.8
 -10 8 -3 -0.6 0.7
 10 -8 3 0 0.5
 10 -8 3 -1.2 0.9
 12 7 -3 20.6 3.6
 12 7 -3 14.9 1.9
 -12 -7 3 13 3.5
 -12 -7 3 11.1 2.6
 11 7 -3 0.7 1.4
 11 7 -3 1.1 0.7
 -11 -7 3 0.8 1.2
 -11 -7 3 0 1.7
 -11 -7 3 0.2 1.3
 10 7 -3 3.2 1.6
 10 7 -3 3.2 1
 -10 -7 3 3.5 1.8
 -10 -7 3 2.7 1.4
 -10 -7 3 3.3 1.2
 9 7 -3 12.5 2.5
 9 7 -3 9.9 1.6
 -9 -7 3 13.9 3.1
 -8 -7 3 13.5 1.5
 -8 -7 3 17.2 2.4
 -8 -7 3 15 3.6
 7 7 -3 22.2 3.1
 -7 -7 3 17.7 2.6
 -7 -7 3 23.3 2
 -7 -7 3 25.2 3.2
 -7 -7 3 23 2
 6 7 -3 30.5 3.7
 -6 -7 3 39.1 4
 -6 -7 3 32.8 3.5
 -6 -7 3 36.8 2.8
 5 7 -3 206.68 15.3
 -5 -7 3 205.38 15.2
 -5 -7 3 202.78 14.2
 -5 -7 3 192.58 14.9
 4 7 -3 47.8 4.5
 4 7 -3 36.4 4.2
 -4 -7 3 52.79 4.4
 -4 -7 3 55.29 3.7
 -4 -7 3 45.5 4.3
 3 7 -3 45.2 4.8
 3 7 -3 63.29 5.1
 -3 -7 3 64.09 5
 -3 -7 3 62.19 4.9
 2 7 -3 32.9 3.5
 2 7 -3 38.9 3.6
 -2 -7 3 44.1 3.5
 1 7 -3 273.57 21
 1 7 -3 289.47 20.5
 1 7 -3 298.07 21.1
 -1 -7 3 318.47 21
 0 7 -3 74.09 5.4
 0 7 -3 73.89 5.9
 0 -7 3 79.89 5.8
 -1 7 -3 322.07 23.4
 -1 7 -3 321.47 23.1
 1 -7 3 350.66 23.3
 -2 7 -3 102.79 7.5
 -2 7 -3 104.29 7.8
 2 -7 3 104.59 7.5
 2 -7 3 108.29 7.7
 -3 7 -3 76.39 5.5
 -3 7 -3 73.79 5.7
 3 -7 3 75.89 5.6
 3 -7 3 75.29 5.4
 -4 7 -3 9.6 2.4
 -4 7 -3 15 1.6
 -4 7 -3 15.8 1.4
 4 -7 3 15 1.5
 4 -7 3 16.6 2
 4 -7 3 16 1.3
 -5 7 -3 0.4 0.4
 -5 7 -3 -0.2 0.7
 -5 7 -3 -0.5 0.4
 -5 7 -3 -1.1 1.2
 5 -7 3 -0.4 0.9
 5 -7 3 0.3 0.3
 -6 7 -3 10.9 1.2
 -6 7 -3 10.4 1.4
 -6 7 -3 8.2 2.2
 -6 7 -3 13.9 3
 6 -7 3 12.8 1.2
 6 -7 3 10.7 1.8
 -7 7 -3 0.3 0.5
 -7 7 -3 1 1.9
 -7 7 -3 0.3 0.5
 -7 7 -3 1 1
 7 -7 3 0.4 0.4
 7 -7 3 0.5 0.9
 -8 7 -3 66.99 6.9
 -8 7 -3 68.79 5.7
 -8 7 -3 83.79 7.3
 -8 7 -3 75.19 5.9
 8 -7 3 78.89 6.4
 8 -7 3 75.19 5.6
 -9 7 -3 1.6 2.5
 -9 7 -3 1.6 0.7
 -9 7 -3 3.5 1.8
 -9 7 -3 0.1 0.6
 9 -7 3 -0.5 0.4
 9 -7 3 -0.4 1
 -10 7 -3 13.4 3
 -10 7 -3 14.5 1.8
 -10 7 -3 12.2 1.7
 10 -7 3 9.8 2.1
 10 -7 3 13.8 1.4
 12 6 -3 0.3 0.7
 12 6 -3 0.3 0.7
 12 6 -3 -1.3 1.5
 -12 -6 3 3.2 2.3
 -12 -6 3 1.8 1.6
 11 6 -3 1.2 0.7
 11 6 -3 3 1.7
 -11 -6 3 1 1.9
 -11 -6 3 -0.2 1.3
 -11 -6 3 0.1 1
 10 6 -3 9.9 1.3
 10 6 -3 7.4 2.1
 10 6 -3 9.7 1.4
 -10 -6 3 5.8 1.8
 -10 -6 3 10.2 2.8
 -10 -6 3 12.6 1.9
 9 6 -3 0.5 0.5
 9 6 -3 1.5 1.5
 9 6 -3 -0.3 0.5
 -9 -6 3 0.4 1.3
 -9 -6 3 0.3 0.8
 -9 -6 3 1.1 0.9
 8 6 -3 12 2.3
 8 6 -3 11.5 1.2
 8 6 -3 13.2 1.6
 -8 -6 3 9.7 2
 -8 -6 3 9.9 1.4
 -8 -6 3 12.5 2.7
 7 6 -3 0.1 1
 -7 -6 3 -0.2 1
 -7 -6 3 0.7 0.9
 -7 -6 3 0.7 0.5
 6 6 -3 1.5 1.1
 -6 -6 3 0.3 0.4
 -6 -6 3 1.4 1.1
 -6 -6 3 0.1 0.7
 5 6 -3 5.4 1.6
 -5 -6 3 4.7 1.2
 -5 -6 3 4.6 0.7
 -5 -6 3 5.8 1.5
 4 6 -3 1.8 1
 -4 -6 3 0.9 0.9
 -4 -6 3 0.4 0.3
 -4 -6 3 0.8 0.7
 3 6 -3 1.2 0.8
 3 6 -3 1.6 0.9
 -3 -6 3 1.1 0.9
 -3 -6 3 0.8 0.8
 2 6 -3 37.4 3.7
 2 6 -3 40.4 3.7
 -2 -6 3 45.4 3.7
 -2 -6 3 46.8 3.7
 1 6 -3 5.3 1.1
 1 6 -3 3.7 0.5
 1 6 -3 4.2 1
 -1 -6 3 5.8 0.9
 0 6 -3 5.9 1.1
 0 6 -3 6.9 0.7
 0 -6 3 7.5 1
 -1 6 -3 8.7 0.8
 -1 6 -3 9.2 1.2
 1 -6 3 7.5 0.8
 1 -6 3 10 1.1
 -2 6 -3 2.8 0.5
 -2 6 -3 2 0.6
 2 -6 3 2.9 0.5
 2 -6 3 3.4 0.7
 2 -6 3 1.7 1.2
 -3 6 -3 15.4 1.6
 -3 6 -3 9.8 2.2
 -3 6 -3 16.4 1.4
 3 -6 3 18.2 1.5
 3 -6 3 16.1 1.3
 -4 6 -3 4.9 1.9
 -4 6 -3 9.9 1.1
 -4 6 -3 9.2 0.9
 4 -6 3 9.8 1
 4 -6 3 9.1 0.9
 4 -6 3 9.6 1.6
 -5 6 -3 0.7 0.4
 -5 6 -3 -0.1 0.6
 -5 6 -3 0.1 0.4
 -5 6 -3 -0.2 1.4
 5 -6 3 0.4 0.3
 5 -6 3 0.3 0.8
 -6 6 -3 57.89 5.4
 -6 6 -3 50.49 5.4
 -6 6 -3 58.89 4.6
 -6 6 -3 61.09 4.5
 6 -6 3 64.39 5.1
 6 -6 3 58.19 4.4
 -7 6 -3 1.1 0.6
 -7 6 -3 0 0.5
 -7 6 -3 0.2 0.9
 -7 6 -3 0.4 1.9
 7 -6 3 0.1 0.9
 7 -6 3 0 0.3
 -8 6 -3 1.6 0.7
 -8 6 -3 2.3 2.3
 -8 6 -3 1.2 1.4
 8 -6 3 2.3 1.2
 -9 6 -3 0.9 0.7
 -9 6 -3 1.4 0.8
 -9 6 -3 3.3 1.8
 -9 6 -3 8 2.9
 9 -6 3 2.3 0.6
 9 -6 3 3.2 1.4
 -10 6 -3 0.7 0.7
 -10 6 -3 0.1 0.7
 -10 6 -3 2.1 5.2
 10 -6 3 0.2 0.5
 10 -6 3 0.6 1
 -11 6 -3 0.2 0.8
 -11 6 -3 -0.3 0.8
 11 -6 3 0.4 1
 11 -6 3 0.1 0.5
 12 5 -3 37.7 3.4
 12 5 -3 41.8 5
 12 5 -3 38.8 3.3
 -12 -5 3 40.7 5.4
 -12 -5 3 29 4.2
 11 5 -3 3.7 1
 11 5 -3 2.8 1.7
 11 5 -3 3.2 0.8
 -11 -5 3 1.6 1.6
 -11 -5 3 4.7 1.5
 -11 -5 3 0.6 1.6
 10 5 -3 22.6 2.1
 10 5 -3 26.9 3.5
 -10 -5 3 30.2 3.9
 -10 -5 3 21.5 2.9
 -10 -5 3 13.6 2.4
 9 5 -3 1.4 0.6
 9 5 -3 0.3 0.6
 9 5 -3 0.3 0.9
 -9 -5 3 1.9 1.2
 -9 -5 3 0.7 0.9
 -9 -5 3 0.7 1
 8 5 -3 15.6 1.8
 8 5 -3 16.5 2.6
 8 5 -3 17.9 1.6
 -8 -5 3 15.4 1.8
 -8 -5 3 15.7 2.7
 -8 -5 3 10.7 2.2
 7 5 -3 20.3 2.7
 7 5 -3 21.4 1.8
 -7 -5 3 20.2 1.9
 -7 -5 3 17.8 2.5
 -7 -5 3 21.2 3
 6 5 -3 51.09 4.8
 6 5 -3 49.9 3.8
 -6 -5 3 50.99 3.8
 -6 -5 3 51.89 4.8
 -6 -5 3 43.7 4.4
 5 5 -3 346.57 24.4
 -5 -5 3 344.87 23.4
 -5 -5 3 349.77 24.4
 -5 -5 3 301.37 24
 4 5 -3 78.09 6.3
 -4 -5 3 69.19 6
 -4 -5 3 77.09 5.4
 -4 -5 3 75.29 6.2
 3 5 -3 116.29 9.1
 3 5 -3 95.69 8.9
 -3 -5 3 131.29 9.1
 -3 -5 3 123.09 9
 -3 -5 3 129.19 8.5
 2 5 -3 172.28 14.7
 2 5 -3 211.38 15.1
 -2 -5 3 220.28 14.7
 -2 -5 3 213.68 14.7
 1 5 -3 150.78 10.6
 1 5 -3 149.88 11
 -1 -5 3 154.88 11
 0 5 -3 22.5 2
 0 5 -3 20.9 1.7
 0 -5 3 22.4 1.9
 -1 5 -3 99.39 7.1
 -1 5 -3 104.29 7.4
 1 -5 3 107.49 7.3
 1 -5 3 92.49 7.1
 -2 5 -3 6.2 0.7
 -2 5 -3 6.7 0.9
 2 -5 3 5.5 0.8
 2 -5 3 6.6 0.6
 2 -5 3 2.6 1.2
 -3 5 -3 7 0.9
 -3 5 -3 7.1 0.8
 3 -5 3 8.8 1.5
 3 -5 3 7.2 0.9
 3 -5 3 7.3 0.7
 -4 5 -3 4.3 1.7
 -4 5 -3 3.7 0.6
 -4 5 -3 2.6 0.6
 4 -5 3 4.6 0.6
 4 -5 3 3 0.5
 4 -5 3 4.8 1.2
 -5 5 -3 55.19 5
 -5 5 -3 51.09 4.2
 -5 5 -3 58.79 4.2
 -5 5 -3 54.99 4.9
 5 -5 3 54.09 4.1
 5 -5 3 58.09 4.6
 -6 5 -3 17.7 1.7
 -6 5 -3 17.2 1.7
 -6 5 -3 23.5 2.9
 -6 5 -3 15.3 2.3
 6 -5 3 20.3 2.2
 6 -5 3 18.9 1.6
 -7 5 -3 4.1 0.9
 -7 5 -3 9.9 2.6
 -7 5 -3 4.4 1.6
 -7 5 -3 6.5 1
 7 -5 3 7.4 1.5
 7 -5 3 6.5 0.8
 -8 5 -3 38.5 4.4
 -8 5 -3 34.8 3.1
 -8 5 -3 35.1 4.2
 -8 5 -3 35.1 3.1
 8 -5 3 39.4 3.6
 8 -5 3 36.1 2.9
 -9 5 -3 51.69 5.4
 -9 5 -3 53.19 5.5
 -9 5 -3 48.4 4
 -9 5 -3 46.8 4
 9 -5 3 48.2 4.4
 9 -5 3 46.1 3.7
 -10 5 -3 23.3 2.3
 -10 5 -3 19.1 3.8
 -10 5 -3 17.6 3.5
 -10 5 -3 16.7 2
 10 -5 3 20.1 1.8
 10 -5 3 18.7 2.4
 -11 5 -3 15.4 1.9
 -11 5 -3 7.8 3
 -11 5 -3 21.6 4.9
 -11 5 -3 14.2 2
 11 -5 3 12.2 1.5
 11 -5 3 16.3 2.3
 12 4 -3 0.5 0.7
 12 4 -3 1.5 0.7
 12 4 -3 0.5 1.6
 -12 -4 3 0.2 1.8
 -12 -4 3 0.5 1.3
 11 4 -3 0.8 0.7
 11 4 -3 0.7 0.6
 11 4 -3 2.4 1.6
 -11 -4 3 0.8 1.8
 -11 -4 3 1.3 1.1
 -11 -4 3 -1.4 1.5
 10 4 -3 2.2 0.8
 10 4 -3 3.7 1.6
 10 4 -3 2.9 0.8
 -10 -4 3 2.2 1.2
 -10 -4 3 5.3 2.2
 -10 -4 3 1.3 1.4
 9 4 -3 13.4 1.5
 9 4 -3 12.9 1.4
 9 4 -3 14 2.5
 -9 -4 3 9.6 1.8
 -9 -4 3 12.8 2.9
 -9 -4 3 10.4 2
 8 4 -3 24.4 2.1
 8 4 -3 22.5 2.9
 8 4 -3 19.8 1.9
 -8 -4 3 18 2.1
 -8 -4 3 21.3 3.1
 7 4 -3 0.5 0.5
 7 4 -3 1.2 1
 7 4 -3 0.9 0.5
 -7 -4 3 0.1 0.8
 -7 -4 3 0.9 0.6
 6 4 -3 0.4 0.3
 6 4 -3 -0.3 0.6
 -6 -4 3 0.3 0.5
 -6 -4 3 -0.4 0.5
 -6 -4 3 0.8 0.9
 5 4 -3 0.3 0.7
 5 4 -3 0 0.3
 -5 -4 3 0.1 0.6
 -5 -4 3 -0.2 0.3
 -5 -4 3 -1.1 0.6
 4 4 -3 0.5 0.8
 -4 -4 3 0.7 0.9
 -4 -4 3 0.3 0.7
 -4 -4 3 0.9 0.4
 3 4 -3 0.6 0.7
 -3 -4 3 0.7 0.7
 -3 -4 3 0 0.2
 -3 -4 3 -0.2 0.5
 2 4 -3 25.9 2.2
 2 4 -3 17.4 2.2
 -2 -4 3 22.1 2.1
 -2 -4 3 22.9 2.1
 1 4 -3 32.3 2.7
 1 4 -3 30.2 2.8
 -1 -4 3 35.2 2.9
 0 4 -3 23.5 2.1
 0 -4 3 22.7 1.8
 0 -4 3 25.2 2
 -1 4 -3 3.8 0.4
 -1 4 -3 3.3 0.6
 1 -4 3 0.2 1.1
 1 -4 3 3.4 0.4
 1 -4 3 2.6 0.5
 -2 4 -3 6.4 0.6
 -2 4 -3 6 0.8
 2 -4 3 6.5 0.8
 2 -4 3 6.6 0.6
 -3 4 -3 56.69 4.3
 -3 4 -3 55.59 4.2
 3 -4 3 66.89 4.8
 3 -4 3 55.29 4.2
 3 -4 3 58.19 4.3
 -4 4 -3 1.3 0.7
 -4 4 -3 0 1.2
 -4 4 -3 0.9 0.3
 -4 4 -3 1.3 0.4
 4 -4 3 0.3 0.9
 4 -4 3 0.7 0.3
 -5 4 -3 3.8 0.7
 -5 4 -3 7.8 1.8
 -5 4 -3 4 0.7
 -5 4 -3 7.1 1.5
 5 -4 3 5.5 1.2
 5 -4 3 4.9 0.6
 -6 4 -3 2.4 1.7
 -6 4 -3 0.8 0.4
 -6 4 -3 -0.3 0.3
 -6 4 -3 0.8 0.8
 6 -4 3 0.2 0.8
 6 -4 3 0.1 0.3
 -7 4 -3 5.2 0.9
 -7 4 -3 6.8 1
 -7 4 -3 4.5 1.5
 -7 4 -3 6.7 2.1
 7 -4 3 5.2 1.2
 7 -4 3 4.9 0.8
 -8 4 -3 6.9 1
 -8 4 -3 7.2 2.4
 -8 4 -3 7.9 2.1
 -8 4 -3 8.3 1.2
 8 -4 3 7.6 1.6
 8 -4 3 8.4 1
 -9 4 -3 0.4 1.2
 -9 4 -3 0.6 0.5
 -9 4 -3 0 0.5
 -9 4 -3 -1.2 2.1
 9 -4 3 0.6 0.4
 9 -4 3 0 0.8
 -10 4 -3 0.1 0.5
 -10 4 -3 -1.3 1.3
 -10 4 -3 0.4 2.5
 -10 4 -3 -0.7 0.6
 10 -4 3 1.3 1
 10 -4 3 1.4 0.5
 -11 4 -3 -0.7 0.6
 -11 4 -3 0 0.8
 -11 4 -3 1.6 1.8
 -11 4 -3 -0.5 3
 11 -4 3 0.2 0.5
 12 3 -3 16.4 2
 12 3 -3 15.7 1.7
 -12 -3 3 10.3 2.6
 -12 -3 3 17 4.2
 11 3 -3 6.6 1
 11 3 -3 5.6 2
 11 3 -3 4.6 1.1
 -11 -3 3 3.5 2.1
 -11 -3 3 1.1 1.6
 10 3 -3 6.1 1
 10 3 -3 4.4 1.7
 -10 -3 3 4.8 2
 9 3 -3 5.1 0.9
 9 3 -3 3.3 1.5
 9 3 -3 5.1 0.9
 -9 -3 3 4.4 1.8
 -9 -3 3 2.6 1.2
 8 3 -3 1.7 1.2
 8 3 -3 1 0.6
 8 3 -3 0.3 0.4
 -8 -3 3 1.2 1
 -8 -3 3 0.7 1.1
 7 3 -3 2.8 0.7
 7 3 -3 3.3 1.3
 7 3 -3 2.3 0.7
 -7 -3 3 2.5 0.8
 -7 -3 3 2.2 1.1
 6 3 -3 78.59 5.9
 6 3 -3 78.89 5.8
 6 3 -3 78.79 6.6
 -6 -3 3 79.89 6.8
 -6 -3 3 77.89 5.9
 5 3 -3 16.8 2.2
 5 3 -3 16 1.5
 -5 -3 3 17.4 2.3
 -5 -3 3 17.3 1.5
 4 3 -3 303.17 22.2
 4 3 -3 300.47 21.7
 -4 -3 3 323.67 21.7
 -4 -3 3 309.77 22.3
 3 3 -3 14.5 1.8
 -3 -3 3 12.3 1.6
 -3 -3 3 17.3 1.9
 -3 -3 3 14.1 1.2
 2 3 -3 768.32 51.49
 -2 -3 3 646.24 51.39
 -2 -3 3 804.82 51.49
 1 3 -3 0.8 0.6
 1 3 -3 1 0.5
 -1 -3 3 0.8 0.5
 -1 -3 3 1.3 0.6
 0 3 -3 469.65 33
 0 3 -3 464.55 32.7
 0 -3 3 500.45 32.9
 0 -3 3 458.55 32.7
 -1 3 -3 0.9 0.2
 -1 3 -3 0.9 0.3
 1 -3 3 -0.1 0.9
 1 -3 3 0.4 0.2
 1 -3 3 0.7 0.3
 -2 3 -3 7 0.8
 -2 3 -3 3.6 1.3
 -2 3 -3 7 0.7
 2 -3 3 6.5 1.2
 2 -3 3 8.6 0.7
 -3 3 -3 131.39 9.5
 -3 3 -3 129.49 9
 -3 3 -3 129.99 9.5
 -3 3 -3 129.59 9.1
 3 -3 3 117.59 9.3
 3 -3 3 135.69 9.1
 3 -3 3 123.39 9
 -4 3 -3 2.5 1.3
 -4 3 -3 0.7 0.6
 -4 3 -3 0.8 0.4
 -4 3 -3 1.3 0.4
 4 -3 3 1.2 0.9
 4 -3 3 1.9 0.4
 -5 3 -3 61.29 4.7
 -5 3 -3 63.49 5.4
 -5 3 -3 64.49 5.3
 -5 3 -3 64.29 4.7
 5 -3 3 60.99 4.6
 5 -3 3 62.99 5
 -6 3 -3 35.8 2.9
 -6 3 -3 37.7 2.9
 -6 3 -3 39.7 3.7
 -6 3 -3 34.3 3.7
 6 -3 3 33.1 2.8
 6 -3 3 38.5 3.3
 -7 3 -3 22 3.1
 -7 3 -3 29.4 3.4
 -7 3 -3 25.7 2.3
 -7 3 -3 29.3 2.4
 7 -3 3 28.1 2.2
 7 -3 3 27.6 2.7
 -8 3 -3 8.9 2.3
 -8 3 -3 7.9 1.2
 -8 3 -3 8.2 2.7
 -8 3 -3 6.5 1
 8 -3 3 7.7 1.5
 8 -3 3 6.1 0.9
 -9 3 -3 38.6 3.3
 -9 3 -3 35.7 4.5
 -9 3 -3 43 4.6
 9 -3 3 39.8 3.3
 9 -3 3 40.1 3.7
 -10 3 -3 0.3 2.5
 -10 3 -3 2.6 1.9
 -10 3 -3 2.1 0.7
 -10 3 -3 1.7 0.9
 10 -3 3 0.6 0.5
 10 -3 3 2.4 1
 -11 3 -3 3 2
 -11 3 -3 8.3 1.2
 -11 3 -3 8.4 3.1
 11 -3 3 7.6 1.6
 11 -3 3 7.7 1.1
 12 2 -3 2.3 1
 12 2 -3 2.2 0.7
 -12 -2 3 4.5 2.1
 -12 -2 3 3.7 2.3
 11 2 -3 4.6 0.8
 11 2 -3 2.3 0.9
 -11 -2 3 1.1 1.8
 -11 -2 3 0.9 1.7
 10 2 -3 0.1 0.4
 10 2 -3 0.1 0.5
 10 2 -3 -0.4 0.9
 -10 -2 3 1.6 1.6
 -10 -2 3 6.3 1.6
 9 2 -3 22.8 2.9
 9 2 -3 16.8 1.7
 9 2 -3 17.5 1.9
 -9 -2 3 20.6 3.3
 -9 -2 3 15.8 2.2
 8 2 -3 3.7 0.7
 8 2 -3 4 1
 8 2 -3 4.3 1.4
 -8 -2 3 4.2 1.6
 -8 -2 3 1.4 1.1
 7 2 -3 0.5 0.4
 7 2 -3 0.2 0.7
 7 2 -3 0.7 0.5
 -7 -2 3 1 0.7
 -7 -2 3 -0.5 0.7
 6 2 -3 6.6 1.5
 6 2 -3 8.3 0.9
 6 2 -3 7.1 0.9
 -6 -2 3 7.2 1.1
 -6 -2 3 7.1 1.7
 5 2 -3 9.7 1.1
 5 2 -3 10.2 1.1
 5 2 -3 12.4 1.8
 -5 -2 3 8.3 1.7
 -5 -2 3 9.5 1.1
 4 2 -3 5.6 1.2
 4 2 -3 4.4 0.6
 -4 -2 3 4.6 0.7
 -4 -2 3 6.4 1.3
 3 2 -3 3.9 0.5
 3 2 -3 5.2 1.1
 -3 -2 3 3.5 0.9
 -3 -2 3 4.1 0.6
 2 2 -3 0.6 0.5
 -2 -2 3 0.2 0.2
 -2 -2 3 1.2 0.5
 1 2 -3 3 0.7
 1 2 -3 2.8 0.6
 -1 -2 3 3.6 0.6
 -1 -2 3 3.8 0.8
 0 2 -3 3.8 0.4
 0 2 -3 4 0.7
 0 -2 3 4.2 0.4
 0 -2 3 4.6 0.6
 -1 2 -3 5.7 0.6
 -1 2 -3 6.1 0.5
 1 -2 3 5.7 0.5
 1 -2 3 5.7 0.6
 -2 2 -3 193.08 13.5
 -2 2 -3 199.98 13.6
 2 -2 3 191.98 13.5
 2 -2 3 185.28 13.5
 2 -2 3 201.98 13.8
 -3 2 -3 0.6 0.2
 -3 2 -3 1 0.3
 -3 2 -3 0.4 0.5
 -3 2 -3 -0.8 0.8
 3 -2 3 0.9 0.7
 3 -2 3 0.3 0.2
 -4 2 -3 5.3 1.1
 -4 2 -3 7.1 1.6
 -4 2 -3 4.7 0.7
 -4 2 -3 4.7 0.6
 4 -2 3 6.5 1.2
 4 -2 3 4.5 0.6
 -5 2 -3 13 1.2
 -5 2 -3 10.1 1.9
 -5 2 -3 10.4 1.8
 -5 2 -3 12.8 1.1
 5 -2 3 12 1.5
 5 -2 3 13.7 1.2
 -6 2 -3 13.8 1.3
 -6 2 -3 12.3 1.2
 -6 2 -3 11.8 2
 -6 2 -3 13.3 2
 6 -2 3 12.7 1.6
 6 -2 3 11.8 1.2
 -7 2 -3 4.8 1.6
 -7 2 -3 6.4 1
 -7 2 -3 7.1 2
 -7 2 -3 6 0.8
 7 -2 3 7.4 1.3
 7 -2 3 6.7 0.8
 -8 2 -3 8.1 1.2
 -8 2 -3 5 1.7
 -8 2 -3 6.3 0.9
 -8 2 -3 6.4 2.2
 8 -2 3 7.6 0.9
 8 -2 3 5.9 1.3
 -9 2 -3 0.4 1.2
 -9 2 -3 0.4 1.9
 -9 2 -3 0.3 0.4
 -9 2 -3 -0.1 0.6
 9 -2 3 -0.3 0.4
 9 -2 3 0.4 0.6
 -10 2 -3 5.4 1
 -10 2 -3 3.4 2.2
 -10 2 -3 4.5 2.7
 10 -2 3 6.1 1.5
 10 -2 3 5.5 1
 -11 2 -3 9.4 4.5
 -11 2 -3 10.4 3.3
 -11 2 -3 8.3 1.2
 11 -2 3 11.5 1.8
 11 -2 3 8.5 1.2
 -12 2 -3 3.8 3.6
 -12 2 -3 2.6 0.9
 12 -2 3 2.3 1.3
 12 -2 3 2.5 0.8
 12 1 -3 0.7 0.9
 12 1 -3 1 0.5
 -12 -1 3 -0.6 1.8
 -12 -1 3 -2.6 2.3
 11 1 -3 5.2 1.2
 -11 -1 3 0.2 1.9
 -11 -1 3 4.8 2.3
 10 1 -3 5.4 0.9
 10 1 -3 5.5 1.3
 -10 -1 3 6.5 2
 -10 -1 3 3.1 1.7
 9 1 -3 31.9 3.5
 9 1 -3 29.4 2.3
 9 1 -3 25.8 2.5
 -9 -1 3 24.5 2.9
 -9 -1 3 25.1 3.6
 8 1 -3 7.3 0.9
 8 1 -3 6.5 1.7
 8 1 -3 6.2 1.1
 -8 -1 3 7.9 2
 -8 -1 3 5.8 1.5
 7 1 -3 69.09 6
 7 1 -3 68.99 5.1
 7 1 -3 69.89 5.3
 -7 -1 3 62.19 6.1
 -7 -1 3 67.79 5.4
 6 1 -3 0.2 0.4
 6 1 -3 -0.9 0.5
 6 1 -3 0.3 0.3
 -6 -1 3 0.5 0.7
 -6 -1 3 0.2 0.6
 5 1 -3 156.88 10.9
 5 1 -3 153.88 10.8
 5 1 -3 156.18 11.5
 -5 -1 3 149.88 11.6
 -5 -1 3 145.59 10.9
 4 1 -3 76.39 5.3
 4 1 -3 71.69 5.8
 4 1 -3 74.49 5.4
 -4 -1 3 73.09 5.9
 -4 -1 3 70.59 5.4
 3 1 -3 1162.48 80.59
 -3 -1 3 1156.88 80.59
 2 1 -3 278.97 19.7
 2 1 -3 298.97 20
 -2 -1 3 273.87 20
 -2 -1 3 283.97 19.7
 1 1 -3 189.98 13.2
 -1 -1 3 186.08 13.2
 0 1 -3 272.77 19
 -1 1 -3 4 0.5
 -1 1 -3 3.9 0.4
 -1 1 -3 3.7 0.4
 1 -1 3 3.9 0.4
 1 -1 3 4.2 0.4
 -2 1 -3 441.46 30.5
 -2 1 -3 428.16 30.2
 -2 1 -3 430.76 30.4
 -2 1 -3 433.26 30.2
 2 -1 3 417.26 30.2
 2 -1 3 447.66 30.2
 2 -1 3 455.15 30.4
 -3 1 -3 6.2 1.1
 -3 1 -3 6.2 0.6
 -3 1 -3 6.5 0.7
 3 -1 3 6.6 1
 3 -1 3 6.2 0.7
 -4 1 -3 52.79 4.2
 -4 1 -3 50.89 3.7
 -4 1 -3 49.6 3.6
 -4 1 -3 51.19 4.3
 4 -1 3 47.5 3.7
 4 -1 3 46.9 4.1
 4 -1 3 50.69 3.9
 -5 1 -3 2.9 0.6
 -5 1 -3 4 1.1
 -5 1 -3 2 1.1
 5 -1 3 3 0.5
 5 -1 3 2.6 0.8
 5 -1 3 1.6 0.8
 -6 1 -3 38.4 3.2
 -6 1 -3 40 3.1
 -6 1 -3 41.6 3.7
 -6 1 -3 39.5 4
 6 -1 3 40.6 3.4
 6 -1 3 40.8 3.1
 -7 1 -3 0.1 0.3
 -7 1 -3 -0.3 0.4
 -7 1 -3 1 1.1
 -7 1 -3 0 1.5
 7 -1 3 0.1 0.7
 7 -1 3 0.6 0.4
 -8 1 -3 7.5 1.3
 -8 1 -3 10.4 3.5
 -8 1 -3 8.7 2.2
 -8 1 -3 9.1 1.1
 8 -1 3 10.1 1.5
 8 -1 3 8.8 1.1
 -9 1 -3 3.1 2.1
 -9 1 -3 1.6 1.3
 -9 1 -3 2.4 0.6
 9 -1 3 3.6 1.1
 9 -1 3 2.9 0.7
 -10 1 -3 1.8 2.2
 -10 1 -3 1.9 0.6
 -10 1 -3 2 1.7
 10 -1 3 0.9 0.5
 10 -1 3 1.8 1
 -11 1 -3 42.6 5.6
 -11 1 -3 32.5 5.1
 -11 1 -3 50.29 3.8
 11 -1 3 48.6 3.7
 11 -1 3 45.4 4.1
 -12 1 -3 1.1 2
 -12 1 -3 1.8 0.7
 -12 1 -3 1.9 3.8
 12 -1 3 0.3 0.6
 12 -1 3 1.3 1.1
 12 0 -3 0 0.5
 12 0 -3 0.6 0.9
 -12 0 3 0.6 2.4
 -12 0 3 0.8 2
 11 0 -3 0 0.7
 11 0 -3 0.7 0.6
 -11 0 3 -1.3 1.7
 -11 0 3 0.3 1.6
 10 0 -3 3.8 1.1
 10 0 -3 2.1 0.6
 -10 0 3 1.6 1.6
 -10 0 3 3.5 1.8
 9 0 -3 1.2 0.5
 -9 0 3 -0.3 1.1
 8 0 -3 2.5 0.6
 8 0 -3 2.5 0.8
 -8 0 3 2.8 1.4
 -8 0 3 3.4 1.3
 7 0 -3 0.8 0.6
 7 0 -3 0.6 0.3
 7 0 -3 -0.2 0.6
 -7 0 3 0.5 0.9
 -7 0 3 -0.2 0.7
 6 0 -3 2 0.4
 6 0 -3 2.5 0.7
 6 0 -3 1.5 0.9
 -6 0 3 1 1
 -6 0 3 3 0.9
 5 0 -3 4 1
 5 0 -3 5.6 0.8
 -5 0 3 5.1 1.3
 -5 0 3 5.4 1
 4 0 -3 11.7 1.2
 4 0 -3 10.8 1.6
 4 0 -3 12.1 1
 -4 0 3 12.1 1.3
 -4 0 3 12.5 1.6
 3 0 -3 19.2 1.7
 3 0 -3 22 1.6
 3 0 -3 19.2 2
 -3 0 3 19.9 2.7
 -3 0 3 21 1.7
 2 0 -3 27.9 2.2
 2 0 -3 26 1.9
 -2 0 3 24.9 2
 -2 0 3 23.1 2.1
 1 0 -3 10 0.8
 1 0 -3 9.1 0.9
 -1 0 3 9.6 0.8
 -1 0 3 9.1 0.9
 0 0 -3 0.1 0.1
 0 0 3 0.2 0.1
 -1 0 -3 1.6 0.2
 -1 0 -3 1.4 0.4
 1 0 3 1.4 0.2
 1 0 3 2.2 0.4
 1 0 3 1.7 0.3
 -2 0 -3 86.39 6.2
 -2 0 -3 87.09 6.1
 -2 0 -3 88.99 6.5
 -2 0 -3 88.29 6.4
 2 0 3 86.19 6.5
 2 0 3 87.89 6.2
 2 0 3 93.49 6.4
 -3 0 -3 94.79 6.9
 -3 0 -3 97.39 6.8
 3 0 3 92.29 6.8
 3 0 3 94.59 7
 3 0 3 89.79 6.6
 -4 0 -3 1.3 0.7
 -4 0 -3 -0.1 0.3
 -4 0 -3 0.6 1
 4 0 3 0.2 0.3
 4 0 3 0.8 0.6
 4 0 3 -0.2 0.5
 -5 0 -3 2.9 1.2
 -5 0 -3 1.4 0.5
 -5 0 -3 3.6 1.2
 5 0 3 2 0.8
 5 0 3 2.4 0.5
 5 0 3 2.2 0.7
 -6 0 -3 37.2 3.7
 -6 0 -3 37.2 3.3
 -6 0 -3 34.5 2.9
 6 0 3 33 3.4
 6 0 3 33.3 2.7
 6 0 3 32.4 2.9
 -7 0 -3 -0.3 0.9
 -7 0 -3 0.2 0.5
 -7 0 -3 1.6 1.4
 7 0 3 0.5 0.4
 7 0 3 0.2 0.8
 7 0 3 0.6 0.7
 -8 0 -3 17.8 2.9
 -8 0 -3 21 2.8
 8 0 3 16.1 1.9
 8 0 3 20.7 2.7
 8 0 3 19.5 1.8
 -9 0 -3 0.1 1
 -9 0 -3 1 0.4
 -9 0 -3 2.9 2
 9 0 3 1.9 0.8
 9 0 3 1 0.5
 -10 0 -3 -0.3 1.2
 -10 0 -3 0.4 0.4
 -10 0 -3 5.6 2.5
 10 0 3 0.2 0.5
 10 0 3 0.1 0.6
 -11 0 -3 1 0.6
 -11 0 -3 1.7 1.8
 -11 0 -3 3.2 2.7
 11 0 3 0.7 0.6
 11 0 3 0.8 0.8
 -12 0 -3 -1.1 2.7
 -12 0 -3 4.8 2.5
 -12 0 -3 -0.1 0.6
 12 0 3 0.4 0.8
 12 -1 -3 11.7 1.4
 -12 1 3 17.5 3.7
 -12 1 3 2.1 3.9
 -12 1 3 15.3 1.8
 11 -1 -3 0.7 0.9
 11 -1 -3 1.1 0.5
 -11 1 3 0.5 2.1
 -11 1 3 0.8 1.7
 10 -1 -3 5.9 0.9
 10 -1 -3 6.6 1.3
 -10 1 3 5.9 2.2
 -10 1 3 3.9 1.9
 9 -1 -3 54.29 4
 9 -1 -3 49.6 4.4
 -9 1 3 54.59 4.8
 -9 1 3 49.1 5.5
 8 -1 -3 22 2.3
 8 -1 -3 21.8 1.9
 -8 1 3 24.2 2.7
 7 -1 -3 42.7 3.6
 7 -1 -3 41 3.2
 -7 1 3 45.2 4.4
 -7 1 3 43 3.8
 6 -1 -3 2.2 0.7
 6 -1 -3 2.9 0.5
 -6 1 3 3.4 1
 -6 1 3 4.3 1.3
 5 -1 -3 182.58 13.2
 -5 1 3 189.78 13.8
 -5 1 3 185.28 13.3
 4 -1 -3 1.7 0.5
 4 -1 -3 2.4 0.4
 -4 1 3 2.8 0.8
 -4 1 3 2.3 0.5
 -4 1 3 0.6 0.7
 3 -1 -3 89.19 6.3
 3 -1 -3 88.99 6.1
 -3 1 3 85.09 6.4
 -3 1 3 84.09 6.6
 -3 1 3 89.19 6.2
 2 -1 -3 181.68 13
 2 -1 -3 184.78 12.8
 -2 1 3 186.88 13
 -2 1 3 188.98 12.8
 -2 1 3 182.98 13.1
 -1 1 3 577.84 42.4
 0 1 3 102.39 7.1
 0 1 3 102.39 7.1
 -1 -1 -3 2.9 0.6
 -1 -1 -3 2.6 0.4
 1 1 3 3.8 0.6
 1 1 3 2.7 0.3
 1 1 3 2.9 0.4
 -2 -1 -3 176.38 12.5
 -2 -1 -3 174.58 12.2
 2 1 3 174.38 12.2
 2 1 3 174.28 12.5
 2 1 3 172.18 12.2
 -3 -1 -3 38.3 2.9
 -3 -1 -3 33.7 2.8
 -3 -1 -3 35.4 4
 3 1 3 34.6 2.7
 3 1 3 38.6 3.2
 3 1 3 36.3 2.8
 -4 -1 -3 33.9 3.3
 -4 -1 -3 35.5 2.8
 -4 -1 -3 34.6 3
 4 1 3 37 3.3
 4 1 3 36.2 2.7
 -5 -1 -3 0 0.9
 -5 -1 -3 1.2 1
 -5 -1 -3 1 0.6
 5 1 3 1.2 0.7
 5 1 3 0.4 0.5
 5 1 3 0.5 0.4
 -6 -1 -3 1.4 1.1
 -6 -1 -3 2.5 1.1
 6 1 3 3.3 0.8
 6 1 3 2.2 0.5
 6 1 3 3.8 1.3
 -7 -1 -3 0.4 0.8
 -7 -1 -3 1 1.1
 7 1 3 0.3 0.3
 7 1 3 0 0.6
 7 1 3 0.5 0.5
 -8 -1 -3 121.29 9.7
 -8 -1 -3 110.49 8.8
 8 1 3 112.59 9.3
 8 1 3 108.79 8.4
 8 1 3 117.69 8.3
 -9 -1 -3 2 1.3
 -9 -1 -3 1.7 1.6
 9 1 3 2.3 1.3
 9 1 3 1.3 0.6
 9 1 3 1.3 0.8
 -10 -1 -3 24.6 3.6
 -10 -1 -3 28.9 4.1
 10 1 3 29.6 2.4
 10 1 3 28 3.6
 10 1 3 23.8 2.6
 -11 -1 -3 5.6 2.6
 -11 -1 -3 8.3 2.6
 -11 -1 -3 5.1 1
 11 1 3 5.3 1.3
 11 1 3 7.7 1.1
 -12 -1 -3 10.8 3.3
 -12 -1 -3 8.4 1.4
 -12 -1 -3 10.4 3.2
 12 1 3 10.5 1.7
 12 1 3 10 1.4
 12 -2 -3 1.6 1.1
 12 -2 -3 2.3 0.6
 -12 2 3 1 0.7
 -12 2 3 0.6 2.7
 -12 2 3 0.4 2.7
 11 -2 -3 0.4 0.4
 11 -2 -3 -0.4 0.7
 -11 2 3 -1.4 1.9
 -11 2 3 4.7 2.6
 -11 2 3 -0.1 0.6
 10 -2 -3 -0.4 0.6
 10 -2 -3 0.5 0.4
 -10 2 3 1.6 2
 -10 2 3 0.5 0.6
 -10 2 3 -0.3 1.2
 9 -2 -3 -0.4 0.3
 9 -2 -3 0.2 0.6
 -9 2 3 0.4 1.2
 -9 2 3 -0.5 1.4
 8 -2 -3 0 0.5
 8 -2 -3 0.9 0.4
 -8 2 3 0 0.9
 -8 2 3 1.3 1.2
 7 -2 -3 3.8 0.6
 7 -2 -3 4.3 1
 -7 2 3 2.4 1.1
 -7 2 3 2.9 1.4
 6 -2 -3 3.3 0.5
 6 -2 -3 3.2 0.8
 -6 2 3 4.5 1.3
 -6 2 3 1.8 0.6
 -6 2 3 4.1 1.1
 5 -2 -3 1.8 0.6
 5 -2 -3 2 0.4
 -5 2 3 2.8 0.5
 -5 2 3 2.6 0.9
 -5 2 3 1.9 0.9
 4 -2 -3 36.7 2.8
 4 -2 -3 37.2 3.1
 -4 2 3 35.5 3.4
 -4 2 3 41.2 3.2
 -4 2 3 39.7 2.8
 3 -2 -3 1.9 0.3
 3 -2 -3 2.3 0.6
 -3 2 3 1.7 0.6
 -3 2 3 2.7 0.7
 -3 2 3 1.8 0.3
 2 -2 -3 35.8 2.5
 2 -2 -3 36.4 2.8
 -2 2 3 36.3 2.8
 -2 2 3 36.4 2.6
 1 -2 -3 9.5 0.9
 -1 2 3 9.6 0.8
 -1 2 3 9.8 0.7
 -1 2 3 9.5 0.9
 0 -2 -3 2.3 0.3
 0 -2 -3 2.6 0.3
 0 2 3 2.7 0.3
 0 2 3 2.7 0.3
 -1 -2 -3 4.4 0.8
 -1 -2 -3 4.8 0.5
 1 2 3 5.1 0.8
 1 2 3 4.9 0.5
 -2 -2 -3 1.6 0.6
 -2 -2 -3 1.6 0.3
 2 2 3 1.4 0.4
 2 2 3 1.4 0.4
 2 2 3 2.3 0.9
 2 2 3 1.6 0.4
 -3 -2 -3 6.8 0.9
 -3 -2 -3 9.3 1.7
 3 2 3 12.2 1.5
 3 2 3 9 0.8
 3 2 3 9.3 0.9
 -4 -2 -3 9.2 1.3
 -4 -2 -3 13 1.8
 4 2 3 9.8 1
 4 2 3 11.3 1.6
 4 2 3 12.3 1.1
 -5 -2 -3 3 1.3
 -5 -2 -3 3.3 1.1
 5 2 3 1.6 0.5
 5 2 3 2.5 0.6
 5 2 3 1.3 0.9
 -6 -2 -3 -0.4 0.7
 -6 -2 -3 0.8 0.9
 6 2 3 -0.3 0.3
 6 2 3 0 0.4
 6 2 3 -0.3 0.6
 -7 -2 -3 5.3 1.6
 -7 -2 -3 4.9 1.4
 7 2 3 4.9 0.8
 7 2 3 2.3 1.1
 7 2 3 3.5 0.8
 -8 -2 -3 0.2 1.5
 -8 -2 -3 1.1 1.2
 8 2 3 1.7 0.6
 8 2 3 2 1.1
 8 2 3 1.5 0.7
 -9 -2 -3 2.7 1.5
 -9 -2 -3 1.7 1.8
 9 2 3 1.4 0.6
 9 2 3 1.6 1.1
 9 2 3 0.9 0.7
 -10 -2 -3 7.9 2.3
 10 2 3 5.4 1.4
 10 2 3 9.6 2.4
 10 2 3 5.4 1.1
 -11 -2 -3 0.1 1.7
 -11 -2 -3 -0.2 2.2
 11 2 3 -0.2 0.5
 11 2 3 -0.2 0.7
 11 2 3 0.8 1.1
 -12 -2 -3 4.4 2.6
 -12 -2 -3 5.5 3
 12 2 3 1.5 0.7
 12 2 3 2 0.9
 12 -3 -3 3.3 0.7
 11 -3 -3 0.3 0.8
 -11 3 3 0.5 1.7
 -11 3 3 0.1 0.6
 -11 3 3 -1 2.1
 10 -3 -3 6.8 1.5
 10 -3 -3 8.1 1
 -10 3 3 7.6 1.3
 -10 3 3 10.4 2.8
 -10 3 3 5.3 2.4
 9 -3 -3 4.9 0.7
 9 -3 -3 3.5 1.1
 -9 3 3 4.5 1.8
 -9 3 3 3.9 1.7
 -9 3 3 5 1.4
 8 -3 -3 35.2 2.6
 8 -3 -3 33.2 3.1
 -8 3 3 34.2 2.9
 -8 3 3 33.3 3.9
 -8 3 3 34.3 3.6
 -8 3 3 31.2 2.9
 7 -3 -3 0.2 0.6
 7 -3 -3 0.8 0.3
 -7 3 3 0.2 1.1
 -7 3 3 0.7 0.4
 -7 3 3 0.1 0.4
 -7 3 3 -0.4 0.7
 6 -3 -3 56.39 4
 6 -3 -3 55.29 4.4
 -6 3 3 55.59 4.6
 -6 3 3 52.69 4.1
 -6 3 3 57.59 5.1
 5 -3 -3 98.39 7.4
 5 -3 -3 96.99 7
 -5 3 3 94.79 7.8
 -5 3 3 101.89 7.5
 -5 3 3 102.59 7.1
 4 -3 -3 43 3.4
 4 -3 -3 43.1 3.1
 -4 3 3 43.6 3.6
 -4 3 3 44.4 3.8
 -4 3 3 42.9 3.2
 3 -3 -3 343.47 24
 3 -3 -3 338.17 24.2
 -3 3 3 348.27 24.2
 -3 3 3 346.27 24
 -3 3 3 356.66 24.3
 2 -3 -3 1.1 0.4
 2 -3 -3 0.8 0.1
 -2 3 3 0.6 0.3
 -2 3 3 0.9 0.2
 -2 3 3 1.3 0.5
 -1 3 3 628.94 43.4
 -1 3 3 628.34 43.6
 0 -3 -3 20.7 1.7
 0 3 3 24 1.7
 -1 -3 -3 248.08 17.5
 -1 -3 -3 254.07 17.3
 -1 -3 -3 249.18 17.2
 1 3 3 254.37 17.2
 1 3 3 242.88 17.3
 1 3 3 239.98 17.5
 -2 -3 -3 118.59 7.5
 -2 -3 -3 98.09 7.8
 2 3 3 98.59 7.5
 2 3 3 105.09 7.8
 -3 -3 -3 28.7 2.6
 -3 -3 -3 23.5 2.1
 3 3 3 25.6 1.9
 3 3 3 23.7 2.8
 -4 -3 -3 92.29 7
 -4 -3 -3 79.69 6.4
 4 3 3 88.59 6.4
 4 3 3 89.89 7
 4 3 3 87.59 6.2
 -5 -3 -3 21.9 2.4
 -5 -3 -3 33.7 3.2
 5 3 3 36.3 3.2
 5 3 3 28.1 2.3
 -6 -3 -3 6.5 1.3
 -6 -3 -3 6.6 1.6
 -6 -3 -3 7 1.2
 6 3 3 8.3 0.9
 6 3 3 9 1.7
 6 3 3 8.6 1.1
 -7 -3 -3 22.2 2.9
 -7 -3 -3 15.1 2.2
 -7 -3 -3 17.3 2.1
 7 3 3 23 1.9
 7 3 3 22.5 1.9
 7 3 3 17 2.6
 -8 -3 -3 12.4 2.1
 -8 -3 -3 16.5 2.7
 8 3 3 14.9 1.6
 8 3 3 10.6 2.2
 8 3 3 17.1 1.6
 -9 -3 -3 0.2 1.4
 -9 -3 -3 0.3 1
 -9 -3 -3 0.2 0.7
 9 3 3 1.2 0.6
 9 3 3 -1.1 0.9
 9 3 3 1.3 0.7
 -10 -3 -3 87.39 8.3
 -10 -3 -3 104.39 9.4
 10 3 3 103.49 9.1
 10 3 3 109.49 7.7
 10 3 3 107.99 7.8
 -11 -3 -3 -1.3 1.8
 -11 -3 -3 2.6 1.1
 -11 -3 -3 1.4 1.8
 11 3 3 2 1.4
 11 3 3 1.1 0.7
 11 3 3 0.7 0.7
 -12 -3 -3 13.1 3.3
 12 3 3 20.4 2.1
 12 3 3 17.2 3.4
 12 3 3 22.1 2.3
 11 -4 -3 11 1.2
 -11 4 3 9.9 1.6
 -11 4 3 18.1 4.1
 -11 4 3 14.3 3.3
 10 -4 -3 0.4 0.4
 10 -4 -3 0.7 0.8
 -10 4 3 -1.4 1.3
 -10 4 3 -0.4 0.6
 -10 4 3 1.9 2.1
 9 -4 -3 0.5 0.3
 9 -4 -3 -0.1 0.6
 -9 4 3 -0.5 1
 -9 4 3 -0.2 0.5
 -9 4 3 0.4 1.6
 8 -4 -3 5.2 0.7
 8 -4 -3 4.7 1.3
 -8 4 3 5.2 1
 -8 4 3 3.6 1.7
 -8 4 3 5.2 0.9
 -8 4 3 7 1.8
 7 -4 -3 0.7 0.7
 7 -4 -3 0.6 0.3
 -7 4 3 -1.8 1
 -7 4 3 -0.4 0.4
 -7 4 3 1 0.9
 -7 4 3 0.3 0.4
 6 -4 -3 1.3 0.7
 6 -4 -3 1.1 0.3
 -6 4 3 2.7 1.1
 -6 4 3 1.3 0.5
 -6 4 3 1.9 1.1
 -6 4 3 1.5 0.4
 5 -4 -3 20.8 2
 5 -4 -3 21.2 1.6
 -5 4 3 21.4 2.3
 -5 4 3 19.1 1.8
 -5 4 3 21.2 1.7
 -5 4 3 19 2.4
 4 -4 -3 18 1.4
 4 -4 -3 16.8 1.8
 -4 4 3 20.9 2.1
 -4 4 3 19.5 1.7
 -4 4 3 18.3 1.5
 3 -4 -3 0.9 0.2
 3 -4 -3 1.8 0.7
 -3 4 3 1.6 0.3
 -3 4 3 2.1 0.5
 -3 4 3 1.5 0.8
 2 -4 -3 0.4 0.4
 2 -4 -3 0.7 0.2
 -2 4 3 0.4 0.1
 -2 4 3 0.7 0.6
 -2 4 3 0.4 0.3
 1 -4 -3 4 0.6
 1 -4 -3 5 0.7
 -1 4 3 3.6 0.6
 -1 4 3 3.8 0.4
 -1 4 3 3.7 0.7
 0 -4 -3 3.6 0.5
 0 -4 -3 4.4 0.5
 0 4 3 3.9 0.7
 0 4 3 4.1 0.6
 -1 -4 -3 88.99 6.1
 -1 -4 -3 85.69 5.9
 1 4 3 79.59 6.3
 1 4 3 83.29 6.1
 -2 -4 -3 100.59 7.6
 -2 -4 -3 112.79 7.3
 2 4 3 97.69 7.6
 2 4 3 93.09 7.3
 -3 -4 -3 44.5 3.8
 -3 -4 -3 48.2 3.4
 3 4 3 42.9 3.8
 3 4 3 37.2 3.4
 -4 -4 -3 0.4 0.5
 -4 -4 -3 -0.2 0.5
 -4 -4 -3 0.4 0.8
 4 4 3 1.6 0.9
 4 4 3 0.7 0.3
 -5 -4 -3 24.8 2.4
 -5 -4 -3 25.9 3
 5 4 3 30.6 2.4
 5 4 3 22.2 2.8
 5 4 3 26.1 2
 -6 -4 -3 0.8 1
 -6 -4 -3 0.6 0.6
 -6 -4 -3 0.2 0.8
 6 4 3 1 0.9
 6 4 3 -0.3 0.4
 6 4 3 0.4 0.3
 -7 -4 -3 0.1 0.6
 -7 -4 -3 0.7 1
 -7 -4 -3 -0.1 0.7
 7 4 3 -0.1 0.4
 7 4 3 0.4 0.9
 7 4 3 0 0.3
 -8 -4 -3 5.2 1.3
 -8 -4 -3 8.4 2.2
 -8 -4 -3 3.2 1.5
 8 4 3 8 1.1
 8 4 3 7.5 1.9
 8 4 3 7.3 1
 -9 -4 -3 0.6 1.4
 -9 -4 -3 0.5 0.7
 -9 -4 -3 0.1 1.1
 9 4 3 0.2 0.6
 9 4 3 0.5 0.5
 9 4 3 0.1 1.1
 -10 -4 -3 2 1.5
 -10 -4 -3 4.8 2.1
 -10 -4 -3 1 0.9
 10 4 3 4.5 1
 10 4 3 2.3 0.8
 10 4 3 1 1.3
 -11 -4 -3 -1 3.8
 -11 -4 -3 0.9 0.9
 -11 -4 -3 1.6 1.5
 11 4 3 0.8 0.7
 11 4 3 0.4 1.4
 -12 -4 -3 3.2 2.2
 -12 -4 -3 4.7 2.7
 12 4 3 4.3 1.1
 12 4 3 5.3 2
 12 4 3 3.7 1
 11 -5 -3 2.8 0.6
 11 -5 -3 2.4 1.1
 -11 5 3 2.3 0.8
 -11 5 3 2.6 2.8
 -11 5 3 6.2 2.3
 10 -5 -3 6.4 0.9
 10 -5 -3 7.1 1.6
 -10 5 3 8.5 2.8
 -10 5 3 10.9 1.4
 -10 5 3 8.7 2.3
 9 -5 -3 2.1 0.5
 9 -5 -3 2.4 1
 -9 5 3 2.4 0.8
 -9 5 3 3.2 1.6
 -9 5 3 4 2
 -9 5 3 3 0.8
 8 -5 -3 1.4 0.4
 8 -5 -3 0.9 0.8
 -8 5 3 0.5 0.5
 -8 5 3 0.3 0.5
 -8 5 3 1.4 1.7
 -8 5 3 1.4 1.4
 7 -5 -3 -0.7 0.9
 7 -5 -3 0.5 0.3
 -7 5 3 0.2 0.4
 -7 5 3 1.4 1
 -7 5 3 0 0.4
 -7 5 3 -0.3 2
 6 -5 -3 60.29 5.1
 6 -5 -3 66.39 4.7
 -6 5 3 64.99 5
 -6 5 3 61.29 5.7
 -6 5 3 67.99 5.5
 -6 5 3 63.79 4.8
 5 -5 -3 16.2 1.7
 5 -5 -3 14.6 1.2
 -5 5 3 18.9 2.1
 -5 5 3 12.6 2
 -5 5 3 16.5 1.5
 -5 5 3 14.4 1.3
 4 -5 -3 31.8 2.4
 4 -5 -3 32.5 2.8
 -4 5 3 32.7 3
 -4 5 3 34.1 2.7
 -4 5 3 32.1 2.4
 3 -5 -3 63.49 4.6
 3 -5 -3 58.19 4.2
 -3 5 3 57.89 4.7
 -3 5 3 58.19 4.5
 2 -5 -3 169.58 11.6
 2 -5 -3 169.38 11.6
 -2 5 3 158.28 11.6
 -2 5 3 158.78 11.4
 -2 5 3 158.68 11.7
 1 -5 -3 45.9 3.3
 -1 5 3 44 3.4
 -1 5 3 39.6 3.3
 -1 5 3 45.3 3.1
 0 -5 -3 25.7 2.1
 0 -5 -3 26.3 2
 -1 -5 -3 108.69 7.1
 -1 -5 -3 101.69 7.4
 1 5 3 92.79 7.3
 1 5 3 99.09 7.9
 -2 -5 -3 0.9 0.4
 -2 -5 -3 0.4 0.5
 2 5 3 1.6 0.5
 2 5 3 0.7 0.7
 -3 -5 -3 127.39 9.3
 3 5 3 128.79 9.3
 3 5 3 113.59 8.9
 -4 -5 -3 4.4 0.9
 -4 -5 -3 5.5 1.4
 4 5 3 3 1
 4 5 3 7 1.6
 -5 -5 -3 249.08 18.4
 -5 -5 -3 273.77 19
 5 5 3 265.67 19
 5 5 3 248.58 17.9
 -6 -5 -3 6 1.1
 -6 -5 -3 4.3 1.4
 6 5 3 6.1 1
 6 5 3 7.2 1.7
 -7 -5 -3 78.79 6.9
 -7 -5 -3 64.79 5.9
 7 5 3 83.29 6.8
 7 5 3 79.59 5.7
 7 5 3 72.69 5.4
 -8 -5 -3 1 1.1
 -8 -5 -3 0.3 0.6
 -8 -5 -3 -1.6 1
 8 5 3 0.7 0.6
 8 5 3 0.3 1
 8 5 3 0.1 0.4
 -9 -5 -3 1.7 1.3
 -9 -5 -3 -0.2 1.3
 -9 -5 -3 -0.7 0.6
 9 5 3 0.4 0.5
 9 5 3 0.2 0.6
 9 5 3 2.8 1.5
 -10 -5 -3 34.8 3.6
 -10 -5 -3 33.1 4.5
 10 5 3 32.1 4.3
 10 5 3 36.4 3
 10 5 3 37.3 3.2
 -11 -5 -3 2.3 2.1
 -11 -5 -3 0.3 1
 -11 -5 -3 0.6 1.5
 11 5 3 1.1 0.7
 11 5 3 2 1.4
 11 5 3 2.2 0.8
 -12 -5 -3 1.5 1.8
 -12 -5 -3 -3.1 2.2
 -12 -5 -3 0.1 1.2
 12 5 3 0.1 0.6
 12 5 3 0.6 0.6
 12 5 3 1.9 1.6
 11 -6 -3 2 1.2
 11 -6 -3 2.4 0.7
 -11 6 3 3.7 1.1
 -11 6 3 0.8 3.2
 -11 6 3 3.5 4
 10 -6 -3 3.4 1.3
 10 -6 -3 2.7 0.6
 -10 6 3 4.4 4.3
 -10 6 3 1.9 0.9
 -10 6 3 2.6 0.9
 9 -6 -3 4.7 0.7
 9 -6 -3 5.3 1.3
 -9 6 3 5.7 2.3
 -9 6 3 5.8 1.1
 -9 6 3 4.4 1
 -9 6 3 6.8 2
 8 -6 -3 3.5 0.6
 8 -6 -3 4.5 1.2
 -8 6 3 4.3 1.6
 -8 6 3 2.7 0.7
 -8 6 3 3 0.9
 -8 6 3 5.1 2
 7 -6 -3 12.1 1.1
 7 -6 -3 12.2 1.7
 -7 6 3 13.2 2.3
 -7 6 3 13.1 2.2
 -7 6 3 9.4 1.2
 -7 6 3 11.3 1.4
 6 -6 -3 1.1 0.7
 6 -6 -3 1.3 0.3
 -6 6 3 1.7 0.6
 -6 6 3 2.4 1.4
 -6 6 3 0.3 0.3
 -6 6 3 1.2 0.9
 5 -6 -3 8.3 1.2
 5 -6 -3 5.4 0.7
 -5 6 3 6.9 0.8
 -5 6 3 7.2 1
 -5 6 3 9.1 1.8
 4 -6 -3 2.2 0.4
 4 -6 -3 3 0.9
 -4 6 3 2 0.6
 -4 6 3 1.3 0.3
 -4 6 3 3.6 1.2
 3 -6 -3 1.7 0.7
 3 -6 -3 1.2 0.3
 -3 6 3 1 0.5
 -3 6 3 0.5 1
 -3 6 3 0.9 0.3
 2 -6 -3 6.3 0.8
 2 -6 -3 4.4 0.9
 -2 6 3 4.5 0.8
 -2 6 3 5.6 0.6
 -2 6 3 4.5 1.2
 1 -6 -3 12 1.3
 1 -6 -3 12.4 1.2
 -1 6 3 9.8 1.2
 -1 6 3 12.6 1
 0 -6 -3 26.3 2.1
 0 -6 -3 26.5 2.1
 0 6 3 22.7 2.1
 -1 -6 -3 10 1
 -1 -6 -3 12.1 1.1
 1 6 3 12.9 1.6
 1 6 3 10.7 1.2
 -2 -6 -3 37.6 2.8
 2 6 3 32.8 2.9
 2 6 3 32.6 3.2
 -3 -6 -3 4.2 1.2
 -3 -6 -3 5.6 0.9
 3 6 3 4.7 1
 3 6 3 3.2 1.1
 -4 -6 -3 6.5 1
 -4 -6 -3 4.3 1.2
 4 6 3 2.2 0.8
 4 6 3 3.3 1.3
 -5 -6 -3 24.2 3
 -5 -6 -3 30.1 2.6
 5 6 3 26.7 3.1
 -6 -6 -3 1.1 1
 -6 -6 -3 -0.3 0.6
 -6 -6 -3 1.3 0.8
 6 6 3 0.3 0.3
 6 6 3 1.2 1
 -7 -6 -3 3.7 1.2
 -7 -6 -3 2.9 1.4
 -7 -6 -3 2.5 0.9
 7 6 3 2.8 1.4
 7 6 3 3.1 0.9
 7 6 3 2.2 0.5
 -8 -6 -3 0.5 0.6
 -8 -6 -3 5.7 1.5
 -8 -6 -3 -1.6 1.8
 8 6 3 0.6 0.6
 8 6 3 1.2 1.4
 8 6 3 0.3 0.4
 -9 -6 -3 2.4 1.7
 -9 -6 -3 1.4 0.9
 -9 -6 -3 5.1 1.6
 9 6 3 1.4 0.7
 9 6 3 1.5 0.6
 9 6 3 0.7 1.2
 -10 -6 -3 2.8 1.8
 -10 -6 -3 3.6 1.2
 -10 -6 -3 1.4 1.7
 10 6 3 2.6 0.7
 10 6 3 2.2 1.6
 10 6 3 2.2 0.8
 -11 -6 -3 0.4 0.9
 -11 -6 -3 10 2.3
 -11 -6 -3 1.6 1.8
 11 6 3 0.6 0.6
 11 6 3 0.5 1.3
 11 6 3 -0.1 0.5
 -12 -6 -3 -0.2 1
 -12 -6 -3 -1 1.6
 12 6 3 0.3 0.7
 12 6 3 1.8 1.5
 12 6 3 0 0.6
 10 -7 -3 0.2 0.9
 10 -7 -3 2.8 0.6
 -10 7 3 0.7 2.7
 -10 7 3 2.1 0.9
 -10 7 3 2.4 0.9
 -10 7 3 1.9 1.9
 9 -7 -3 -0.4 0.3
 9 -7 -3 0.5 0.8
 -9 7 3 -1.2 1.1
 -9 7 3 0.4 0.6
 -9 7 3 1.3 2.2
 -9 7 3 0.8 0.6
 8 -7 -3 4.6 0.7
 8 -7 -3 5 1.4
 -8 7 3 3.5 0.8
 -8 7 3 4.8 2.2
 -8 7 3 4.1 1
 -8 7 3 8.3 2.1
 7 -7 -3 1.6 0.9
 7 -7 -3 1.3 0.4
 -7 7 3 1 0.9
 -7 7 3 1.3 0.8
 -7 7 3 1.7 0.5
 -7 7 3 0.5 1.5
 6 -7 -3 28.6 2.3
 -6 7 3 31.8 2.5
 -6 7 3 32.4 2.8
 5 -7 -3 43.9 3.3
 5 -7 -3 46.4 3.9
 -5 7 3 42.9 3.7
 -5 7 3 45.3 3.4
 -5 7 3 47.6 4.3
 4 -7 -3 27.7 2.6
 4 -7 -3 26.9 2.1
 -4 7 3 30.4 2.5
 -4 7 3 27.3 2.2
 -4 7 3 27.4 2.9
 3 -7 -3 1.5 0.7
 3 -7 -3 1.6 0.5
 -3 7 3 1.4 0.5
 -3 7 3 1.1 1
 -3 7 3 1 0.3
 2 -7 -3 64.99 4.8
 2 -7 -3 67.19 4.9
 -2 7 3 61.29 4.6
 -2 7 3 60.99 4.8
 1 -7 -3 17 1.7
 1 -7 -3 17.6 1.6
 -1 7 3 15.8 1.6
 -1 7 3 16.4 1.3
 0 -7 -3 339.67 23.3
 0 7 3 324.57 23.3
 -1 -7 -3 40.3 3.6
 1 7 3 59.79 4
 1 7 3 56.49 4.3
 2 7 3 45.5 3.8
 2 7 3 48.7 4.2
 -3 -7 -3 12.9 1.4
 -3 -7 -3 12 1.8
 3 7 3 10.2 1.5
 3 7 3 10.3 1.9
 -4 -7 -3 1.1 0.9
 -4 -7 -3 0.6 0.6
 4 7 3 0.8 0.8
 4 7 3 0.7 0.7
 -5 -7 -3 12.9 2.1
 -5 -7 -3 13.6 1.6
 5 7 3 15.5 2.3
 5 7 3 8.5 1.5
 -6 -7 -3 64.59 5.2
 -6 -7 -3 62.89 5.8
 6 7 3 61.29 5.8
 -7 -7 -3 162.88 12.6
 -7 -7 -3 162.28 11.8
 7 7 3 149.19 11.1
 7 7 3 165.98 11.6
 7 7 3 151.98 12.5
 -8 -7 -3 9.9 1.7
 -8 -7 -3 10.3 2.6
 8 7 3 8.8 1
 8 7 3 9.3 2.2
 8 7 3 9.3 1.4
 -9 -7 -3 2.9 1.4
 -9 -7 -3 3.6 1.2
 -9 -7 -3 5.8 2.3
 9 7 3 10.1 2.6
 9 7 3 8 0.9
 9 7 3 9.4 1.4
 -10 -7 -3 5.6 1.4
 -10 -7 -3 6.7 2.2
 10 7 3 7.2 1
 10 7 3 14.6 3.1
 10 7 3 6.9 1.3
 -11 -7 -3 43.8 4.4
 -11 -7 -3 47.4 5.6
 11 7 3 49.1 5.6
 11 7 3 47.5 4
 11 7 3 44.8 3.7
 -12 -7 -3 6.7 1.7
 -12 -7 -3 9.6 3.1
 12 7 3 5.9 2.4
 12 7 3 10.7 1.6
 12 7 3 8.3 1.2
 10 -8 -3 1.1 0.5
 10 -8 -3 1.5 1.2
 -10 8 3 -0.6 2.2
 -10 8 3 2.2 0.9
 -10 8 3 1.6 0.8
 -10 8 3 15.2 4.9
 9 -8 -3 6.4 1.5
 9 -8 -3 6.9 0.9
 -9 8 3 4.2 1.2
 -9 8 3 9.8 2.5
 -9 8 3 10.8 3.5
 -9 8 3 5.1 1
 8 -8 -3 0 0.3
 8 -8 -3 0.5 0.8
 -8 8 3 0.7 2
 -8 8 3 0.4 0.5
 -8 8 3 0.2 1.2
 -8 8 3 0.1 0.6
 7 -8 -3 4.1 0.6
 7 -8 -3 3.4 1.1
 -7 8 3 2.4 1.3
 -7 8 3 5.3 2
 -7 8 3 4.9 0.8
 -7 8 3 4.2 1.1
 6 -8 -3 1.2 0.9
 6 -8 -3 1.1 0.4
 -6 8 3 0.7 0.9
 -6 8 3 0.8 0.6
 -6 8 3 3.8 1.8
 -6 8 3 0.8 0.4
 5 -8 -3 1.2 0.3
 5 -8 -3 1.8 0.8
 -5 8 3 0.8 0.4
 -5 8 3 2.8 1.6
 4 -8 -3 0.1 0.6
 4 -8 -3 0.2 0.2
 -4 8 3 -0.2 0.2
 -4 8 3 0.9 1.3
 -4 8 3 -0.3 0.4
 3 -8 -3 0.4 0.4
 3 -8 -3 0.4 0.6
 -3 8 3 0.1 0.2
 -3 8 3 -0.7 1.1
 -3 8 3 0.7 0.5
 2 -8 -3 19.5 1.8
 2 -8 -3 22.3 2
 -2 8 3 19.2 1.9
 -2 8 3 19.4 1.6
 1 -8 -3 12.3 1.5
 1 -8 -3 12.8 1.3
 -1 8 3 13.8 1.5
 -1 8 3 12.6 1.1
 0 -8 -3 16.3 1.6
 0 -8 -3 17.5 1.6
 0 8 3 15.3 1.7
 -1 -8 -3 0.3 0.4
 -1 -8 -3 0.3 0.5
 1 8 3 0.3 0.5
 1 8 3 -0.2 0.7
 1 8 3 0 1
 -2 -8 -3 0.5 0.4
 -2 -8 -3 0.3 0.5
 2 8 3 0.1 0.8
 2 8 3 0.1 0.6
 -3 -8 -3 8.8 1.2
 -3 -8 -3 9.7 1.6
 3 8 3 9.8 1.5
 3 8 3 6.5 1.6
 -4 -8 -3 0.5 0.8
 -4 -8 -3 0 0.5
 4 8 3 0.4 0.7
 4 8 3 -0.6 0.8
 -5 -8 -3 0.4 0.9
 -5 -8 -3 0 0.5
 5 8 3 0 0.6
 5 8 3 0 0.9
 -6 -8 -3 -0.1 0.8
 -6 -8 -3 -0.3 0.5
 6 8 3 1.2 1
 -7 -8 -3 3.2 1.4
 -7 -8 -3 2.4 0.9
 7 8 3 0.4 1
 -8 -8 -3 2.9 1.4
 -9 -8 -3 1.3 0.9
 -9 -8 -3 0.2 1.1
 -9 -8 -3 -0.3 1.2
 9 8 3 0.2 1
 9 8 3 1.7 0.8
 -10 -8 -3 -0.2 1.6
 -10 -8 -3 -1.5 0.8
 10 8 3 -0.7 1.1
 10 8 3 -0.4 0.6
 10 8 3 -0.2 0.4
 -11 -8 -3 -0.4 1.7
 -11 -8 -3 -0.5 1
 11 8 3 -0.1 0.5
 11 8 3 0.5 0.7
 11 8 3 -0.2 1.4
 -12 -8 -3 -1.7 1.6
 -12 -8 -3 2.4 1.2
 12 8 3 1.6 0.9
 12 8 3 0.3 0.6
 12 8 3 0.4 1.7
 10 -9 -3 0.9 0.5
 -10 9 3 0.2 0.7
 -10 9 3 1 1
 9 -9 -3 45.1 4.3
 9 -9 -3 41.8 3.5
 -9 9 3 53.29 5.9
 -9 9 3 40 5.2
 -9 9 3 44.5 4
 -9 9 3 47.1 3.8
 8 -9 -3 0.7 0.8
 8 -9 -3 0 0.4
 -8 9 3 0.7 2.2
 -8 9 3 1.1 0.5
 -8 9 3 -0.4 1.1
 -8 9 3 0.3 0.6
 7 -9 -3 68.39 5.8
 7 -9 -3 72.19 5.1
 -7 9 3 65.39 5.2
 -7 9 3 66.59 5.5
 -7 9 3 69.19 6.6
 -7 9 3 69.89 6.5
 6 -9 -3 3.8 0.6
 -6 9 3 2.7 2.1
 -6 9 3 3.7 1
 -6 9 3 4.8 0.8
 5 -9 -3 17 1.4
 -5 9 3 16.9 1.5
 -5 9 3 15.3 1.8
 4 -9 -3 4.1 1.2
 -4 9 3 3 0.8
 -4 9 3 2.6 0.5
 -4 9 3 3.2 1.7
 3 -9 -3 222.58 16.2
 3 -9 -3 230.98 16.4
 -3 9 3 228.18 16
 -3 9 3 229.18 16.4
 2 -9 -3 2.8 0.7
 2 -9 -3 2.9 0.9
 -2 9 3 2.2 0.7
 -2 9 3 3.7 0.5
 -2 9 3 0.3 1.2
 1 -9 -3 6.1 0.9
 1 -9 -3 7.4 1.1
 -1 9 3 5.5 1
 -1 9 3 6.4 0.7
 0 -9 -3 79.49 5.8
 0 -9 -3 79.09 5.8
 0 9 3 78.19 6
 0 9 3 71.99 5.5
 -1 -9 -3 218.58 15
 -1 -9 -3 214.88 14.9
 1 9 3 199.48 15.1
 1 9 3 200.28 15.4
 -2 -9 -3 74.09 5.4
 2 9 3 65.19 5.5
 2 9 3 68.49 5.9
 -3 -9 -3 5.4 0.9
 3 9 3 3.8 1
 3 9 3 2.8 1.1
 -4 -9 -3 57.79 4.2
 -4 -9 -3 50.09 4.6
 4 9 3 40.4 4.3
 4 9 3 51.29 4.8
 -5 -9 -3 5.8 1.2
 -5 -9 -3 4.9 1.5
 5 9 3 3.1 1.5
 5 9 3 3.2 1.1
 -6 -9 -3 55.39 5.7
 -6 -9 -3 66.39 5.2
 6 9 3 62.09 6
 -7 -9 -3 7.7 1.5
 -7 -9 -3 6.2 2
 7 9 3 5.5 1.8
 -8 -9 -3 37.6 4.7
 -8 -9 -3 44.3 4
 8 9 3 42.6 4.8
 -9 -9 -3 5.5 1.3
 -9 -9 -3 5 1.8
 9 9 3 5.1 1.9
 9 9 3 3.8 1.2
 -10 -9 -3 20.5 2.6
 -10 -9 -3 17.8 3.4
 10 9 3 23.2 3.7
 10 9 3 19.5 2.4
 -11 -9 -3 0.8 1.9
 -11 -9 -3 2.5 1.2
 11 9 3 -0.7 2.3
 11 9 3 1.6 0.9
 -12 -9 -3 4.2 1.4
 -12 -9 -3 0.9 2
 12 9 3 5.9 1.4
 12 9 3 5 2.1
 9 -10 -3 2 0.6
 9 -10 -3 1.8 1.1
 -9 10 3 2.9 1
 -9 10 3 5.7 2.4
 -9 10 3 0.4 3.2
 -9 10 3 2.4 0.7
 8 -10 -3 4.3 1.4
 -8 10 3 3.8 1.1
 -8 10 3 0.4 3.2
 -8 10 3 1.1 1.4
 7 -10 -3 7.6 0.9
 7 -10 -3 10.2 1.7
 -7 10 3 8.8 1.5
 -7 10 3 8 2.8
 -7 10 3 8.4 1.1
 -7 10 3 5.8 1.9
 -6 10 3 1.4 0.8
 -6 10 3 3.7 2.2
 -6 10 3 1.4 0.5
 5 -10 -3 22 2.4
 -5 10 3 23.1 3.1
 -5 10 3 18.5 1.8
 -5 10 3 21.5 2.2
 4 -10 -3 0.3 0.8
 -4 10 3 0 0.5
 -4 10 3 -0.5 1.5
 -4 10 3 0.7 0.4
 3 -10 -3 0 0.4
 3 -10 -3 0.1 0.7
 -3 10 3 -0.9 0.4
 -3 10 3 0.3 1.4
 -3 10 3 0.2 0.3
 2 -10 -3 18.9 1.9
 2 -10 -3 19 2.1
 -2 10 3 20.8 2.1
 -2 10 3 21.2 1.7
 1 -10 -3 6 1
 1 -10 -3 7.9 1.2
 -1 10 3 6.7 0.8
 -1 10 3 6.6 1.1
 0 -10 -3 0.9 0.7
 0 -10 -3 0.6 0.4
 0 10 3 0 0.2
 0 10 3 -0.1 0.4
 -1 -10 -3 10.6 1.3
 -1 -10 -3 10.9 1.3
 1 10 3 9.6 1.8
 1 10 3 8.9 1.4
 -2 -10 -3 8.5 1.2
 2 10 3 10 1.5
 2 10 3 9.4 1.8
 -3 -10 -3 0.3 0.4
 -3 -10 -3 -0.2 0.3
 3 10 3 1.3 0.8
 3 10 3 1.2 1
 -4 -10 -3 2.8 1.2
 -4 -10 -3 0.9 0.6
 4 10 3 0.1 0.7
 4 10 3 4.9 1.6
 -5 -10 -3 0.6 0.9
 -5 -10 -3 0.3 0.6
 5 10 3 0.1 0.7
 5 10 3 -0.5 1
 -6 -10 -3 10.8 1.6
 -6 -10 -3 8.3 2.2
 6 10 3 10.5 2.6
 6 10 3 7.3 1.7
 -7 -10 -3 1.2 0.8
 -7 -10 -3 0 1
 7 10 3 3.1 1.4
 -8 -10 -3 3 1.5
 -8 -10 -3 3.5 1.2
 8 10 3 -0.3 1.2
 -9 -10 -3 1.3 1.6
 -9 -10 -3 -0.1 0.7
 9 10 3 1.4 1.4
 9 10 3 -0.6 0.7
 -10 -10 -3 1.3 1.7
 -10 -10 -3 0.3 0.9
 10 10 3 0.1 0.8
 10 10 3 -1.7 1.2
 -11 -10 -3 1.6 2.1
 -11 -10 -3 -0.9 0.9
 11 10 3 -0.5 1.3
 11 10 3 0.7 0.8
 -12 -10 -3 2.3 3.7
 -12 -10 -3 -2.1 1
 12 10 3 1 1
 -9 11 3 1.3 0.6
 -9 11 3 0.8 1
 8 -11 -3 8.4 1.9
 -8 11 3 13.4 2.9
 -8 11 3 12.2 1.8
 -8 11 3 9.1 3.7
 -8 11 3 5.9 1.1
 7 -11 -3 0.7 0.9
 -7 11 3 0.7 1.2
 -7 11 3 3.6 2.9
 -7 11 3 -0.2 0.7
 -6 11 3 35.1 5
 -6 11 3 52.09 3.7
 -6 11 3 49.5 4.2
 5 -11 -3 14.2 2
 -5 11 3 14.5 1.4
 -5 11 3 13.1 2.9
 -5 11 3 14.3 1.9
 4 -11 -3 14 1.9
 -4 11 3 13.1 1.7
 -4 11 3 11.8 1.2
 3 -11 -3 4.4 0.9
 3 -11 -3 3.4 1.2
 -3 11 3 0.3 1.7
 -3 11 3 3.7 0.6
 -3 11 3 4.2 1.2
 2 -11 -3 29.7 2.7
 2 -11 -3 30.4 2.8
 -2 11 3 28.5 2.4
 -2 11 3 30.7 2.9
 1 -11 -3 86.69 6.8
 1 -11 -3 84.99 6.7
 -1 11 3 89.69 6.9
 -1 11 3 91.59 6.4
 0 -11 -3 27.1 2.4
 0 -11 -3 20.1 2.2
 0 11 3 27.7 2
 0 11 3 26 2.5
 -1 -11 -3 44.6 3.5
 -1 -11 -3 37.3 3.3
 1 11 3 40.9 3.7
 1 11 3 38.7 4
 -2 -11 -3 6.4 1.2
 2 11 3 5.5 1.3
 2 11 3 5.3 1.6
 -3 -11 -3 24.3 2
 -4 -11 -3 2.3 0.8
 4 11 3 0.1 0.8
 4 11 3 1.2 1.3
 -5 -11 -3 34.8 3
 -5 -11 -3 32.7 3.6
 5 11 3 24.6 3.2
 5 11 3 30.8 3.8
 -6 -11 -3 6.4 1.3
 6 11 3 6.6 2.7
 6 11 3 3.7 1.4
 -7 -11 -3 3.1 1.7
 -7 -11 -3 1.9 0.9
 7 11 3 1.6 1.6
 -8 -11 -3 19.9 2.4
 -8 -11 -3 21.2 3.2
 8 11 3 15.4 3.1
 -9 -11 -3 11.1 2.9
 -9 -11 -3 9.3 1.8
 9 11 3 7.8 2.4
 -10 -11 -3 40.1 3.8
 -10 -11 -3 34.8 4.7
 10 11 3 31.7 3.5
 10 11 3 34.6 4.9
 -11 -11 -3 -0.1 1.8
 -11 -11 -3 2.1 1.2
 11 11 3 2.1 1.8
 11 11 3 0.3 1.8
 8 -12 -3 0.7 1.1
 -8 12 3 2.2 3.2
 -8 12 3 1 0.6
 -8 12 3 0.8 1.6
 7 -12 -3 -0.7 0.7
 -7 12 3 -0.2 0.5
 -7 12 3 -1.6 3.1
 -7 12 3 -1 1
 -7 12 3 -0.5 0.7
 6 -12 -3 -0.3 0.8
 -6 12 3 5.9 2.7
 -6 12 3 0.5 0.8
 -6 12 3 0 0.5
 5 -12 -3 0.8 1
 -5 12 3 0.4 0.4
 -5 12 3 0.1 0.7
 -5 12 3 -0.2 2
 4 -12 -3 3 1.3
 4 -12 -3 1.9 0.7
 -4 12 3 1.9 0.9
 -4 12 3 1.8 0.5
 3 -12 -3 0.6 0.9
 3 -12 -3 -0.1 0.5
 -3 12 3 0.8 0.4
 -3 12 3 -0.1 0.6
 -3 12 3 6.1 2.1
 2 -12 -3 -0.1 0.7
 -2 12 3 2.5 1.7
 1 -12 -3 5.1 1.2
 1 -12 -3 2.7 0.8
 -1 12 3 2.4 0.9
 -1 12 3 1.9 0.5
 0 -12 -3 1.4 0.7
 0 -12 -3 2.7 0.9
 0 12 3 2.7 0.6
 0 12 3 1.9 0.8
 -1 -12 -3 6.5 1.2
 -1 -12 -3 6.1 1.1
 1 12 3 6.9 1.4
 1 12 3 8.8 2
 -2 -12 -3 3 0.9
 -2 -12 -3 2.6 0.8
 2 12 3 2.9 1.1
 2 12 3 3.1 1.3
 -3 -12 -3 9.1 1.3
 -3 -12 -3 5.2 0.9
 3 12 3 10.2 2
 3 12 3 8.2 1.6
 -4 -12 -3 6.3 1.2
 4 12 3 1.3 1
 4 12 3 3.4 1.5
 -5 -12 -3 1 0.8
 -5 -12 -3 1.3 1.7
 5 12 3 0.6 1.1
 5 12 3 -0.4 1.2
 -6 -12 -3 0 1
 -6 -12 -3 0 0.6
 6 12 3 -1.2 1
 6 12 3 0.1 0.8
 -7 -12 -3 4.2 1.7
 -7 -12 -3 3.3 1.1
 7 12 3 2.1 1.6
 -8 -12 -3 -0.6 1.1
 -8 -12 -3 -0.9 0.7
 8 12 3 -1.8 1.3
 -9 -12 -3 0.6 0.9
 -9 -12 -3 -1.3 1.2
 9 12 3 -0.7 1.3
 -10 -12 -3 0.6 1.4
 -10 -12 -3 1 1
 10 12 3 -1.5 1.5
 10 12 3 1.1 1
 -11 -12 -3 -4.3 1.7
 -11 -12 -3 -0.2 1
 11 12 3 0.5 1.1
 11 12 3 -0.1 1.8
 7 -13 -3 0.1 0.9
 -7 13 3 1.8 0.6
 -7 13 3 1.2 1.5
 -7 13 3 0.3 0.9
 -7 13 3 2 2.8
 6 -13 -3 13.9 2.1
 -6 13 3 17.5 2.1
 -6 13 3 11 1.3
 -6 13 3 7.5 3.1
 5 -13 -3 9.1 1.7
 -5 13 3 7.7 1.1
 -5 13 3 8.5 1.7
 4 -13 -3 84.29 6.9
 4 -13 -3 79.79 6.5
 -4 13 3 88.69 6.9
 3 -13 -3 14.7 2
 3 -13 -3 11.6 1.6
 -3 13 3 11.4 2.9
 -3 13 3 8.8 1.1
 -3 13 3 11.9 1.8
 2 -13 -3 27.8 2.8
 2 -13 -3 29.9 2.7
 -2 13 3 28.4 3
 -2 13 3 26.9 3.5
 -2 13 3 25.6 2.3
 1 -13 -3 20.8 2.3
 1 -13 -3 25 2.5
 -1 13 3 22.9 2
 -1 13 3 24 2.6
 0 -13 -3 28.9 2.9
 0 -13 -3 30.3 2.8
 0 13 3 32.2 3.5
 0 13 3 30.8 2.5
 -1 -13 -3 33.3 3.3
 -1 -13 -3 47.4 3.9
 1 13 3 43.2 4.3
 1 13 3 40.3 3.1
 1 13 3 46.3 4
 -2 -13 -3 26 2.4
 -2 -13 -3 31.2 2.7
 2 13 3 28 3.5
 2 13 3 24.2 2.9
 -3 -13 -3 90.69 6.4
 -3 -13 -3 76.19 5.9
 3 13 3 77.19 7.1
 3 13 3 73.29 6.7
 -4 -13 -3 52.39 4.2
 4 13 3 49.99 5.2
 4 13 3 40.2 4.5
 5 13 3 14.4 2.7
 5 13 3 8.2 2.3
 -6 -13 -3 3.4 1.4
 -6 -13 -3 2.8 1
 6 13 3 3 1.9
 6 13 3 1.1 1
 -7 -13 -3 33.1 4
 -7 -13 -3 32.7 3.1
 7 13 3 29.4 4.2
 7 13 3 22 3.4
 -8 -13 -3 3.3 1.1
 -8 -13 -3 1.7 1.5
 8 13 3 0.6 1.3
 -9 -13 -3 0.3 0.9
 -9 -13 -3 -0.1 1.4
 9 13 3 -0.2 1.3
 -10 -13 -3 2.9 1.2
 -10 -13 -3 5.5 2.2
 10 13 3 3.5 2.2
 -11 -13 -3 -0.9 1.8
 -11 -13 -3 2.9 1.3
 11 13 3 2.8 1.4
 11 13 3 6.1 3.6
 7 -14 -3 1.1 1.1
 -7 14 3 0.3 1.2
 -7 14 3 4.7 3.8
 -7 14 3 1.1 0.7
 -7 14 3 0.8 2
 -6 14 3 -2.1 4.1
 -6 14 3 3.5 1.3
 -6 14 3 4.5 0.9
 5 -14 -3 0.5 1
 -5 14 3 4.8 2.7
 -5 14 3 -1.2 0.7
 -5 14 3 0.9 0.5
 4 -14 -3 -0.1 0.5
 4 -14 -3 -0.1 0.9
 -4 14 3 1.1 2.4
 -4 14 3 0.3 0.4
 -4 14 3 -0.2 0.7
 3 -14 -3 0.8 1
 3 -14 -3 0.1 0.5
 -3 14 3 -0.1 0.7
 -3 14 3 0.9 0.5
 2 -14 -3 5.4 1.1
 -2 14 3 4.7 0.8
 -2 14 3 3.8 1.3
 1 -14 -3 11.5 1.7
 1 -14 -3 13 1.6
 -1 14 3 9.8 1.2
 -1 14 3 13.8 2
 0 -14 -3 21.2 2.2
 0 -14 -3 22.9 2.3
 0 14 3 19.1 1.8
 0 14 3 17.7 2.8
 0 14 3 22.7 2.7
 -1 -14 -3 3 0.8
 -1 -14 -3 1.6 0.8
 1 14 3 1.6 0.5
 1 14 3 1.3 1.3
 1 14 3 1.5 1.1
 -2 -14 -3 1.2 0.6
 -2 -14 -3 1.5 0.8
 2 14 3 1.5 1.1
 2 14 3 4.4 1.7
 -3 -14 -3 4.7 0.9
 -3 -14 -3 5.4 1.2
 3 14 3 4.9 1.7
 3 14 3 4.9 1.5
 -4 -14 -3 -0.6 0.6
 4 14 3 -0.2 0.9
 4 14 3 0 1
 -5 -14 -3 1.6 0.8
 5 14 3 1 1.1
 5 14 3 0.7 1.5
 -6 -14 -3 0.4 0.8
 6 14 3 3.6 1.9
 6 14 3 0 1.1
 -7 -14 -3 5.1 1.3
 -7 -14 -3 1.4 1.5
 7 14 3 6.8 2.2
 7 14 3 3 1.5
 -8 -14 -3 1 1.4
 -8 -14 -3 1.1 0.9
 8 14 3 -0.5 1.5
 -9 -14 -3 1.4 1.5
 -9 -14 -3 0.4 0.9
 9 14 3 1.3 2
 -10 -14 -3 0.7 1.2
 -10 -14 -3 1.4 1.7
 10 14 3 -0.2 2.1
 6 -15 -3 7.1 1.8
 -6 15 3 3.4 1.4
 -6 15 3 5.4 1
 5 -15 -3 5.6 1.7
 -5 15 3 4.3 0.9
 4 -15 -3 59.79 4.9
 4 -15 -3 56.99 5.1
 -4 15 3 56.29 5.3
 -4 15 3 57.59 4.5
 3 -15 -3 0.8 0.8
 3 -15 -3 1.9 1.1
 -3 15 3 0.6 0.5
 -3 15 3 0.9 0.9
 2 -15 -3 39.6 3.7
 2 -15 -3 41.9 3.9
 -2 15 3 41.9 4.1
 -2 15 3 43.2 3.3
 1 -15 -3 3.9 1
 1 -15 -3 2.6 1.2
 -1 15 3 3.5 0.7
 -1 15 3 4.9 1.5
 0 -15 -3 0 0.7
 0 -15 -3 0.9 0.7
 0 15 3 0.7 1.3
 0 15 3 1.1 1.1
 0 15 3 0.5 0.4
 -1 -15 -3 0.2 0.6
 -1 -15 -3 0.2 0.6
 1 15 3 0.2 1.1
 1 15 3 0.3 0.4
 1 15 3 -1.7 0.6
 -2 -15 -3 2.4 0.8
 -2 -15 -3 2.4 0.9
 2 15 3 2.5 0.6
 2 15 3 1.9 1.6
 2 15 3 0.4 0.9
 -3 -15 -3 2.4 0.7
 -3 -15 -3 2 0.8
 3 15 3 2.7 1.6
 3 15 3 1.9 1.3
 -4 -15 -3 41.8 3.5
 4 15 3 27.4 3.7
 4 15 3 31.8 4.2
 -5 -15 -3 0.6 0.7
 5 15 3 1.2 1.1
 5 15 3 0.6 1.5
 -6 -15 -3 56.89 4.7
 6 15 3 54.79 5.9
 6 15 3 39.7 5
 -7 -15 -3 19.5 2.4
 7 15 3 15.8 3
 7 15 3 18 3.6
 -8 -15 -3 -0.7 1.2
 -8 -15 -3 0.2 0.9
 8 15 3 1.6 2
 -9 -15 -3 19.9 3.6
 -9 -15 -3 16.8 2.4
 9 15 3 8.8 3.2
 -10 -15 -3 -1.4 1.7
 -10 -15 -3 -0.2 0.9
 10 15 3 -0.7 2.4
 5 -16 -3 2.4 1.4
 -5 16 3 1.4 0.7
 -5 16 3 1.5 1.3
 4 -16 -3 1.2 1
 -4 16 3 -0.7 0.4
 -4 16 3 1.9 1.2
 3 -16 -3 12.1 2.1
 3 -16 -3 12.7 1.8
 -3 16 3 12.1 2.2
 -3 16 3 11.8 1.4
 2 -16 -3 8.7 1.5
 2 -16 -3 7.9 1.8
 -2 16 3 7.8 1.1
 -2 16 3 9.2 1.9
 1 -16 -3 0.5 0.8
 1 -16 -3 0.2 0.6
 -1 16 3 1.2 0.5
 -1 16 3 0.1 1
 0 -16 -3 0.9 1
 0 -16 -3 2.4 0.9
 0 16 3 1.7 1.1
 0 16 3 2.1 1.2
 0 16 3 1.8 0.6
 -1 -16 -3 0 0.6
 -1 -16 -3 0.1 0.8
 1 16 3 0.6 0.4
 1 16 3 0.2 1.2
 1 16 3 0 1.1
 -2 -16 -3 2.3 0.8
 -2 -16 -3 4.1 1.1
 2 16 3 2.3 1.6
 2 16 3 2.5 0.6
 2 16 3 2 1.2
 -3 -16 -3 -0.2 0.6
 3 16 3 -0.1 1
 3 16 3 0.5 1.4
 -4 -16 -3 -1.1 0.6
 4 16 3 -0.4 1.3
 4 16 3 -0.6 1
 -5 -16 -3 0.7 0.8
 5 16 3 2 1.6
 5 16 3 1.3 1.4
 -6 -16 -3 0.4 0.8
 6 16 3 -0.2 1.5
 6 16 3 0.3 1.3
 -7 -16 -3 0.4 0.8
 7 16 3 3.2 1.6
 7 16 3 -0.3 1.7
 -8 -16 -3 -2.1 0.9
 8 16 3 -0.9 1.7
 -9 -16 -3 -1.7 1.6
 -9 -16 -3 -1.3 0.9
 9 16 3 -1.1 2.1
 -4 17 3 0.2 0.5
 -4 17 3 -0.9 1
 3 -17 -3 26.1 2.9
 3 -17 -3 28.8 3.1
 -3 17 3 23.3 2.4
 -3 17 3 30.2 3.5
 2 -17 -3 13.6 2.1
 2 -17 -3 14 2.1
 -2 17 3 12.9 1.4
 1 -17 -3 28.6 2.9
 1 -17 -3 23.8 2.7
 -1 17 3 23.5 3.3
 -1 17 3 26.5 2.3
 -1 17 3 26.2 3.8
 0 -17 -3 16.1 2
 0 17 3 14.2 1.5
 0 17 3 15.9 2.6
 0 17 3 16.4 3.1
 -1 -17 -3 10.3 1.8
 -1 -17 -3 15.6 2
 1 17 3 19.6 3.3
 1 17 3 12.3 2.5
 1 17 3 18.4 1.6
 -2 -17 -3 7.6 1.5
 -2 -17 -3 10.8 1.4
 2 17 3 7.9 2.5
 2 17 3 8.1 1.1
 2 17 3 9.2 2.2
 -3 -17 -3 2.7 1.1
 3 17 3 -0.9 1.5
 3 17 3 2.2 0.7
 3 17 3 1 1.2
 -4 -17 -3 2.7 1.1
 4 17 3 2.6 1.5
 4 17 3 3 2
 -5 -17 -3 3.5 1.1
 5 17 3 1.6 1.8
 5 17 3 2.4 1.5
 -6 -17 -3 -0.7 0.8
 6 17 3 -0.1 1.4
 6 17 3 1.4 1.8
 -7 -17 -3 5.9 1.5
 7 17 3 6.3 2.6
 7 17 3 7.2 2.2
 -8 -17 -3 16.5 2.4
 8 17 3 12.1 3.6
 3 -18 -3 2.9 1.4
 3 -18 -3 1.5 1
 -3 18 3 0.1 0.6
 2 -18 -3 12.2 2.1
 2 -18 -3 10.6 1.8
 -2 18 3 11 2.4
 -2 18 3 10.2 1.4
 1 -18 -3 2.8 1.1
 1 -18 -3 10.3 1.9
 -1 18 3 5.7 2.2
 -1 18 3 5.2 1
 -1 18 3 4.9 1.9
 0 -18 -3 11.6 2.9
 0 -18 -3 11.4 1.9
 0 18 3 15.6 5.3
 0 18 3 12 2.4
 0 18 3 10.8 1.3
 -1 -18 -3 0.5 0.8
 -1 -18 -3 1.1 1
 1 18 3 1.1 0.5
 1 18 3 0.3 1.4
 -2 -18 -3 4 1.1
 -2 -18 -3 3.9 1.2
 2 18 3 1.8 1.7
 2 18 3 3.3 1.8
 2 18 3 3.7 0.8
 -3 -18 -3 -0.2 0.7
 3 18 3 1.5 1.7
 3 18 3 1 1.4
 3 18 3 0 0.4
 -4 -18 -3 7.3 1.6
 4 18 3 6.1 1.9
 4 18 3 7.1 2.7
 -5 -18 -3 -0.9 0.8
 5 18 3 -3.3 3
 5 18 3 0.7 1.6
 -6 -18 -3 1 1.6
 6 18 3 -0.4 2.2
 -7 -18 -3 -0.7 0.9
 7 18 3 2.2 2.4
 7 18 3 -0.8 1.5
 -8 -18 -3 1.4 1.4
 1 -19 -3 8.1 1.7
 -1 19 3 5.7 2.2
 -1 19 3 6.6 1.1
 0 -19 -3 1.3 0.8
 0 -19 -3 -0.9 0.8
 0 19 3 1.9 0.8
 0 19 3 -1.9 1.6
 0 19 3 -1.4 1.4
 -1 -19 -3 17.3 2.2
 -1 -19 -3 15.2 2.2
 1 19 3 14.1 1.8
 1 19 3 11.6 2.7
 1 19 3 15.6 3.5
 -2 -19 -3 -0.6 0.8
 -2 -19 -3 1 0.9
 2 19 3 0.5 0.5
 2 19 3 -0.1 1.5
 2 19 3 0.8 1.8
 -3 -19 -3 5.5 1.5
 -3 -19 -3 7 1.2
 3 19 3 7.6 1.1
 3 19 3 11.1 3
 3 19 3 5.2 2.2
 -4 -19 -3 1.2 0.9
 4 19 3 -0.5 1.4
 4 19 3 0.6 2
 4 19 3 0.2 0.6
 -5 -19 -3 2.1 1
 5 19 3 1.7 2.2
 5 19 3 1.9 1.8
 -6 -19 -3 6.4 1.5
 6 19 3 11.9 3.6
 6 19 3 3.5 2.2
 -1 -20 -3 1.3 1
 1 20 3 1.3 0.7
 -2 -20 -3 0.4 0.8
 2 20 3 0.3 0.6
 -3 -20 -3 4.6 1.1
 3 20 3 2.8 0.9
 -5 -19 4 -0.7 1.6
 3 19 -4 1 2.2
 3 19 -4 0.4 0.7
 2 19 -4 2.1 2.2
 2 19 -4 1.7 0.8
 -2 -19 4 0.5 1.4
 1 19 -4 0.1 0.6
 1 19 -4 1.9 2
 -1 -19 4 1.3 2
 6 18 -4 5 1
 6 18 -4 3.1 2.4
 6 18 -4 3.7 2.1
 -6 -18 4 0 1.4
 -6 -18 4 3.6 1.3
 5 18 -4 4.3 0.9
 5 18 -4 1.9 1.7
 5 18 -4 2.5 3.3
 -5 -18 4 3.1 1.4
 -5 -18 4 2.8 1.6
 4 18 -4 -0.2 1.5
 4 18 -4 2.3 0.6
 4 18 -4 1.6 2
 -4 -18 4 -0.1 0.9
 -4 -18 4 2.5 1.5
 3 18 -4 33.6 2.7
 3 18 -4 19.9 3.9
 3 18 -4 35.7 4.6
 -3 -18 4 31.1 3.4
 2 18 -4 1.3 1.6
 2 18 -4 2.9 2.1
 2 18 -4 2.9 0.8
 -2 -18 4 1 1.6
 -2 -18 4 1.7 1.1
 1 18 -4 2.1 0.7
 1 18 -4 -0.1 1.5
 1 18 -4 0.1 1.5
 -1 -18 4 1.5 1.6
 -1 -18 4 1.1 1
 0 18 -4 14.1 3.6
 0 18 -4 20.4 2
 0 18 -4 13 3
 0 -18 4 20.6 2.5
 -1 18 -4 -0.1 1.4
 -1 18 -4 -0.1 1.5
 -1 18 -4 -0.5 0.5
 1 -18 4 1.1 1.8
 1 -18 4 -0.3 0.9
 -2 18 -4 0.2 1.9
 -2 18 -4 2.5 0.9
 -2 18 -4 0 1.9
 2 -18 4 0.4 0.9
 2 -18 4 0.1 1.6
 8 17 -4 -0.1 2.3
 -8 -17 4 0.4 1.2
 7 17 -4 2.1 2.3
 -7 -17 4 0.9 1.1
 6 17 -4 0.2 0.5
 6 17 -4 -0.9 1.4
 6 17 -4 0.7 2
 -6 -17 4 0.4 1.1
 -6 -17 4 0.4 0.5
 5 17 -4 2.4 2
 5 17 -4 1.7 1.8
 -5 -17 4 3.8 1.5
 4 17 -4 -0.4 1.4
 4 17 -4 -0.4 1.4
 4 17 -4 -0.2 0.4
 -4 -17 4 0.3 0.8
 -4 -17 4 1.7 1.4
 3 17 -4 1 1.5
 2 17 -4 4.9 2
 2 17 -4 2.6 1.4
 2 17 -4 2.3 0.7
 -2 -17 4 4 1.3
 -2 -17 4 9.7 2.1
 1 17 -4 3 1.4
 1 17 -4 3.1 1.7
 1 17 -4 2.3 0.7
 -1 -17 4 1.6 1
 0 17 -4 0.9 0.5
 0 17 -4 0 1.4
 0 17 -4 -1.2 1.2
 0 -17 4 0.4 0.7
 -1 17 -4 2.7 0.8
 -1 17 -4 2.7 1.6
 1 -17 4 0.4 1.3
 -2 17 -4 1.1 1
 -2 17 -4 3 1.6
 2 -17 4 2.9 1
 -3 17 -4 -0.1 1.4
 -3 17 -4 3.2 0.9
 3 -17 4 4.9 1.2
 8 16 -4 -2.4 2.1
 -8 -16 4 0.4 1.2
 7 16 -4 -0.8 1.7
 -7 -16 4 6.1 2.5
 6 16 -4 -0.6 1.5
 6 16 -4 2.4 1.6
 -6 -16 4 2.5 1.3
 -6 -16 4 4.4 1.5
 -6 -16 4 1.1 0.5
 5 16 -4 22.9 3.8
 5 16 -4 17.9 3.2
 5 16 -4 22.3 2.1
 -5 -16 4 24.7 2.9
 4 16 -4 -0.1 1.4
 4 16 -4 0 1.3
 4 16 -4 1 0.5
 -4 -16 4 2.7 1.3
 -4 -16 4 2 1.1
 3 16 -4 29.6 4.2
 3 16 -4 32.7 2.8
 3 16 -4 29.2 4
 -3 -16 4 39.1 3.6
 2 16 -4 3.8 1.6
 2 16 -4 5.2 0.9
 2 16 -4 2.4 1.4
 -2 -16 4 8.9 2
 -2 -16 4 8.1 1.5
 1 16 -4 49.3 5.6
 1 16 -4 64.39 6
 1 16 -4 57.79 4.5
 -1 -16 4 59.09 5.1
 0 16 -4 1.9 1.4
 0 16 -4 1.8 0.6
 0 16 -4 3.8 1.6
 0 -16 4 3.8 1.7
 0 -16 4 1.6 0.9
 -1 16 -4 15.2 2.7
 -1 16 -4 15.3 2.8
 -1 16 -4 14.7 1.6
 1 -16 4 14.2 2
 -2 16 -4 20.2 2
 -2 16 -4 19.1 3
 2 -16 4 19.3 2.3
 -3 16 -4 2.1 0.7
 -3 16 -4 5.8 1.9
 3 -16 4 1 0.9
 3 -16 4 0.2 1.3
 -4 16 -4 4.3 1.7
 4 -16 4 4 1.2
 9 15 -4 2 2
 -9 -15 4 -0.2 1.6
 -9 -15 4 -1 1.2
 8 15 -4 -0.4 1.7
 -8 -15 4 0.8 1.2
 7 15 -4 0.5 1.8
 -7 -15 4 1.1 0.6
 -7 -15 4 2.5 1.2
 -7 -15 4 -0.5 1.4
 6 15 -4 0.3 1.3
 6 15 -4 0.6 1.4
 -6 -15 4 0.9 1.2
 -6 -15 4 1.1 0.5
 -6 -15 4 3.7 1.5
 5 15 -4 0.6 1.5
 -5 -15 4 1.8 1.1
 -5 -15 4 11.2 1.9
 4 15 -4 -0.5 1.2
 4 15 -4 0 0.4
 4 15 -4 1.3 1.4
 -4 -15 4 -0.6 0.7
 -4 -15 4 5.6 1.5
 3 15 -4 0.2 0.4
 3 15 -4 0.2 1.1
 3 15 -4 -0.6 1
 -3 -15 4 4.6 1.4
 -3 -15 4 -0.7 0.6
 2 15 -4 2.8 1.5
 2 15 -4 4.9 0.8
 2 15 -4 4 1.7
 -2 -15 4 7.5 1.4
 -2 -15 4 1.5 1.4
 0 15 -4 1.7 1.1
 0 15 -4 4.1 1.7
 0 15 -4 2.4 0.6
 0 -15 4 1.8 1
 -3 15 -4 5.5 1.7
 -3 15 -4 5.3 1
 3 -15 4 3.5 1.9
 3 -15 4 5.3 1.3
 -4 15 -4 0.8 0.6
 -4 15 -4 0.9 1.1
 4 -15 4 0.1 1.4
 4 -15 4 2.1 0.9
 -5 15 -4 -1.6 1.2
 -5 15 -4 -0.7 0.6
 5 -15 4 -0.7 0.7
 5 -15 4 0.9 1.4
 10 14 -4 3 2.5
 -10 -14 4 5.5 2.3
 -10 -14 4 6.8 1.9
 9 14 -4 -1.6 1.6
 -9 -14 4 1.4 1.4
 -9 -14 4 1 1.6
 8 14 -4 5 2.3
 -8 -14 4 2.4 1.3
 -8 -14 4 3.4 1.7
 -8 -14 4 3.3 0.8
 7 14 -4 1 1.8
 -7 -14 4 1.8 0.6
 -7 -14 4 -0.9 0.8
 6 14 -4 20.9 3.5
 -6 -14 4 21.6 1.9
 -6 -14 4 26 3
 5 14 -4 1.3 1.4
 5 14 -4 0.3 1.1
 -5 -14 4 1 1.5
 -5 -14 4 1.6 1
 4 14 -4 35.5 4.3
 4 14 -4 35.4 2.9
 4 14 -4 30.9 4
 -4 -14 4 39.2 3.7
 3 14 -4 33.8 4
 3 14 -4 24.8 3.6
 3 14 -4 32.6 2.7
 -3 -14 4 39.4 3.5
 2 14 -4 -0.7 1.1
 2 14 -4 1.2 1.2
 2 14 -4 0.3 0.4
 -2 -14 4 0.8 1.2
 -2 -14 4 0.2 0.7
 1 14 -4 39.5 3.3
 1 14 -4 40.3 4.4
 1 14 -4 38.4 4.3
 -1 -14 4 47.8 3.9
 0 14 -4 3.3 1.4
 0 14 -4 2.9 0.7
 0 14 -4 4.5 1.6
 0 -14 4 2.6 0.9
 0 -14 4 -1.1 1.2
 -1 14 -4 0.2 0.4
 -1 14 -4 1.7 1.1
 1 -14 4 8.9 1.9
 1 -14 4 1.1 0.8
 -2 14 -4 19.8 2.7
 -2 14 -4 19.1 1.8
 2 -14 4 19.4 2.2
 -3 14 -4 17.6 2.6
 -3 14 -4 17.2 1.7
 3 -14 4 14.2 1.9
 -4 14 -4 -0.6 0.5
 -4 14 -4 0.3 1
 4 -14 4 0.5 0.7
 4 -14 4 1.7 1.7
 -5 14 -4 13.1 1.5
 -5 14 -4 12.2 2.2
 5 -14 4 13 1.7
 5 -14 4 5.2 2.2
 -6 14 -4 2.8 1.4
 -6 14 -4 2.3 0.8
 6 -14 4 1.2 1.8
 10 13 -4 1.7 1.8
 -10 -13 4 2.8 1.6
 -10 -13 4 0.6 1.9
 9 13 -4 1.4 1.9
 -9 -13 4 -1 1
 -9 -13 4 1.1 1.4
 8 13 -4 1.6 1.8
 -8 -13 4 0.1 0.4
 -8 -13 4 1.9 1.1
 -8 -13 4 -1.1 1.1
 7 13 -4 3.6 2
 -7 -13 4 1.5 0.6
 -7 -13 4 1.9 1.4
 -7 -13 4 1.2 1.1
 6 13 -4 -2.9 1.1
 -6 -13 4 0.3 0.8
 -6 -13 4 0.5 0.5
 5 13 -4 -0.1 1
 5 13 -4 -1.3 1
 -5 -13 4 -0.5 0.7
 4 13 -4 0.4 1
 4 13 -4 0.8 1.3
 3 13 -4 2.3 1.4
 2 13 -4 4.8 1.6
 2 13 -4 7.4 1.9
 2 13 -4 5.9 0.8
 -2 -13 4 6.1 1.4
 1 13 -4 1.1 1.1
 -1 -13 4 2.5 0.9
 0 13 -4 5.2 1.7
 0 13 -4 5.7 1.7
 0 13 -4 3.3 0.7
 0 -13 4 6.6 1.2
 -1 13 -4 1.4 0.5
 -1 13 -4 -0.3 0.9
 1 -13 4 1.7 0.8
 1 -13 4 1.5 1.3
 -2 13 -4 0.1 0.9
 -2 13 -4 0.6 0.4
 2 -13 4 2 1.4
 2 -13 4 0.4 0.6
 -3 13 -4 0.2 0.8
 3 -13 4 0.6 0.6
 -4 13 -4 -0.2 0.4
 -4 13 -4 0.3 0.9
 4 -13 4 0.6 0.6
 4 -13 4 0.4 1.4
 -5 13 -4 0.3 0.5
 -5 13 -4 -0.6 0.8
 5 -13 4 -0.3 0.5
 5 -13 4 -0.4 1.2
 -6 13 -4 0.8 0.6
 -6 13 -4 2 1.1
 6 -13 4 -0.1 1.8
 -7 13 -4 3.7 2
 -7 13 -4 -0.2 0.6
 -7 13 -4 1.1 1.1
 7 -13 4 -0.1 1.5
 11 12 -4 13.1 2.1
 11 12 -4 3 2.3
 -11 -12 4 5.3 2.2
 10 12 -4 12.9 3.3
 -10 -12 4 4.7 2.3
 -10 -12 4 7.4 2
 9 12 -4 -0.1 1.6
 -9 -12 4 0.3 0.6
 -9 -12 4 0.5 1.1
 -9 -12 4 1.6 1.4
 8 12 -4 16.1 3.2
 -8 -12 4 16.1 1.6
 -8 -12 4 19.4 2.7
 -8 -12 4 21.5 3.2
 7 12 -4 5.8 2
 -7 -12 4 8.5 2
 -7 -12 4 7.3 1
 -7 -12 4 8.2 2.2
 6 12 -4 13.9 2.7
 -6 -12 4 11.8 1.2
 -6 -12 4 13.1 2.4
 -6 -12 4 12.3 2.1
 5 12 -4 2.3 1.3
 5 12 -4 3.6 1.7
 -5 -12 4 1.5 0.5
 -5 -12 4 2.6 1.1
 4 12 -4 60.99 5.8
 4 12 -4 51.29 5.6
 -4 -12 4 69.59 5.4
 3 12 -4 2.1 0.6
 3 12 -4 2.1 1.2
 3 12 -4 2.1 1.4
 -3 -12 4 7.7 1.8
 2 12 -4 102.29 8.1
 2 12 -4 93.69 7
 2 12 -4 88.49 7.9
 -2 -12 4 100.69 7.6
 1 12 -4 0.7 0.8
 1 12 -4 -0.2 0.8
 1 12 -4 -0.2 0.3
 -1 -12 4 0.4 0.5
 -1 -12 4 0.9 1.3
 0 12 -4 44.5 4.4
 0 12 -4 48.3 3.6
 0 -12 4 47.5 4.1
 -1 12 -4 14.1 2.5
 1 -12 4 21.9 2.8
 -2 12 -4 0.9 0.9
 -2 12 -4 2.1 0.5
 2 -12 4 0.5 0.6
 -3 12 -4 14.6 1.5
 -3 12 -4 16.1 2.1
 3 -12 4 14.5 1.7
 -4 12 -4 9.7 1.2
 -4 12 -4 12 1.9
 4 -12 4 10.5 1.4
 -5 12 -4 26.1 3
 -5 12 -4 25.8 2.4
 5 -12 4 29.3 2.7
 -6 12 -4 1.6 0.6
 -6 12 -4 2.3 1.5
 -6 12 -4 1.6 1
 6 -12 4 3.2 0.7
 6 -12 4 3.2 1.8
 -7 12 -4 3.3 1.8
 -7 12 -4 2.6 0.8
 -7 12 -4 2.1 1
 7 -12 4 0.4 0.5
 7 -12 4 2.5 1.6
 -8 12 -4 -1.4 1.4
 -8 12 -4 0.3 1
 -8 12 -4 -0.9 0.6
 8 -12 4 -0.7 0.5
 11 11 -4 3.5 2
 11 11 -4 2.8 1.3
 -11 -11 4 2.2 1.6
 -11 -11 4 3.1 2.2
 10 11 -4 3.7 2
 -10 -11 4 2 1.4
 -10 -11 4 4.3 2
 -10 -11 4 1 0.9
 9 11 -4 -0.6 1.3
 -9 -11 4 0.8 1.3
 -9 -11 4 -0.1 0.5
 -9 -11 4 0 0.9
 8 11 -4 3.1 1.7
 -8 -11 4 3.8 1.4
 -8 -11 4 4.7 1.6
 -8 -11 4 4.4 0.9
 7 11 -4 2.8 1.4
 -7 -11 4 3.5 1.5
 -7 -11 4 4.2 1.4
 -7 -11 4 3.4 0.8
 6 11 -4 -0.1 1.3
 -6 -11 4 1.6 1
 -6 -11 4 2.6 1.4
 -6 -11 4 1.7 0.5
 5 11 -4 2.5 1.4
 5 11 -4 4.9 1.7
 -5 -11 4 6.7 1.6
 -5 -11 4 5.3 1.5
 -5 -11 4 5 0.8
 4 11 -4 -0.2 1
 4 11 -4 0.6 1
 -4 -11 4 0.8 0.8
 3 11 -4 -0.9 0.8
 3 11 -4 0.4 0.9
 -3 -11 4 0.7 0.7
 1 11 -4 0.4 0.9
 1 11 -4 0.4 0.8
 1 11 -4 0.3 0.3
 -1 -11 4 0.5 0.6
 -1 -11 4 0.4 1.3
 0 11 -4 11.2 1.1
 0 11 -4 8.5 1.7
 0 -11 4 13.7 1.6
 1 -11 4 2.4 0.8
 -2 11 -4 37.1 3
 -2 11 -4 35.7 3.6
 2 -11 4 39.3 3.3
 -3 11 -4 1.3 0.9
 -3 11 -4 2.5 0.7
 3 -11 4 1.8 0.7
 -4 11 -4 8.2 1.1
 4 -11 4 7.6 1.3
 4 -11 4 7 2
 4 -11 4 8.9 1
 -5 11 -4 10.1 1.3
 -5 11 -4 11.4 1.8
 5 -11 4 12 1.5
 5 -11 4 12 1.3
 5 -11 4 11.4 2.2
 -6 11 -4 1.1 0.5
 -6 11 -4 0.5 0.9
 -6 11 -4 0.2 0.7
 6 -11 4 0.8 0.5
 6 -11 4 1.1 1.2
 -7 11 -4 -0.9 1.1
 -7 11 -4 0.5 0.8
 -7 11 -4 0.7 0.6
 7 -11 4 -0.4 0.4
 7 -11 4 1.1 1.3
 -8 11 -4 -0.3 1.5
 -8 11 -4 3 0.8
 -8 11 -4 1.5 1
 8 -11 4 0.4 0.5
 8 -11 4 -0.2 1.3
 11 10 -4 2.1 2
 11 10 -4 2.7 1.2
 -11 -10 4 2 2.2
 -11 -10 4 1 1.4
 -11 -10 4 2.3 1.4
 10 10 -4 20.4 3.5
 -10 -10 4 18.6 3.5
 -10 -10 4 19.9 3
 9 10 -4 2.8 1.7
 -9 -10 4 6 1.9
 -9 -10 4 1.2 0.6
 -9 -10 4 8.5 2.3
 8 10 -4 47.4 5.1
 -8 -10 4 43.1 4.8
 -8 -10 4 42.6 3.4
 -8 -10 4 38.8 4.3
 7 10 -4 101.19 10.3
 -7 -10 4 96.19 8.3
 -7 -10 4 99.59 7.3
 -7 -10 4 103.99 8.9
 6 10 -4 -0.8 1
 -6 -10 4 -0.2 0.7
 -6 -10 4 -1.5 0.8
 -6 -10 4 0 0.4
 5 10 -4 1.8 1.3
 5 10 -4 -0.2 0.9
 -5 -10 4 3.1 1.3
 -5 -10 4 1.5 1.1
 -5 -10 4 1.9 0.5
 4 10 -4 133.19 9.8
 4 10 -4 96.29 9.4
 -4 -10 4 134.69 9.5
 3 10 -4 3 1.3
 3 10 -4 2.8 1.1
 -3 -10 4 4 1.1
 2 10 -4 99.99 7.2
 2 10 -4 108.29 8.2
 2 10 -4 91.69 8
 -2 -10 4 103.59 7.8
 1 10 -4 0.3 0.3
 1 10 -4 2.1 0.9
 1 10 -4 0.9 0.9
 -1 -10 4 -1 1.1
 -1 -10 4 0.8 0.6
 0 10 -4 12.6 1.1
 0 10 -4 9.4 1.6
 0 -10 4 6.5 1.6
 0 -10 4 13.2 1.5
 -1 10 -4 20 1.7
 -1 10 -4 17.8 2.2
 1 -10 4 20.2 2
 -2 10 -4 71.59 5.3
 -2 10 -4 71.79 5.9
 2 -10 4 72.79 5.6
 -3 10 -4 -0.3 0.3
 -3 10 -4 -0.4 0.5
 3 -10 4 -0.2 0.3
 3 -10 4 -0.3 0.4
 3 -10 4 1.2 1.3
 -4 10 -4 0.5 0.4
 -4 10 -4 -0.2 0.6
 4 -10 4 1 0.4
 4 -10 4 0.3 0.5
 4 -10 4 2.2 1.3
 -5 10 -4 20.7 2
 -5 10 -4 21.2 2.4
 5 -10 4 20.9 2.7
 5 -10 4 22.2 1.9
 5 -10 4 23.5 2.2
 -6 10 -4 24.9 2.8
 -6 10 -4 28.8 2.5
 -6 10 -4 27 3.4
 6 -10 4 28 3.3
 6 -10 4 29.7 2.4
 -7 10 -4 15.5 2
 -7 10 -4 16.3 1.7
 -7 10 -4 19.5 2.9
 7 -10 4 15.5 1.6
 7 -10 4 13.5 2.5
 -8 10 -4 5.3 1.1
 -8 10 -4 5.3 1.3
 -8 10 -4 2.9 1.6
 8 -10 4 4.2 0.8
 8 -10 4 3.8 2
 -9 10 -4 6.9 1.4
 -9 10 -4 12 3
 -9 10 -4 9 1.8
 9 -10 4 9.9 1.3
 9 -10 4 9.6 2.5
 12 9 -4 1.1 1
 12 9 -4 0 1.6
 -12 -9 4 -1.3 1.9
 -12 -9 4 5.5 2.9
 -12 -9 4 0.3 1.4
 11 9 -4 0.8 2
 11 9 -4 2.9 1.1
 -11 -9 4 3.4 1.7
 -11 -9 4 1.3 1.4
 -11 -9 4 3.8 2
 10 9 -4 0.9 0.9
 10 9 -4 2.7 1.8
 -10 -9 4 0.9 1.5
 -10 -9 4 -0.7 0.9
 -10 -9 4 1 1.1
 9 9 -4 0.1 1.2
 -9 -9 4 0.4 1.3
 -9 -9 4 0.4 0.7
 -9 -9 4 1.2 1
 8 9 -4 21.5 3.1
 -8 -9 4 16.5 3
 -8 -9 4 17.6 1.8
 -8 -9 4 18 2.6
 7 9 -4 0 1.1
 -7 -9 4 2.5 1.3
 -7 -9 4 3.1 0.7
 -7 -9 4 2.1 1.3
 6 9 -4 1.8 1.4
 -6 -9 4 1.9 0.6
 -6 -9 4 2.4 1.3
 -6 -9 4 2.8 1.2
 5 9 -4 3 1.3
 -5 -9 4 0.1 0.8
 -5 -9 4 0.3 0.7
 -5 -9 4 1.1 0.4
 4 9 -4 4.9 1.6
 4 9 -4 1.4 1
 -4 -9 4 3.7 1.1
 -4 -9 4 2.6 1.1
 3 9 -4 8.3 1.8
 3 9 -4 7 1.6
 -3 -9 4 10.7 1.5
 2 9 -4 0.3 0.7
 2 9 -4 -0.1 0.7
 2 9 -4 0.2 0.2
 -2 -9 4 -0.2 0.5
 1 9 -4 5.7 0.7
 1 9 -4 5.6 1.2
 1 9 -4 6.3 1.3
 -1 -9 4 5.6 1.1
 -1 -9 4 1.4 1.2
 -1 9 -4 14.6 1.4
 -1 9 -4 15.1 1.9
 1 -9 4 17.5 1.7
 -2 9 -4 4.2 1.1
 -2 9 -4 2.7 0.6
 2 -9 4 4.9 0.9
 2 -9 4 7.4 1.6
 2 -9 4 3.7 0.6
 -3 9 -4 11.5 1.2
 -3 9 -4 11 1.5
 3 -9 4 12.6 1.4
 3 -9 4 11.8 1.2
 -4 9 -4 3.4 1
 -4 9 -4 4.6 0.8
 4 -9 4 3.5 1.4
 4 -9 4 4.3 0.9
 4 -9 4 4.3 0.7
 -5 9 -4 2 0.8
 -5 9 -4 0.8 0.4
 5 -9 4 1.9 0.7
 5 -9 4 0.9 0.4
 5 -9 4 1.8 1.3
 -6 9 -4 5.1 1.1
 -6 9 -4 5.3 0.9
 -6 9 -4 3.8 1.5
 6 -9 4 5.9 1.8
 6 -9 4 4.5 0.8
 -7 9 -4 2.7 1.4
 -7 9 -4 1.7 0.7
 -7 9 -4 2.3 0.9
 7 -9 4 2.5 0.6
 7 -9 4 4.7 1.7
 -8 9 -4 -0.2 0.5
 -8 9 -4 0.1 0.7
 -8 9 -4 0.6 1.1
 8 -9 4 -0.5 0.3
 8 -9 4 0.4 1
 -9 9 -4 0.3 0.7
 -9 9 -4 -0.5 0.6
 -9 9 -4 1.2 1.7
 9 -9 4 -0.5 0.4
 9 -9 4 0.8 1.4
 12 8 -4 7.8 1.4
 12 8 -4 10.3 2.8
 -12 -8 4 5.8 2.7
 -12 -8 4 -1.3 1.8
 -12 -8 4 4 1.8
 11 8 -4 -0.6 1.4
 11 8 -4 0 0.7
 -11 -8 4 1.3 1.3
 -11 -8 4 -0.5 1.5
 -11 -8 4 -0.6 1
 10 8 -4 -0.3 0.7
 10 8 -4 -1.1 1.2
 -10 -8 4 -0.1 1
 -10 -8 4 -0.7 0.9
 -10 -8 4 0.1 1.6
 9 8 -4 30.6 4
 -9 -8 4 32 4.2
 -9 -8 4 29.8 3.7
 8 8 -4 1 1.3
 -8 -8 4 0.5 0.6
 -8 -8 4 1.7 1.3
 -8 -8 4 0.7 1.2
 7 8 -4 3.6 1.5
 -7 -8 4 5.1 1.9
 -7 -8 4 4.1 1.4
 -7 -8 4 5.4 0.9
 6 8 -4 24.1 3.2
 -6 -8 4 29.9 2.3
 -6 -8 4 26.9 3.3
 -6 -8 4 20.4 2.9
 5 8 -4 27.3 3.2
 -5 -8 4 27.1 3
 -5 -8 4 30.5 3.2
 -5 -8 4 26.9 2.2
 4 8 -4 22.5 2.9
 4 8 -4 32 3.3
 -4 -8 4 30.2 3.1
 -4 -8 4 33 3
 3 8 -4 25.6 2.7
 3 8 -4 17.8 2.4
 -3 -8 4 22.1 2.4
 -3 -8 4 22.9 2.4
 2 8 -4 22.4 2.6
 2 8 -4 24.1 2.6
 -2 -8 4 27 2.5
 1 8 -4 151.38 10.7
 1 8 -4 147.49 11.3
 1 8 -4 142.09 11.3
 -1 -8 4 164.68 11.2
 0 8 -4 121.39 8.9
 0 8 -4 118.29 9.4
 0 -8 4 135.89 9.3
 -1 8 -4 87.49 7
 -1 8 -4 87.89 6.5
 1 -8 4 97.39 6.8
 -2 8 -4 70.89 5.6
 -2 8 -4 69.79 5.2
 2 -8 4 71.59 5.1
 2 -8 4 70.59 5.4
 -3 8 -4 3.2 0.9
 -3 8 -4 3.4 0.6
 3 -8 4 0.3 1
 3 -8 4 2.7 0.5
 3 -8 4 2.6 0.6
 -4 8 -4 1.5 0.5
 -4 8 -4 1.8 0.7
 4 -8 4 1.8 0.6
 4 -8 4 2.3 1.2
 4 -8 4 1.9 0.5
 -5 8 -4 0 0.3
 -5 8 -4 0.9 0.6
 5 -8 4 0.5 0.5
 5 -8 4 1.1 0.4
 -6 8 -4 92.39 8.3
 -6 8 -4 102.69 7.4
 -6 8 -4 102.59 7.6
 6 -8 4 103.99 7.3
 6 -8 4 92.99 8
 -7 8 -4 0.5 0.5
 -7 8 -4 -0.4 0.9
 -7 8 -4 -0.7 0.5
 7 -8 4 1 1
 7 -8 4 0.6 0.4
 -8 8 -4 24.3 2.5
 -8 8 -4 25.5 3.6
 -8 8 -4 26 2.6
 8 -8 4 28 2.3
 8 -8 4 26.3 3.1
 -9 8 -4 0.1 0.5
 -9 8 -4 2.8 1.8
 -9 8 -4 0.8 0.8
 -10 8 -4 3.1 1.1
 -10 8 -4 2.1 2.1
 -10 8 -4 3.1 1.1
 10 -8 4 3.5 0.8
 10 -8 4 5 1.6
 12 7 -4 -0.3 0.7
 12 7 -4 0.4 1.6
 -12 -7 4 -0.4 1.4
 -12 -7 4 -1.4 1.9
 11 7 -4 3.3 1.8
 11 7 -4 1.8 0.8
 -11 -7 4 0.5 1.2
 -11 -7 4 2.2 1.4
 -11 -7 4 0.1 1.5
 10 7 -4 11.1 1.6
 10 7 -4 11.8 2.7
 -10 -7 4 8.1 2.1
 -10 -7 4 9.1 2.7
 9 7 -4 2.9 1.5
 9 7 -4 3.8 1
 -9 -7 4 3.9 1.9
 -9 -7 4 4.8 1.6
 -8 -7 4 14.2 2.4
 -8 -7 4 19.8 4.1
 -8 -7 4 16.4 1.7
 7 7 -4 2 1.4
 -7 -7 4 1.6 0.6
 -7 -7 4 1.2 1
 -7 -7 4 0.4 0.8
 6 7 -4 3.3 1.4
 -6 -7 4 5.6 1.5
 -6 -7 4 3.7 0.7
 -6 -7 4 2.9 1.2
 5 7 -4 4.7 1.4
 -5 -7 4 2.5 1
 -5 -7 4 2 1.1
 -5 -7 4 2.5 0.5
 4 7 -4 2.3 1
 -4 -7 4 3.5 0.6
 -4 -7 4 2.7 1
 -4 -7 4 1.7 0.9
 3 7 -4 7 1.6
 3 7 -4 7.7 1.7
 -3 -7 4 11 1.5
 -3 -7 4 9.2 1.5
 2 7 -4 7 1.4
 2 7 -4 3.8 1.1
 -2 -7 4 6.9 1.2
 1 7 -4 20 2.2
 1 7 -4 18.9 2.3
 1 7 -4 21.1 1.7
 -1 -7 4 21.6 2.1
 0 7 -4 1.3 0.7
 0 7 -4 1.4 0.3
 0 -7 4 1.4 0.6
 0 -7 4 0.6 1.2
 -1 7 -4 43.9 3.3
 -1 7 -4 41.9 3.7
 1 -7 4 47.2 3.3
 1 -7 4 45.3 3.6
 -2 7 -4 39.1 2.9
 -2 7 -4 37.7 3.2
 2 -7 4 38.4 2.9
 2 -7 4 38.3 3.1
 -3 7 -4 3.2 0.7
 -3 7 -4 3.2 0.6
 3 -7 4 2.7 1.2
 3 -7 4 3.6 0.7
 3 -7 4 3.3 0.5
 -4 7 -4 0.5 0.4
 -4 7 -4 0.1 0.4
 4 -7 4 0.4 0.4
 4 -7 4 1.8 1.2
 4 -7 4 0.8 0.3
 -5 7 -4 17.3 2.4
 -5 7 -4 19.8 1.7
 -5 7 -4 18.3 1.9
 5 -7 4 20 2.4
 5 -7 4 19.2 1.6
 -6 7 -4 0 0.3
 -6 7 -4 -0.1 0.9
 -6 7 -4 -0.4 0.5
 -6 7 -4 3.9 2.1
 6 -7 4 -0.3 1
 6 -7 4 0.3 0.3
 -7 7 -4 4.8 1.7
 -7 7 -4 9.9 1.8
 -7 7 -4 7 1.2
 -7 7 -4 9.5 3
 7 -7 4 8.2 1.9
 7 -7 4 5.5 0.9
 -8 7 -4 1.9 1.3
 -8 7 -4 2 0.6
 -8 7 -4 0.9 0.6
 8 -7 4 0.5 1.1
 8 -7 4 0.7 0.4
 -9 7 -4 2.6 0.8
 -9 7 -4 0.8 0.7
 -9 7 -4 -0.2 1.3
 9 -7 4 1.4 1.3
 9 -7 4 -0.3 0.4
 -10 7 -4 2.7 0.9
 -10 7 -4 2.2 0.9
 -10 7 -4 1.6 1.7
 10 -7 4 2.3 1.4
 10 -7 4 2.6 0.7
 12 6 -4 14.4 1.9
 12 6 -4 17.5 3.5
 12 6 -4 15.6 1.9
 -12 -6 4 15.2 3.1
 -12 -6 4 15.5 3.8
 11 6 -4 0.5 1.3
 11 6 -4 -0.3 0.5
 11 6 -4 0.3 0.6
 -11 -6 4 -0.1 1.1
 -11 -6 4 -0.2 1.4
 10 6 -4 20 2
 10 6 -4 23 2.2
 10 6 -4 18.7 3.2
 -10 -6 4 19.4 2.9
 -10 -6 4 20.3 3.6
 9 6 -4 4.5 1.1
 9 6 -4 3.8 1.6
 -9 -6 4 5.6 1.9
 8 6 -4 46.1 4.5
 -8 -6 4 39.2 4
 -8 -6 4 34 3.1
 -8 -6 4 44 4.6
 7 6 -4 42.1 4.5
 -7 -6 4 46.5 3.5
 -7 -6 4 38.2 4.2
 -7 -6 4 45.9 4.7
 6 6 -4 2.3 1.2
 -6 -6 4 1.4 1
 -6 -6 4 4 1.4
 -6 -6 4 3.4 0.7
 5 6 -4 139.49 11.1
 -5 -6 4 137.89 11
 -5 -6 4 141.69 10.2
 -5 -6 4 159.48 11.2
 4 6 -4 438.06 30.8
 -4 -6 4 433.96 30
 -4 -6 4 404.66 30.6
 -4 -6 4 449.76 30.8
 3 6 -4 92.49 7.4
 -3 -6 4 93.99 7.4
 -3 -6 4 99.09 7.4
 2 6 -4 71.49 5.6
 2 6 -4 57.19 5.5
 -2 -6 4 75.59 5.5
 -2 -6 4 75.59 5.6
 1 6 -4 9.1 1.5
 1 6 -4 9.2 1.4
 1 6 -4 10 0.9
 -1 -6 4 11.8 1.4
 0 6 -4 71.09 5.1
 0 6 -4 64.69 5.5
 0 -6 4 78.69 5.5
 -1 6 -4 241.38 17
 -1 6 -4 240.38 17.3
 1 -6 4 232.88 17
 1 -6 4 259.37 17.2
 -2 6 -4 10.7 1.3
 -2 6 -4 10.6 1
 2 -6 4 9.6 0.9
 2 -6 4 6.9 1.6
 2 -6 4 10.1 1.1
 -3 6 -4 113.99 8.3
 -3 6 -4 112.19 8
 3 -6 4 109.09 8
 3 -6 4 115.99 8.2
 -4 6 -4 0.2 0.4
 -4 6 -4 0.2 0.3
 4 -6 4 0.5 0.4
 4 -6 4 0.2 0.3
 4 -6 4 0.3 0.9
 -5 6 -4 0.2 0.3
 -5 6 -4 0 0.7
 -5 6 -4 0.3 0.4
 -5 6 -4 -0.3 1.5
 5 -6 4 0.1 0.9
 5 -6 4 -0.3 0.3
 -6 6 -4 11 2.5
 -6 6 -4 10.6 1.3
 -6 6 -4 10.2 1.2
 -6 6 -4 6.1 1.6
 6 -6 4 10.7 1.7
 6 -6 4 9.8 1
 -7 6 -4 1.4 1.1
 -7 6 -4 -0.3 1.8
 -7 6 -4 2.3 0.7
 -7 6 -4 0.8 0.6
 7 -6 4 0.9 0.4
 7 -6 4 0.5 1
 -8 6 -4 26.9 2.6
 -8 6 -4 26.5 3.7
 -8 6 -4 27 4.1
 -8 6 -4 26.6 2.6
 8 -6 4 31.6 2.5
 8 -6 4 33.8 3.2
 -9 6 -4 24.2 2.4
 -9 6 -4 21.5 4.4
 -9 6 -4 19.5 3.5
 -9 6 -4 23.9 2.4
 9 -6 4 23.8 2.1
 9 -6 4 24.9 2.9
 -10 6 -4 33.3 8
 -10 6 -4 33.4 3.3
 -10 6 -4 35.9 3.3
 10 -6 4 38.6 3
 -11 6 -4 0.3 0.8
 -11 6 -4 -0.6 0.8
 11 -6 4 -1.1 1
 11 -6 4 0.5 0.5
 12 5 -4 -0.4 1.4
 12 5 -4 0 0.6
 -12 -5 4 1.7 2.1
 -12 -5 4 -1.3 1.1
 11 5 -4 -0.1 0.5
 11 5 -4 0.1 1.3
 11 5 -4 0.3 0.6
 -11 -5 4 2.1 1.8
 -11 -5 4 0.5 1.1
 -11 -5 4 -0.2 1.4
 10 5 -4 7.3 1.2
 10 5 -4 7.4 1.1
 10 5 -4 4 1.8
 -10 -5 4 4.2 1.4
 -10 -5 4 8.6 2.5
 -10 -5 4 4.4 1.6
 9 5 -4 1.1 1.1
 9 5 -4 1.3 0.6
 9 5 -4 1.1 0.7
 -9 -5 4 1.7 1.2
 -9 -5 4 0.2 0.9
 -9 -5 4 1.9 1.5
 8 5 -4 9.6 1.2
 8 5 -4 10.7 1.4
 8 5 -4 7.9 2.1
 -8 -5 4 8.6 1.3
 -8 -5 4 11.4 2.3
 -8 -5 4 7.7 1.9
 7 5 -4 7.7 1
 7 5 -4 10.8 2
 -7 -5 4 10.9 2.3
 -7 -5 4 9.3 1.2
 -7 -5 4 6.2 1.5
 6 5 -4 22.7 3
 -6 -5 4 20.7 2.7
 -6 -5 4 26.5 2.2
 -6 -5 4 28.8 3.2
 5 5 -4 1.5 0.9
 -5 -5 4 0.1 0.6
 -5 -5 4 0.6 0.4
 -5 -5 4 -0.1 0.6
 4 5 -4 0.3 0.7
 -4 -5 4 0.2 0.8
 -4 -5 4 0.3 0.4
 -4 -5 4 -0.4 0.6
 3 5 -4 -0.4 0.7
 -3 -5 4 -0.6 0.6
 -3 -5 4 0.5 0.7
 2 5 -4 20.4 2.4
 2 5 -4 24.2 2.4
 -2 -5 4 28.3 2.4
 -2 -5 4 26.5 2.4
 1 5 -4 18.6 1.4
 1 5 -4 19.1 1.9
 1 5 -4 17 1.9
 -1 -5 4 18.7 1.9
 0 5 -4 21.8 2.2
 0 -5 4 25.5 2.1
 -1 5 -4 1 0.5
 -1 5 -4 0.4 0.2
 1 -5 4 0.6 0.3
 1 -5 4 -0.4 1.1
 1 -5 4 0.2 0.3
 -2 5 -4 0.4 0.3
 -2 5 -4 0.5 0.4
 2 -5 4 0.3 0.3
 2 -5 4 -0.3 1
 2 -5 4 -0.2 0.2
 -3 5 -4 0.8 0.3
 -3 5 -4 0.5 0.4
 3 -5 4 1.8 0.4
 3 -5 4 0.2 1
 3 -5 4 1.3 0.3
 -4 5 -4 2.2 1.5
 -4 5 -4 5 0.7
 -4 5 -4 3.9 0.7
 -4 5 -4 4.8 1.1
 4 -5 4 4.8 1.3
 4 -5 4 4.4 0.6
 4 -5 4 5.3 0.7
 -5 5 -4 -0.6 0.4
 -5 5 -4 0 0.3
 -5 5 -4 0.4 0.4
 -5 5 -4 -0.5 1.3
 5 -5 4 -0.1 0.8
 5 -5 4 0 0.2
 -6 5 -4 1.8 1
 -6 5 -4 -0.4 0.3
 -6 5 -4 0.1 1.4
 -6 5 -4 0.3 0.4
 6 -5 4 -0.8 0.8
 6 -5 4 0.2 0.3
 -7 5 -4 0.2 0.9
 -7 5 -4 0 0.4
 -7 5 -4 1.6 1.9
 -7 5 -4 -0.4 0.3
 7 -5 4 0.3 1
 7 -5 4 0 0.3
 -8 5 -4 9.4 1.6
 -8 5 -4 12.8 2.8
 -8 5 -4 8.8 2.3
 -8 5 -4 10.9 1.4
 8 -5 4 12.1 1.8
 8 -5 4 10.3 1.2
 -9 5 -4 0 0.6
 -9 5 -4 1.1 1.5
 -9 5 -4 0.8 0.6
 -9 5 -4 1.7 2.3
 9 -5 4 2.2 1.2
 9 -5 4 0.2 0.4
 -10 5 -4 -0.1 0.6
 -10 5 -4 2.4 1.8
 -10 5 -4 -0.3 3
 10 -5 4 -0.1 0.4
 -11 5 -4 -0.1 0.9
 -11 5 -4 -0.4 0.7
 -11 5 -4 0.7 1.9
 11 -5 4 0.3 0.5
 11 -5 4 -0.6 0.8
 12 4 -4 36.9 3.2
 12 4 -4 38.4 4.9
 12 4 -4 39.5 3.4
 -12 -4 4 30 4.2
 -12 -4 4 32.7 5.2
 11 4 -4 0.1 0.6
 11 4 -4 -0.8 1.1
 11 4 -4 0.4 0.5
 -11 -4 4 0.3 1.7
 -11 -4 4 -0.1 1.3
 -11 -4 4 2.3 1.2
 10 4 -4 2.4 0.8
 10 4 -4 1.7 1.3
 10 4 -4 1.5 0.7
 -10 -4 4 1.5 1
 -10 -4 4 0.6 1.3
 -10 -4 4 1.6 1.5
 9 4 -4 3.9 0.9
 9 4 -4 5.8 1.8
 9 4 -4 4.2 0.9
 -9 -4 4 2.1 1.1
 -9 -4 4 6.1 2.2
 8 4 -4 0.5 0.5
 8 4 -4 0.5 0.5
 8 4 -4 0 0.9
 -8 -4 4 -0.7 1.1
 -8 -4 4 0.4 0.7
 7 4 -4 7.5 1.1
 7 4 -4 8.4 1
 7 4 -4 11 2
 -7 -4 4 7 1.2
 -7 -4 4 9.4 2.1
 6 4 -4 148.19 10.6
 6 4 -4 150.68 11.5
 -6 -4 4 148.19 10.7
 -6 -4 4 148.59 11.6
 5 4 -4 4.9 0.7
 5 4 -4 3.2 1.3
 -5 -4 4 6.2 0.8
 -5 -4 4 4.3 1.2
 -5 -4 4 4.8 1.5
 4 4 -4 563.54 37.3
 -4 -4 4 449.86 37
 -4 -4 4 570.74 37.3
 3 4 -4 20.7 2.4
 -3 -4 4 25.6 1.9
 -3 -4 4 26.1 2.5
 -3 -4 4 20 2.3
 2 4 -4 655.23 46.6
 -2 -4 4 641.34 46.7
 -2 -4 4 708.23 46.6
 1 4 -4 3.4 0.7
 1 4 -4 3.1 0.4
 1 4 -4 2.1 0.9
 -1 -4 4 3.5 0.8
 0 4 -4 43.8 3.2
 0 4 -4 41.7 3.5
 0 -4 4 48.2 3.6
 -1 4 -4 5.7 0.6
 -1 4 -4 7.4 0.9
 1 -4 4 6.2 0.6
 1 -4 4 6.2 0.8
 -2 4 -4 119.59 8.7
 -2 4 -4 125.09 8.5
 2 -4 4 117.29 8.7
 2 -4 4 121.79 8.5
 -3 4 -4 6.1 0.7
 -3 4 -4 7.5 0.9
 3 -4 4 7 0.7
 3 -4 4 7.3 0.8
 3 -4 4 5.5 1.5
 -4 4 -4 44.2 3.3
 -4 4 -4 38.5 3.7
 -4 4 -4 45.2 3.2
 -4 4 -4 44.6 4
 4 -4 4 41.6 3.2
 4 -4 4 38.5 3.6
 -5 4 -4 58.89 4.4
 -5 4 -4 54.69 5
 -5 4 -4 59.69 4.4
 -5 4 -4 56.29 5
 5 -4 4 58.39 4.8
 5 -4 4 57.99 4.3
 -6 4 -4 0.1 1.3
 -6 4 -4 0.1 0.7
 -6 4 -4 0.3 0.3
 -6 4 -4 0.4 0.3
 6 -4 4 0.1 0.7
 6 -4 4 0.1 0.3
 -7 4 -4 22.1 2.1
 -7 4 -4 24.8 3.1
 -7 4 -4 23.1 3.2
 -7 4 -4 24.9 2.2
 7 -4 4 22.4 2.5
 7 -4 4 24.9 2
 -8 4 -4 12.7 1.4
 -8 4 -4 12 1.5
 -8 4 -4 12.5 2.9
 -8 4 -4 8.3 2.1
 8 -4 4 15.4 1.9
 8 -4 4 12.5 1.3
 -9 4 -4 29.7 3.9
 -9 4 -4 28.8 4
 -9 4 -4 35 2.8
 -9 4 -4 26.4 2.5
 9 -4 4 27.6 2.4
 9 -4 4 27.2 3
 -10 4 -4 2.5 0.9
 -10 4 -4 2.4 2
 -10 4 -4 2.5 0.8
 -10 4 -4 1.9 2.7
 10 -4 4 4 0.8
 10 -4 4 3.2 1.2
 -11 4 -4 26.3 2.7
 -11 4 -4 17.6 4
 -11 4 -4 25.2 2.4
 11 -4 4 24.8 3.4
 11 -4 4 23.7 2.2
 12 3 -4 0.1 0.7
 12 3 -4 -0.3 0.5
 -12 -3 4 -2 1.3
 -12 -3 4 8.7 2.5
 -12 -3 4 -0.7 2
 11 3 -4 1.4 1.4
 11 3 -4 0.5 0.5
 11 3 -4 1.1 0.7
 -11 -3 4 1.8 1.7
 -11 -3 4 3.2 1.6
 10 3 -4 5.7 1
 10 3 -4 4.7 1.1
 10 3 -4 4.1 1.6
 -10 -3 4 3.8 1.7
 -10 -3 4 0.2 1.9
 9 3 -4 4.7 0.9
 9 3 -4 4.4 0.9
 9 3 -4 2.8 1.4
 -9 -3 4 2.5 1.1
 -9 -3 4 6.4 2.1
 8 3 -4 0.8 1
 8 3 -4 0.8 0.5
 8 3 -4 1 0.6
 -8 -3 4 1.4 1.1
 -8 -3 4 0.2 0.7
 7 3 -4 3.7 1.4
 7 3 -4 3.1 0.7
 7 3 -4 1.5 0.6
 -7 -3 4 1.2 1.1
 -7 -3 4 2.4 0.8
 6 3 -4 5.3 1.4
 6 3 -4 4.2 0.9
 6 3 -4 5.2 0.8
 -6 -3 4 6.9 1.7
 -6 -3 4 7 0.9
 5 3 -4 0.7 0.7
 5 3 -4 0.9 0.4
 -5 -3 4 0.6 0.7
 -5 -3 4 1.2 0.5
 4 3 -4 1.3 0.4
 4 3 -4 -0.2 0.7
 -4 -3 4 0.8 0.8
 -4 -3 4 1.2 0.5
 3 3 -4 4.2 0.9
 -3 -3 4 2.2 0.8
 -3 -3 4 1.7 0.9
 -3 -3 4 3.5 0.5
 2 3 -4 161.08 11
 -2 -3 4 129.09 11.2
 -2 -3 4 164.48 11
 1 3 -4 84.29 5.7
 1 3 -4 80.49 6
 -1 -3 4 78.09 6.1
 -1 -3 4 82.59 6
 0 3 -4 100.79 7
 0 -3 4 104.29 7.2
 0 -3 4 94.29 7
 -1 3 -4 38.6 3
 -1 3 -4 44.5 3.2
 1 -3 4 43.1 3.1
 1 -3 4 39.1 3
 -2 3 -4 96.59 6.9
 -2 3 -4 100.29 6.9
 2 -3 4 98.29 6.9
 2 -3 4 92.29 6.8
 2 -3 4 97.49 7.3
 -3 3 -4 0.5 0.3
 -3 3 -4 -0.6 1.3
 -3 3 -4 -0.1 0.4
 -3 3 -4 0.4 0.3
 3 -3 4 1 1
 3 -3 4 0.2 0.2
 3 -3 4 0.1 0.2
 -4 3 -4 1.9 1.4
 -4 3 -4 0.9 0.4
 -4 3 -4 1.7 0.5
 -4 3 -4 1.5 0.8
 4 -3 4 1.3 0.9
 4 -3 4 1.1 0.3
 -5 3 -4 0.2 0.3
 -5 3 -4 -0.1 0.6
 -5 3 -4 -0.3 1.3
 -5 3 -4 0 0.2
 5 -3 4 0.5 0.8
 5 -3 4 -0.1 0.2
 -6 3 -4 0.6 0.3
 -6 3 -4 -0.2 0.3
 -6 3 -4 -0.7 1.3
 -6 3 -4 0.3 0.7
 6 -3 4 -0.5 0.7
 6 -3 4 -0.2 0.2
 -7 3 -4 3.9 2.1
 -7 3 -4 1.8 0.6
 -7 3 -4 2.8 0.6
 -7 3 -4 2.7 1.2
 7 -3 4 4 1.2
 7 -3 4 3.3 0.6
 -8 3 -4 0.7 0.9
 -8 3 -4 0.1 0.5
 -8 3 -4 0.5 1.7
 -8 3 -4 0.5 0.4
 8 -3 4 0.8 0.4
 8 -3 4 0 0.8
 -9 3 -4 0.4 0.4
 -9 3 -4 0.9 2.1
 -9 3 -4 0.1 0.6
 -9 3 -4 2.1 1.4
 9 -3 4 0.5 0.8
 9 -3 4 0.2 0.5
 -10 3 -4 0.6 0.6
 -10 3 -4 0.6 2.2
 -10 3 -4 0.5 0.8
 -10 3 -4 -0.7 1.3
 10 -3 4 0.2 0.4
 10 -3 4 0.5 0.8
 -11 3 -4 2.1 0.8
 -11 3 -4 4.2 3.3
 -11 3 -4 2.6 1.8
 11 -3 4 2.7 1.2
 11 -3 4 3.4 0.8
 12 2 -4 2 0.7
 12 2 -4 1.4 0.9
 -12 -2 4 -0.7 2.1
 -12 -2 4 -1.2 1.8
 11 2 -4 16.2 1.9
 11 2 -4 19.6 2.1
 -11 -2 4 11.3 3.1
 10 2 -4 6.3 1.9
 10 2 -4 6.7 1
 10 2 -4 6 1.2
 -10 -2 4 6.7 2.2
 9 2 -4 4.9 0.8
 9 2 -4 5.4 1.8
 9 2 -4 5.1 1
 -9 -2 4 2.4 1.7
 -9 -2 4 3.7 1.2
 8 2 -4 10.1 1.3
 8 2 -4 11.1 2
 8 2 -4 9.9 1.1
 -8 -2 4 7.7 2.1
 -8 -2 4 8.1 1.5
 7 2 -4 7 1
 7 2 -4 7.5 1
 7 2 -4 7.9 1.8
 -7 -2 4 11.6 2.3
 -7 -2 4 6.7 1.2
 6 2 -4 58.79 4.4
 6 2 -4 54.49 4.4
 6 2 -4 59.49 5.1
 -6 -2 4 59.39 4.5
 -6 -2 4 60.09 5.3
 5 2 -4 2.1 0.6
 5 2 -4 1.5 0.9
 5 2 -4 1.5 0.5
 -5 -2 4 2.1 0.6
 -5 -2 4 2.3 1.1
 4 2 -4 53.89 4.3
 4 2 -4 49.1 3.7
 -4 -2 4 52.69 4.4
 -4 -2 4 48.3 3.8
 3 2 -4 333.17 23.3
 3 2 -4 331.07 22.8
 -3 -2 4 317.57 22.8
 -3 -2 4 331.87 23.3
 2 2 -4 1815.02 124.49
 -2 -2 4 1784.82 124.49
 1 2 -4 1.5 0.2
 1 2 -4 2.7 0.6
 -1 -2 4 1.4 0.4
 -1 -2 4 1.8 0.6
 0 2 -4 394.56 28.9
 0 -2 4 434.56 28.9
 -1 2 -4 1.9 0.4
 -1 2 -4 1.3 0.3
 1 -2 4 1.2 0.3
 1 -2 4 1.1 0.2
 -2 2 -4 374.46 26.1
 -2 2 -4 378.76 26.3
 2 -2 4 361.76 26
 2 -2 4 387.46 26
 -3 2 -4 -0.3 1.1
 -3 2 -4 -0.1 0.2
 -3 2 -4 -0.1 0.2
 -3 2 -4 -0.2 0.4
 3 -2 4 0.1 0.2
 3 -2 4 0.3 0.8
 -4 2 -4 14.2 1.2
 -4 2 -4 11.8 1.7
 -4 2 -4 15.7 1.3
 -4 2 -4 15.9 2.1
 4 -2 4 14.3 1.2
 4 -2 4 15.2 1.8
 -5 2 -4 13 1.2
 -5 2 -4 12.7 1.9
 -5 2 -4 13 1.3
 -5 2 -4 13.6 2.1
 5 -2 4 14.9 1.7
 5 -2 4 14.1 1.2
 -6 2 -4 96.59 7.5
 -6 2 -4 93.89 6.9
 -6 2 -4 88.79 6.8
 -6 2 -4 103.79 7.9
 6 -2 4 91.59 6.8
 6 -2 4 97.49 7.2
 -7 2 -4 38.5 3
 -7 2 -4 40.9 4.1
 -7 2 -4 36.2 4
 -7 2 -4 37.4 3.2
 7 -2 4 37 3.4
 7 -2 4 39.5 3
 -8 2 -4 0.9 0.6
 -8 2 -4 2.1 1.2
 -8 2 -4 0.2 1.8
 -8 2 -4 0.5 0.4
 8 -2 4 1.4 0.5
 8 -2 4 -0.1 0.8
 -9 2 -4 37.3 3
 -9 2 -4 32.8 4.3
 -9 2 -4 32.4 4.1
 9 -2 4 35.8 3.3
 -10 2 -4 3.4 1.8
 -10 2 -4 5.7 2.5
 -10 2 -4 2.1 0.9
 -10 2 -4 4.3 0.8
 10 -2 4 3.5 0.7
 10 -2 4 4.2 1.3
 -11 2 -4 3.3 0.8
 -11 2 -4 3.2 2.7
 -11 2 -4 6.5 3.8
 11 -2 4 4.4 0.9
 11 -2 4 2.7 1.1
 -12 2 -4 0.7 0.7
 12 -2 4 0.5 1.1
 12 -2 4 0 0.6
 12 1 -4 1.2 0.6
 12 1 -4 0 0.7
 -12 -1 4 -0.3 2.2
 -12 -1 4 -1.4 1.9
 11 1 -4 0.9 0.5
 11 1 -4 1.6 0.9
 -11 -1 4 -0.3 1.8
 -11 -1 4 -0.2 1.5
 10 1 -4 2.5 0.6
 10 1 -4 1.7 0.8
 -10 -1 4 -0.1 1.3
 -10 -1 4 -1.1 1.3
 9 1 -4 1.7 1
 9 1 -4 0.3 0.4
 9 1 -4 0.9 0.7
 -9 -1 4 1.4 1.2
 -9 -1 4 0.3 1.2
 8 1 -4 0.5 0.9
 8 1 -4 -0.4 0.5
 8 1 -4 0.5 0.4
 -8 -1 4 -0.3 1
 -8 -1 4 -0.5 0.9
 7 1 -4 1.5 0.9
 7 1 -4 1.2 0.6
 7 1 -4 0.8 0.4
 -7 -1 4 0.7 1
 -7 -1 4 1 0.7
 6 1 -4 2.4 0.5
 6 1 -4 2 0.9
 6 1 -4 2.6 0.7
 -6 -1 4 2.4 0.7
 -6 -1 4 2.2 1
 5 1 -4 134.79 10.7
 5 1 -4 145.99 10.2
 -5 -1 4 143.19 10.3
 -5 -1 4 144.19 10.9
 4 1 -4 4.1 0.6
 4 1 -4 3.9 0.6
 4 1 -4 2.8 0.9
 -4 -1 4 5 1.2
 -4 -1 4 3.8 0.7
 3 1 -4 17.4 1.5
 3 1 -4 16.2 1.8
 -3 -1 4 17.8 1.5
 -3 -1 4 18.6 1.9
 2 1 -4 145.29 10.1
 2 1 -4 144.49 10.3
 -2 -1 4 145.79 10.4
 -2 -1 4 140.79 10.1
 1 1 -4 0.9 0.2
 1 1 -4 0.8 0.4
 -1 -1 4 1 0.4
 0 -1 4 13.5 1.3
 0 -1 4 17.1 1.2
 -1 1 -4 19.2 1.5
 -1 1 -4 20.6 1.6
 -1 1 -4 19.6 1.5
 1 -1 4 19.8 1.5
 1 -1 4 19.4 1.5
 -2 1 -4 240.18 16.9
 -2 1 -4 233.98 16.5
 -2 1 -4 238.98 16.6
 2 -1 4 248.38 16.9
 2 -1 4 233.18 16.6
 2 -1 4 237.08 16.5
 -3 1 -4 23.8 2.4
 -3 1 -4 26.1 1.9
 -3 1 -4 31.5 2.8
 -3 1 -4 24.8 2
 3 -1 4 25.3 2.3
 3 -1 4 24.5 2
 -4 1 -4 3.9 0.5
 -4 1 -4 2.5 0.6
 -4 1 -4 5.9 1.5
 -4 1 -4 4.5 1.2
 4 -1 4 6.1 1.1
 4 -1 4 3.1 0.5
 4 -1 4 4.1 1
 -5 1 -4 1.4 0.8
 -5 1 -4 -0.2 1.1
 -5 1 -4 0.9 0.3
 -5 1 -4 1 0.4
 5 -1 4 1.3 0.8
 5 -1 4 0.9 0.4
 5 -1 4 0.2 0.6
 -6 1 -4 0.8 0.3
 -6 1 -4 1.2 1.4
 -6 1 -4 1.1 0.5
 -6 1 -4 1.7 0.9
 6 -1 4 1.2 0.4
 6 -1 4 2.1 0.8
 -7 1 -4 32.7 3.8
 -7 1 -4 34.2 2.7
 -7 1 -4 39.1 3
 -7 1 -4 34.1 3.7
 7 -1 4 33.3 3.1
 7 -1 4 34.4 2.8
 -8 1 -4 -0.5 1.3
 -8 1 -4 0.4 0.5
 -8 1 -4 -0.1 0.3
 -8 1 -4 0 1.6
 8 -1 4 0.5 0.4
 8 -1 4 0.3 0.8
 -9 1 -4 7.1 1
 -9 1 -4 5.2 1.2
 -9 1 -4 8.6 2.6
 -9 1 -4 6.4 2
 9 -1 4 6.7 1
 -10 1 -4 8.4 1.1
 -10 1 -4 8.5 2.7
 -10 1 -4 9.4 2.7
 10 -1 4 7.9 1.5
 10 -1 4 9.1 1.2
 -11 1 -4 3.8 2.6
 -11 1 -4 5 2.2
 -11 1 -4 6 1
 11 -1 4 6 1.4
 11 -1 4 4.5 0.9
 -12 1 -4 2.8 2.1
 -12 1 -4 1.7 0.9
 12 -1 4 2.9 0.7
 12 -1 4 2.8 1.2
 12 0 -4 2.8 1.1
 12 0 -4 3.1 0.7
 -12 0 4 0 2.3
 -12 0 4 4.4 2.5
 11 0 -4 6.8 1
 11 0 -4 7.8 1.5
 -11 0 4 5.9 2.5
 -11 0 4 2.8 1.7
 10 0 -4 11.2 1.6
 10 0 -4 11.5 1.2
 -10 0 4 8.5 2.1
 -10 0 4 13.1 3.1
 9 0 -4 48.8 4.3
 9 0 -4 51.89 3.9
 -9 0 4 49.9 5.4
 -9 0 4 54.19 5.2
 8 0 -4 11.1 1.1
 8 0 -4 11.5 1.5
 -8 0 4 10.7 2.4
 -8 0 4 8.9 1.7
 7 0 -4 62.19 5
 7 0 -4 61.19 5.6
 7 0 -4 64.39 4.7
 -7 0 4 65.59 5.2
 -7 0 4 67.09 5.9
 6 0 -4 6.3 0.9
 6 0 -4 5.7 0.7
 6 0 -4 4.4 1.2
 -6 0 4 5.3 1.4
 -6 0 4 6.1 1.1
 5 0 -4 112.39 8.4
 5 0 -4 109.49 7.7
 5 0 -4 107.29 7.9
 -5 0 4 104.49 7.9
 -5 0 4 111.19 8.5
 4 0 -4 3.8 0.7
 4 0 -4 3.7 1
 4 0 -4 4.1 0.5
 -4 0 4 4.2 0.8
 -4 0 4 3.2 1
 3 0 -4 2.4 0.5
 3 0 -4 2.5 0.7
 3 0 -4 2 0.3
 -3 0 4 2 1.2
 2 0 -4 1.7 0.5
 2 0 -4 1.2 0.4
 -2 0 4 0.7 0.4
 -2 0 4 1.2 0.3
 1 0 -4 167.68 11.6
 1 0 -4 159.18 11.4
 -1 0 4 165.68 11.6
 -1 0 4 170.18 11.6
 0 0 -4 1.6 0.2
 0 0 4 1.1 0.2
 -1 0 -4 82.09 5.9
 -1 0 -4 83.79 5.7
 1 0 4 82.59 5.8
 1 0 4 78.49 5.7
 1 0 4 80.89 5.7
 -2 0 -4 57.79 4.2
 -2 0 -4 55.09 3.8
 -2 0 -4 51.39 3.7
 2 0 4 52.19 4
 2 0 4 51.49 3.8
 -3 0 -4 5.2 0.6
 -3 0 -4 5.3 1.2
 -3 0 -4 5.9 0.5
 -3 0 -4 7 2
 3 0 4 5.8 1
 3 0 4 5.7 1
 -4 0 -4 73.19 5.4
 -4 0 -4 73.49 5.7
 -4 0 -4 71.99 5.1
 4 0 4 66.49 5.2
 4 0 4 63.89 5
 4 0 4 69.79 5.6
 -5 0 -4 17.9 2.2
 -5 0 -4 18.8 2.3
 -5 0 -4 16.4 1.6
 5 0 4 17.4 1.5
 5 0 4 18.4 2.2
 5 0 4 16.4 1.7
 -6 0 -4 15.5 1.6
 -6 0 -4 17.6 2.4
 -6 0 -4 14.7 2.1
 6 0 4 16.7 1.7
 6 0 4 18.2 2.2
 6 0 4 14.9 1.4
 -7 0 -4 -0.6 1.4
 -7 0 -4 0 0.6
 -7 0 -4 0.1 0.8
 7 0 4 0 0.8
 7 0 4 -0.2 0.6
 7 0 4 -0.4 0.3
 -8 0 -4 404.16 29
 -8 0 -4 437.76 29.8
 -8 0 -4 402.56 30.6
 -8 0 -4 396.66 29.3
 8 0 4 409.16 29.3
 8 0 4 420.46 29
 8 0 4 435.46 30.2
 -9 0 -4 -0.5 1.8
 -9 0 -4 0.3 0.3
 -9 0 -4 -0.4 1.1
 9 0 4 0.2 0.6
 9 0 4 -0.2 0.4
 -10 0 -4 73.19 5.7
 -10 0 -4 78.29 7
 -10 0 -4 81.39 7.6
 10 0 4 74.39 6.1
 10 0 4 77.89 5.8
 -11 0 -4 20.2 1.9
 -11 0 -4 18.7 3.7
 -11 0 -4 11.7 3.3
 11 0 4 19 2.2
 11 0 4 17.9 1.9
 -12 0 -4 5.5 2.9
 -12 0 -4 4.3 3.6
 -12 0 -4 3.3 0.8
 12 0 4 3.3 1.2
 12 0 4 2.2 0.9
 12 -1 -4 2.1 0.6
 -12 1 4 3.6 3
 -12 1 4 2.8 0.9
 -12 1 4 0.6 1.9
 11 -1 -4 3.6 1.2
 11 -1 -4 2.1 0.6
 -11 1 4 -0.3 2
 -11 1 4 1.9 1.9
 10 -1 -4 0.8 0.8
 10 -1 -4 -0.1 0.3
 -10 1 4 1.2 1.4
 -10 1 4 0.8 1.5
 9 -1 -4 -0.1 0.5
 9 -1 -4 0.5 0.3
 -9 1 4 1.3 1.3
 -9 1 4 -0.2 1
 8 -1 -4 3.4 0.6
 8 -1 -4 3.5 1
 -8 1 4 1.9 1.2
 7 -1 -4 -0.4 0.4
 7 -1 -4 -0.1 0.2
 -7 1 4 -1.5 0.8
 -7 1 4 -0.6 0.7
 6 -1 -4 1 0.3
 6 -1 -4 1.3 0.6
 -6 1 4 0.4 0.8
 -6 1 4 0.4 0.6
 5 -1 -4 31.8 2.7
 5 -1 -4 33.3 2.4
 -5 1 4 30.9 2.8
 -5 1 4 35.7 3.3
 4 -1 -4 1.6 0.3
 4 -1 -4 1.3 0.5
 -4 1 4 2.3 0.7
 -4 1 4 0.7 0.7
 3 -1 -4 69.89 4.8
 3 -1 -4 67.89 5
 -3 1 4 71.39 5.3
 -3 1 4 64.19 5
 2 -1 -4 0.4 0.3
 2 -1 -4 0.4 0.1
 -2 1 4 0.6 0.3
 -2 1 4 0.4 0.4
 1 -1 -4 8.6 0.8
 -1 1 4 8.2 0.8
 0 -1 -4 1.7 0.2
 0 1 4 1.6 0.2
 -1 -1 -4 0 0.2
 -1 -1 -4 0.3 0.3
 1 1 4 0 0.3
 1 1 4 -0.1 0.2
 1 1 4 0 0.1
 -2 -1 -4 0.1 0.1
 -2 -1 -4 -0.3 0.5
 -2 -1 -4 0.5 0.3
 2 1 4 0.9 0.6
 2 1 4 0.4 0.6
 2 1 4 0 0.2
 -3 -1 -4 56.49 4.5
 3 1 4 63.99 4.5
 3 1 4 64.39 4.9
 -4 -1 -4 6.5 1.4
 -4 -1 -4 6.7 2.3
 -4 -1 -4 5.4 0.8
 4 1 4 5.2 0.7
 4 1 4 6.5 1.4
 4 1 4 5.7 1
 -5 -1 -4 0.2 1.1
 -5 -1 -4 0.1 0.4
 -5 -1 -4 0.2 0.8
 5 1 4 -0.3 0.6
 5 1 4 0.6 0.4
 5 1 4 0.3 0.5
 -6 -1 -4 8.2 1.6
 -6 -1 -4 9.4 1.9
 -6 -1 -4 5.8 1
 6 1 4 5.8 1.4
 6 1 4 6.6 1
 6 1 4 5.8 0.8
 -7 -1 -4 4.9 1.6
 -7 -1 -4 8.4 1.8
 7 1 4 8.7 1.2
 7 1 4 9.3 1.7
 7 1 4 7.2 1
 -8 -1 -4 2.6 1.6
 -8 -1 -4 8 2.3
 8 1 4 4.3 1
 8 1 4 4.1 0.8
 8 1 4 3.4 1.4
 -9 -1 -4 4.2 1.8
 -9 -1 -4 7 2.3
 9 1 4 6.5 1.2
 9 1 4 3.7 1.6
 9 1 4 5.7 1
 -10 -1 -4 12.2 2.9
 -10 -1 -4 7.9 2.4
 10 1 4 7.5 1.2
 10 1 4 7.2 2.2
 10 1 4 7.8 1.4
 -11 -1 -4 4.2 2.2
 -11 -1 -4 1.7 2.2
 -11 -1 -4 1 0.6
 11 1 4 1.1 0.7
 11 1 4 1 0.9
 -12 -1 -4 5.5 3.1
 -12 -1 -4 2.1 0.7
 -12 -1 -4 1.4 2.2
 12 1 4 0.7 0.6
 12 1 4 1.6 1
 12 -2 -4 11.4 1.4
 12 -2 -4 10.5 1.9
 -12 2 4 10.7 4.2
 -12 2 4 10.4 3.4
 -12 2 4 14.6 1.8
 11 -2 -4 3.2 1.1
 11 -2 -4 3 0.6
 -11 2 4 0.3 2.2
 -11 2 4 5.7 3.1
 -11 2 4 3.1 0.9
 10 -2 -4 4.5 0.8
 10 -2 -4 6.5 1.3
 -10 2 4 7.4 2.3
 -10 2 4 2.7 1.9
 9 -2 -4 5.9 1.2
 9 -2 -4 6.2 0.8
 -9 2 4 3.6 1.6
 -9 2 4 6.3 2.1
 8 -2 -4 60.99 4.4
 8 -2 -4 51.99 4.9
 -8 2 4 67.49 5.9
 -8 2 4 60.59 5.1
 7 -2 -4 -0.1 0.2
 7 -2 -4 0.1 0.5
 -7 2 4 0.9 0.9
 -7 2 4 0.3 1
 6 -2 -4 43.3 3.6
 6 -2 -4 44.9 3.2
 -6 2 4 42.7 3.4
 -6 2 4 41 4.2
 -6 2 4 47.2 3.8
 5 -2 -4 94.39 7
 5 -2 -4 95.29 6.7
 -5 2 4 92.19 7.1
 -5 2 4 98.69 7.6
 4 -2 -4 151.48 10.2
 4 -2 -4 141.49 10.5
 -4 2 4 147.29 10.9
 -4 2 4 142.79 10.6
 -4 2 4 151.18 10.3
 3 -2 -4 146.69 10.6
 3 -2 -4 150.28 10.3
 -3 2 4 151.08 10.6
 -3 2 4 150.18 10.4
 -3 2 4 145.19 10.9
 2 -2 -4 47.3 3.6
 2 -2 -4 48.1 3.4
 -2 2 4 49 3.4
 -2 2 4 50.29 3.6
 1 -2 -4 542.75 39.7
 -1 2 4 533.55 39.9
 0 -2 -4 0.1 0.2
 0 2 4 0.1 0.2
 0 2 4 0.3 0.2
 -1 -2 -4 115.89 8.5
 -1 -2 -4 121.89 8.3
 1 2 4 112.49 8.3
 1 2 4 121.89 8.5
 1 2 4 120.69 8.3
 -2 -2 -4 12.6 1
 -2 -2 -4 11.8 1.4
 2 2 4 12.3 1.1
 2 2 4 11.3 1
 2 2 4 12.3 1.5
 -3 -2 -4 167.78 12.4
 -3 -2 -4 194.68 13.1
 3 2 4 178.88 12.9
 3 2 4 173.88 12.4
 -4 -2 -4 1.1 0.4
 -4 -2 -4 0.9 0.7
 -4 -2 -4 -0.2 0.9
 4 2 4 0.7 0.5
 4 2 4 0.8 0.4
 4 2 4 1.7 0.8
 -5 -2 -4 90.29 7.2
 -5 -2 -4 99.59 7.9
 5 2 4 99.99 7
 5 2 4 97.39 7
 5 2 4 96.99 7.7
 -6 -2 -4 1 0.9
 -6 -2 -4 -0.3 1.1
 6 2 4 0 0.4
 6 2 4 0.1 0.4
 6 2 4 -0.2 0.6
 -7 -2 -4 2.1 1.2
 -7 -2 -4 2.1 1.3
 7 2 4 1.3 0.6
 7 2 4 0.7 0.4
 7 2 4 0.5 0.7
 -8 -2 -4 26 3.7
 -8 -2 -4 28.5 3.3
 8 2 4 29.7 2.6
 8 2 4 36.2 3.7
 8 2 4 29.7 2.6
 -9 -2 -4 1 1.9
 -9 -2 -4 1.6 1.3
 9 2 4 0.3 0.5
 9 2 4 0.8 0.6
 9 2 4 0.7 1
 -10 -2 -4 45.5 5.1
 -10 -2 -4 41.8 5.3
 10 2 4 43.5 4.1
 10 2 4 49.3 5.1
 10 2 4 51.49 3.8
 -11 -2 -4 -2.2 2
 -11 -2 -4 0.9 0.9
 -11 -2 -4 1.6 1.7
 11 2 4 0.8 0.7
 11 2 4 1.4 1.4
 11 2 4 0.7 0.6
 -12 -2 -4 10 3
 -12 -2 -4 8.4 1.2
 -12 -2 -4 5.8 3.5
 -12 -2 -4 6.3 1.7
 12 2 4 8.4 1.3
 12 2 4 8.6 1.5
 11 -3 -4 0.4 0.4
 11 -3 -4 0.1 0.8
 -11 3 4 -0.3 0.6
 -11 3 4 -0.5 2.3
 -11 3 4 -0.6 1.7
 10 -3 -4 0.2 0.7
 10 -3 -4 0.1 0.3
 -10 3 4 -1 1.9
 -10 3 4 0.6 0.6
 -10 3 4 0.2 1.5
 9 -3 -4 0.7 0.7
 9 -3 -4 0.5 0.3
 -9 3 4 0.1 1
 -9 3 4 1.4 1.5
 -9 3 4 0.4 0.6
 8 -3 -4 0 0.6
 8 -3 -4 0.1 0.3
 -8 3 4 1 1
 -8 3 4 -0.2 0.4
 -8 3 4 1 1.3
 7 -3 -4 0 0.2
 7 -3 -4 0.3 0.6
 -7 3 4 -0.3 0.3
 -7 3 4 0.3 0.9
 -7 3 4 -0.9 0.9
 6 -3 -4 0 0.2
 6 -3 -4 0 0.4
 -6 3 4 0.9 0.9
 -6 3 4 -0.1 0.3
 -6 3 4 1 0.8
 5 -3 -4 15.1 1.2
 5 -3 -4 13.5 1.5
 -5 3 4 16.2 1.8
 -5 3 4 13.4 1.3
 -5 3 4 16.4 2
 4 -3 -4 5.7 0.9
 4 -3 -4 6.1 0.5
 -4 3 4 7 1.1
 -4 3 4 6.8 1.2
 -4 3 4 4.8 0.6
 3 -3 -4 7 0.9
 3 -3 -4 6.4 0.6
 -3 3 4 5.7 1
 -3 3 4 7.5 0.6
 2 -3 -4 14.4 1.3
 2 -3 -4 14.3 1.1
 -2 3 4 14.6 1.1
 1 -3 -4 55.09 4.1
 -1 3 4 57.59 4
 -1 3 4 56.19 4.1
 -1 3 4 58.49 4.1
 0 -3 -4 10.2 0.9
 0 -3 -4 10.7 0.9
 0 3 4 10.5 0.9
 0 3 4 10.9 0.9
 -1 -3 -4 87.39 6.2
 1 3 4 86.39 6.2
 1 3 4 87.29 6.1
 1 3 4 88.89 6.5
 -2 -3 -4 118.69 7.8
 -2 -3 -4 111.19 8.2
 2 3 4 105.69 7.8
 2 3 4 104.39 8.2
 -3 -3 -4 2.9 0.5
 -3 -3 -4 2.1 0.8
 3 3 4 3.2 0.6
 3 3 4 1.9 0.9
 3 3 4 2.5 0.4
 3 3 4 1.8 0.5
 -4 -3 -4 37.1 3.2
 -4 -3 -4 47.3 4
 4 3 4 41.2 3.2
 4 3 4 42.5 3.1
 4 3 4 43.9 3.9
 -5 -3 -4 4.3 0.8
 -5 -3 -4 3.6 1.2
 -5 -3 -4 0.3 1.1
 5 3 4 3.6 1.3
 5 3 4 2.9 0.7
 -6 -3 -4 2.3 0.7
 -6 -3 -4 2.1 1.1
 -6 -3 -4 3.4 1.3
 6 3 4 1.8 1.1
 6 3 4 1.5 0.6
 6 3 4 2.6 0.6
 -7 -3 -4 0.7 0.6
 -7 -3 -4 0.3 0.9
 -7 -3 -4 0 1.2
 7 3 4 0.1 0.4
 7 3 4 -0.9 0.3
 7 3 4 -0.7 0.7
 -8 -3 -4 1.9 0.7
 -8 -3 -4 1.3 1.5
 -8 -3 -4 1.5 1.2
 8 3 4 2.1 0.7
 8 3 4 2.6 0.7
 8 3 4 1.7 1.2
 -9 -3 -4 3.3 1.7
 -9 -3 -4 0.6 1.7
 -9 -3 -4 1.7 0.9
 9 3 4 2.3 1.3
 9 3 4 3.5 0.8
 9 3 4 3.2 0.9
 -10 -3 -4 8.2 1.6
 -10 -3 -4 9.8 2.6
 -10 -3 -4 2.7 2.5
 10 3 4 8.2 1.2
 10 3 4 8.6 1.3
 10 3 4 7.2 2.2
 -11 -3 -4 -0.4 1.6
 -11 -3 -4 0.9 1
 11 3 4 1.6 0.7
 11 3 4 -0.2 1.3
 11 3 4 0 0.7
 -12 -3 -4 3.2 1.3
 -12 -3 -4 2.4 2.4
 -12 -3 -4 9.8 3.3
 12 3 4 3.6 1.1
 12 3 4 4.5 1
 12 3 4 3.9 1.8
 11 -4 -4 2 0.5
 11 -4 -4 1.1 1.1
 -11 4 4 4 2.6
 -11 4 4 0.7 0.7
 -11 4 4 1.3 1.7
 10 -4 -4 10.5 1.1
 10 -4 -4 10.1 1.7
 -10 4 4 11.4 1.5
 -10 4 4 13.1 3.1
 -10 4 4 5.8 2.4
 9 -4 -4 3.1 0.5
 9 -4 -4 4.2 1.3
 -9 4 4 1.2 1.2
 -9 4 4 1.7 1.6
 -9 4 4 3.2 0.9
 8 -4 -4 19 2.2
 8 -4 -4 20.1 1.6
 -8 4 4 21.9 2.8
 -8 4 4 18.5 1.9
 -8 4 4 16.9 1.9
 -8 4 4 21.8 3
 7 -4 -4 1.8 0.8
 7 -4 -4 1.6 0.4
 -7 4 4 2 0.6
 -7 4 4 4.4 1.5
 -7 4 4 0.7 1
 -7 4 4 2.2 0.7
 6 -4 -4 43.9 3.8
 6 -4 -4 46.7 3.3
 -6 4 4 45.7 3.6
 -6 4 4 41.7 4.3
 -6 4 4 43.4 3.4
 -6 4 4 46.8 4
 5 -4 -4 -0.1 0.1
 5 -4 -4 -0.2 0.4
 -5 4 4 -0.2 0.5
 -5 4 4 0.1 0.3
 -5 4 4 0 0.2
 -5 4 4 -0.2 0.8
 4 -4 -4 49.99 3.9
 4 -4 -4 46 3.5
 -4 4 4 50.39 3.7
 -4 4 4 48.5 3.5
 -4 4 4 48.5 4
 3 -4 -4 40.3 2.8
 3 -4 -4 37.6 3.1
 -3 4 4 39.7 3.2
 -3 4 4 38.4 2.8
 -3 4 4 37.4 3
 2 -4 -4 134.89 9.7
 -2 4 4 136.49 9.7
 -2 4 4 138.49 9.8
 -2 4 4 135.39 9.5
 1 -4 -4 74.89 5.4
 1 -4 -4 80.69 5.5
 -1 4 4 71.29 5.4
 -1 4 4 72.99 5.5
 -1 4 4 76.49 5.3
 0 -4 -4 3.1 0.4
 0 4 4 2 0.4
 0 4 4 3.4 0.5
 -1 -4 -4 469.75 32.3
 -1 -4 -4 460.75 32.4
 1 4 4 459.95 32.8
 1 4 4 488.65 32.4
 1 4 4 458.35 32.5
 -2 -4 -4 6.8 0.7
 2 4 4 6.4 1.2
 2 4 4 8 0.9
 -3 -4 -4 215.48 14.4
 -3 -4 -4 216.38 13.9
 3 4 4 185.98 14.3
 3 4 4 168.28 13.9
 -4 -4 -4 1.2 0.5
 -4 -4 -4 0.4 0.9
 4 4 4 0.7 0.3
 4 4 4 1 0.9
 4 4 4 0.7 0.5
 -5 -4 -4 75.39 6.6
 5 4 4 79.79 6.6
 5 4 4 81.49 5.9
 5 4 4 77.09 5.6
 -6 -4 -4 8.2 1.8
 -6 -4 -4 5.4 1.1
 6 4 4 5.6 0.8
 6 4 4 6.6 1.6
 6 4 4 6.2 1
 -7 -4 -4 41.6 4
 -7 -4 -4 46.8 4.9
 7 4 4 49.9 4.9
 7 4 4 50.69 3.8
 7 4 4 54.19 4
 -8 -4 -4 3.5 1.1
 -8 -4 -4 7.6 2.2
 8 4 4 6.4 1.1
 8 4 4 7.4 1
 8 4 4 7.1 1.8
 -9 -4 -4 -1.2 1.5
 -9 -4 -4 0.1 0.7
 -9 -4 -4 2 1.6
 9 4 4 2 1.3
 9 4 4 0.9 0.6
 9 4 4 1.1 0.7
 -10 -4 -4 7.1 2.4
 -10 -4 -4 5 1.4
 10 4 4 10.2 1.4
 10 4 4 10.4 2.5
 10 4 4 8.4 1.3
 -11 -4 -4 2 1.1
 -11 -4 -4 7.1 2.7
 -11 -4 -4 3.5 1.9
 11 4 4 2.1 0.6
 11 4 4 1.2 1.4
 -12 -4 -4 4.2 2.6
 -12 -4 -4 4 1.4
 12 4 4 6.7 1.3
 12 4 4 3.4 1.8
 12 4 4 4.5 1.1
 11 -5 -4 1.3 1
 -11 5 4 1.5 1.7
 -11 5 4 -1.1 0.7
 -11 5 4 2.6 2.8
 10 -5 -4 0.3 0.3
 10 -5 -4 -0.1 0.7
 -10 5 4 0.5 2.1
 -10 5 4 0.2 1.5
 -10 5 4 0.1 0.6
 9 -5 -4 0.3 0.7
 9 -5 -4 1.1 0.4
 -9 5 4 1.3 0.7
 -9 5 4 2.7 1.6
 -9 5 4 1 0.7
 -9 5 4 1.4 1.7
 8 -5 -4 -0.2 0.6
 8 -5 -4 0 0.3
 -8 5 4 0.6 0.5
 -8 5 4 -0.6 0.9
 -8 5 4 -0.2 1.4
 7 -5 -4 4.4 1.3
 7 -5 -4 3.8 0.6
 -7 5 4 8.3 2.2
 -7 5 4 6 1.6
 -7 5 4 5.1 0.9
 -7 5 4 4.8 0.8
 6 -5 -4 0 0.2
 6 -5 -4 0 0.5
 -6 5 4 0.5 1
 -6 5 4 0.2 0.3
 -6 5 4 -0.4 0.3
 -6 5 4 -0.2 0.7
 5 -5 -4 7.3 0.7
 5 -5 -4 9.3 1.2
 -5 5 4 8.3 1
 -5 5 4 7.3 1.4
 -5 5 4 8.7 0.8
 -5 5 4 7.1 1.4
 4 -5 -4 0.3 0.2
 4 -5 -4 0.2 0.4
 -4 5 4 0.2 0.2
 -4 5 4 0.1 0.8
 -4 5 4 0.7 0.4
 3 -5 -4 0.6 0.5
 3 -5 -4 0.8 0.2
 -3 5 4 0.9 0.8
 -3 5 4 0.8 0.2
 -3 5 4 0.7 0.4
 2 -5 -4 23.4 2
 -2 5 4 22.5 1.9
 -2 5 4 21.9 2.1
 -2 5 4 22.6 1.7
 1 -5 -4 6.6 0.8
 -1 5 4 7.5 0.8
 -1 5 4 6.9 1
 -1 5 4 7 0.6
 0 -5 -4 6.5 0.7
 0 -5 -4 6.1 0.7
 0 5 4 5.8 0.8
 -1 -5 -4 0.7 0.3
 -1 -5 -4 0.7 0.2
 1 5 4 0.1 0.3
 1 5 4 1.4 0.4
 -2 -5 -4 75.69 6.1
 -2 -5 -4 86.79 5.8
 2 5 4 76.79 5.9
 2 5 4 78.19 6.2
 -3 -5 -4 3.3 1.1
 -3 -5 -4 3.4 0.7
 3 5 4 2.7 0.7
 3 5 4 3.3 1
 -4 -5 -4 11.9 1.9
 -4 -5 -4 12.9 1.5
 4 5 4 9.9 1.8
 4 5 4 7.4 1.3
 -5 -5 -4 0.8 0.5
 -5 -5 -4 1.7 0.9
 -5 -5 -4 0.6 1
 5 5 4 1.2 1
 5 5 4 0.2 0.3
 5 5 4 0.4 0.5
 -6 -5 -4 6.2 1.1
 -6 -5 -4 6.8 1.8
 6 5 4 5.1 1
 6 5 4 4.3 1.5
 6 5 4 4.8 0.7
 -7 -5 -4 0.2 1.3
 -7 -5 -4 2.4 0.8
 -7 -5 -4 2.7 1.4
 7 5 4 3.2 0.6
 7 5 4 2.4 0.7
 7 5 4 4.1 1.5
 -8 -5 -4 0.2 1
 -8 -5 -4 2.3 0.9
 -8 -5 -4 -2.8 1.2
 8 5 4 2.4 0.8
 8 5 4 3 0.7
 8 5 4 1 1.3
 -10 -5 -4 9.3 2.3
 -10 -5 -4 -1.5 0.7
 -10 -5 -4 -0.5 1.2
 10 5 4 0.4 0.6
 10 5 4 0.6 0.6
 10 5 4 -0.6 1.1
 -11 -5 -4 0.6 1.5
 -11 -5 -4 1.5 1
 -11 -5 -4 6.8 2.4
 11 5 4 0.9 0.7
 11 5 4 0.7 0.7
 11 5 4 1.5 1.5
 -12 -5 -4 1 0.9
 -12 -5 -4 -1 1.8
 12 5 4 1.1 0.7
 12 5 4 0.5 0.7
 12 5 4 -1.5 1.2
 11 -6 -4 11 1.9
 11 -6 -4 8.3 1.1
 -11 6 4 15.6 5.9
 -11 6 4 7.9 1.6
 10 -6 -4 6.5 0.8
 10 -6 -4 6.7 1.7
 -10 6 4 6.3 1.3
 9 -6 -4 3.8 0.7
 9 -6 -4 5.1 1.3
 -9 6 4 5.1 1
 -9 6 4 5 1.9
 -9 6 4 3.1 0.9
 -9 6 4 4.7 2.3
 8 -6 -4 -0.6 0.5
 8 -6 -4 0.3 0.3
 -8 6 4 0.8 1.6
 -8 6 4 -1 0.7
 -8 6 4 0.9 0.6
 -8 6 4 -0.3 0.4
 7 -6 -4 22.7 1.9
 7 -6 -4 25.2 2.5
 -7 6 4 21.9 2
 -7 6 4 20.3 3
 -7 6 4 26.2 2.3
 -7 6 4 26.8 3
 6 -6 -4 65.59 5.2
 6 -6 -4 62.19 4.6
 -6 6 4 63.69 4.9
 -6 6 4 58.79 4.7
 -6 6 4 66.39 5.5
 -6 6 4 66.89 5.8
 5 -6 -4 10 0.9
 5 -6 -4 11.5 1.4
 -5 6 4 9.3 1
 -5 6 4 9.8 1.2
 -5 6 4 9.4 1.7
 4 -6 -4 4.5 1
 4 -6 -4 3.1 0.4
 -4 6 4 4.7 1.2
 -4 6 4 3.7 0.5
 -4 6 4 3.1 0.7
 3 -6 -4 1.1 0.3
 3 -6 -4 2.5 0.7
 -3 6 4 2.1 0.3
 -3 6 4 2.9 1
 -3 6 4 2.3 0.6
 2 -6 -4 556.34 37.9
 2 -6 -4 554.74 37.9
 -2 6 4 527.75 37.9
 -2 6 4 538.95 38
 -2 6 4 541.05 37.6
 1 -6 -4 -0.2 0.4
 1 -6 -4 -0.2 0.3
 -1 6 4 0.3 0.6
 -1 6 4 0.3 0.4
 0 -6 -4 97.69 6.7
 0 -6 -4 95.49 6.8
 0 6 4 91.19 6.8
 0 6 4 89.59 6.8
 -1 -6 -4 4.7 0.7
 -1 -6 -4 4.5 0.5
 1 6 4 4.6 0.7
 1 6 4 4.7 1
 -2 -6 -4 166.08 11.3
 -2 -6 -4 167.08 11.7
 2 6 4 151.08 11.4
 2 6 4 150.68 11.7
 -3 -6 -4 14.7 1.4
 -3 -6 -4 12.7 1.9
 3 6 4 14.8 2
 3 6 4 12.8 1.6
 -4 -6 -4 45 3.4
 -4 -6 -4 45.1 4
 4 6 4 40.3 4
 4 6 4 35.6 3.5
 -5 -6 -4 90.89 8
 -5 -6 -4 103.79 7.5
 5 6 4 99.99 8.2
 -6 -6 -4 81.29 6
 -6 -6 -4 83.69 6.8
 6 6 4 74.99 5.5
 6 6 4 72.99 6.7
 6 6 4 73.19 5.9
 -7 -6 -4 91.99 7.4
 -7 -6 -4 79.79 6.3
 7 6 4 75.79 5.7
 7 6 4 80.59 6.1
 7 6 4 77.89 7.1
 -8 -6 -4 17.1 2.1
 8 6 4 20 2
 8 6 4 21.1 5.2
 8 6 4 16.8 1.6
 -9 -6 -4 7.4 1.5
 -9 -6 -4 5.8 2
 9 6 4 8 1
 9 6 4 8.3 1.3
 9 6 4 4.8 1.9
 -10 -6 -4 3.6 1.2
 -10 -6 -4 5.9 2.2
 -10 -6 -4 1 1.6
 10 6 4 5.8 2.2
 10 6 4 3.3 0.8
 10 6 4 5.6 1.2
 -11 -6 -4 12.9 3.3
 -11 -6 -4 9.2 1.9
 11 6 4 7.2 2.3
 11 6 4 13.2 1.6
 11 6 4 8.8 1.2
 -12 -6 -4 2.4 1.4
 -12 -6 -4 1.1 1.9
 12 6 4 3.3 2
 12 6 4 2.3 0.9
 10 -7 -4 2.6 0.6
 10 -7 -4 3.2 1.3
 -10 7 4 1.6 1
 -10 7 4 6.8 3.3
 -10 7 4 2.1 0.8
 -10 7 4 2.7 1.8
 9 -7 -4 0.5 0.4
 9 -7 -4 0.7 0.9
 -9 7 4 0.2 0.6
 -9 7 4 1.2 1.5
 -9 7 4 0.2 0.5
 -9 7 4 -0.8 2
 8 -7 -4 3.7 1.1
 8 -7 -4 3.3 0.6
 -8 7 4 2.5 1.9
 -8 7 4 3.4 0.9
 -8 7 4 3.2 0.8
 -8 7 4 3.1 1.6
 7 -7 -4 45.7 4.4
 7 -7 -4 54.99 3.9
 -7 7 4 61.69 5.2
 -7 7 4 51.09 4
 -7 7 4 52.19 5.2
 6 -7 -4 9.5 0.9
 -6 7 4 9 1.3
 -6 7 4 9.1 2.9
 -6 7 4 8.5 1
 5 -7 -4 6 0.7
 5 -7 -4 5.7 1.1
 -5 7 4 7.9 1.7
 -5 7 4 6.6 0.7
 -5 7 4 5 1
 4 -7 -4 0.4 0.2
 4 -7 -4 0.3 0.5
 -4 7 4 0.1 0.4
 -4 7 4 0.1 0.2
 -4 7 4 -0.3 0.9
 3 -7 -4 3.2 0.8
 -3 7 4 3.4 0.7
 -3 7 4 4.2 1.2
 -3 7 4 3.4 0.5
 2 -7 -4 0.3 0.4
 2 -7 -4 0.3 0.5
 -2 7 4 0.2 0.2
 -2 7 4 0.4 0.4
 -2 7 4 -0.3 0.8
 1 -7 -4 0.4 0.5
 1 -7 -4 -0.2 0.3
 -1 7 4 0.2 0.8
 -1 7 4 0.1 0.2
 -1 7 4 0.5 0.4
 0 -7 -4 18.9 1.6
 0 7 4 15.9 1.6
 -1 -7 -4 23.8 2
 -1 -7 -4 23.1 1.8
 1 7 4 18.6 2
 1 7 4 23.2 2.5
 -2 -7 -4 1.6 0.5
 -2 -7 -4 1.3 0.3
 2 7 4 2 1
 2 7 4 0.6 0.6
 -3 -7 -4 45.2 3.3
 -3 -7 -4 38.8 3.7
 3 7 4 36.1 3.4
 3 7 4 39.5 3.8
 -4 -7 -4 5.3 1
 -4 -7 -4 5.1 1.3
 4 7 4 5.6 1.2
 4 7 4 6.6 1.6
 -5 -7 -4 1.2 0.9
 -5 -7 -4 0.9 0.6
 5 7 4 0.2 0.6
 5 7 4 0.1 0.9
 -6 -7 -4 0.9 1
 -6 -7 -4 1.2 0.7
 6 7 4 1.9 1.2
 -7 -7 -4 0.6 0.9
 -7 -7 -4 0.2 0.6
 7 7 4 -0.3 0.9
 7 7 4 0.5 0.6
 -8 -7 -4 1.7 1.3
 -8 -7 -4 0.8 0.8
 8 7 4 -0.6 0.6
 8 7 4 0.4 0.4
 8 7 4 2.1 1.3
 -9 -7 -4 -0.4 1.2
 -9 -7 -4 2.4 1.4
 -9 -7 -4 2.1 0.9
 9 7 4 1.7 0.5
 9 7 4 0.7 0.6
 9 7 4 1.9 1.4
 -10 -7 -4 1.2 0.9
 -10 -7 -4 0.4 1.5
 10 7 4 -0.9 0.6
 10 7 4 0.9 0.5
 10 7 4 1.3 1.4
 -11 -7 -4 1.5 1.8
 -11 -7 -4 0 1
 11 7 4 0.8 1.5
 11 7 4 1.5 0.8
 11 7 4 2.3 0.7
 -12 -7 -4 1.3 1.2
 -12 -7 -4 1.2 1.9
 12 7 4 1.8 0.7
 12 7 4 1.4 0.9
 12 7 4 1.1 1.9
 10 -8 -4 3 0.9
 10 -8 -4 3.3 1.4
 -10 8 4 2.4 1
 -10 8 4 5 1
 -10 8 4 1.9 3.1
 -10 8 4 3.6 2.1
 9 -8 -4 49.3 4.6
 9 -8 -4 49.7 3.8
 -9 8 4 52.09 5.7
 -9 8 4 58.79 6.4
 -9 8 4 50.79 4.1
 -9 8 4 50.69 4.4
 8 -8 -4 2.5 1
 8 -8 -4 2.3 0.5
 -8 8 4 2 0.6
 -8 8 4 2.4 2
 -8 8 4 1.4 1.5
 -8 8 4 2.4 0.8
 7 -8 -4 6.6 0.8
 7 -8 -4 6 1.5
 -7 8 4 5.1 0.9
 -7 8 4 7.4 2.2
 -7 8 4 4.8 1.6
 -7 8 4 5.9 1.1
 6 -8 -4 1.9 1
 6 -8 -4 1.3 0.4
 -6 8 4 2.1 1.6
 -6 8 4 2 0.7
 -6 8 4 2.5 0.5
 -6 8 4 1.6 1
 5 -8 -4 97.29 7.4
 5 -8 -4 90.89 6.8
 -5 8 4 105.59 7.8
 -5 8 4 94.19 6.9
 -5 8 4 95.79 7.3
 4 -8 -4 79.49 6.1
 -4 8 4 81.49 6.4
 -4 8 4 78.99 6
 -4 8 4 73.69 5.6
 3 -8 -4 13.2 1.4
 3 -8 -4 12.4 1.5
 -3 8 4 12.6 1.4
 -3 8 4 13.5 1.1
 -3 8 4 12.8 1.8
 2 -8 -4 6.5 0.9
 2 -8 -4 7.3 1.1
 -2 8 4 6.9 1
 -2 8 4 7.7 0.7
 1 -8 -4 35.1 2.8
 1 -8 -4 32 2.7
 -1 8 4 30.9 2.8
 -1 8 4 32.7 2.5
 0 -8 -4 182.68 12.8
 0 -8 -4 189.68 12.8
 0 8 4 164.88 12.9
 -1 -8 -4 0.7 0.4
 -1 -8 -4 0.8 0.5
 1 8 4 -1 0.9
 1 8 4 0.7 0.5
 1 8 4 2.1 0.9
 -2 -8 -4 32.8 2.6
 2 8 4 28.1 2.7
 2 8 4 31.4 3.2
 -3 -8 -4 19.4 1.8
 -3 -8 -4 17.1 2.2
 3 8 4 16.9 2
 3 8 4 17.4 2.4
 -4 -8 -4 6.5 1.5
 -4 -8 -4 7.6 1.1
 4 8 4 4.2 1.1
 4 8 4 7.8 1.7
 -5 -8 -4 11.2 1.9
 -5 -8 -4 11.9 1.4
 5 8 4 7.4 1.5
 5 8 4 10.9 2.3
 -6 -8 -4 113.79 8.2
 -6 -8 -4 100.19 8.8
 6 8 4 106.39 9
 -7 -8 -4 48.8 4.3
 -7 -8 -4 51.49 5.2
 7 8 4 54.09 5.3
 -8 -8 -4 26.9 2.7
 -8 -8 -4 27.7 3.6
 8 8 4 19.1 3.3
 8 8 4 23.2 2.8
 -9 -8 -4 -0.1 1.2
 -9 -8 -4 -0.1 0.6
 9 8 4 -0.3 1.2
 9 8 4 0.3 0.3
 9 8 4 -0.8 0.7
 -10 -8 -4 4.9 1.3
 -10 -8 -4 5.5 2.3
 10 8 4 6.3 0.9
 10 8 4 4.3 2.1
 10 8 4 7.6 1.4
 -11 -8 -4 19.3 3.6
 -11 -8 -4 20 2.5
 11 8 4 21.5 2.3
 11 8 4 18.6 1.8
 11 8 4 20 3.5
 -12 -8 -4 -0.1 1.7
 -12 -8 -4 -0.2 1.1
 12 8 4 0.3 1.9
 12 8 4 1.3 0.6
 10 -9 -4 2.1 0.6
 -10 9 4 4.3 1
 9 -9 -4 0.9 0.5
 9 -9 -4 1.6 1
 -9 9 4 1 0.8
 -9 9 4 1.2 0.7
 -9 9 4 0.9 1.5
 -9 9 4 0.4 2.6
 8 -9 -4 1.2 0.8
 8 -9 -4 -0.6 0.3
 -8 9 4 2.7 1.5
 -8 9 4 0.6 0.7
 -8 9 4 0.8 0.5
 -8 9 4 2.3 2.2
 7 -9 -4 2.3 0.5
 7 -9 -4 2 1
 -7 9 4 2.6 1.8
 -7 9 4 2.3 1.2
 -7 9 4 2.1 0.6
 -7 9 4 1.5 0.8
 6 -9 -4 0.4 0.3
 6 -9 -4 0.5 0.7
 -6 9 4 -0.2 0.5
 -6 9 4 0.2 0.3
 -6 9 4 1.4 1.6
 -5 9 4 -0.1 0.5
 -5 9 4 1.4 0.4
 4 -9 -4 8.9 1.4
 -4 9 4 12.3 2.3
 -4 9 4 8.3 0.9
 -4 9 4 6.9 1.2
 3 -9 -4 27.9 2.5
 3 -9 -4 26.4 2.3
 -3 9 4 25.5 2.4
 -3 9 4 27 2
 -3 9 4 18.9 2.7
 2 -9 -4 14.8 1.6
 2 -9 -4 14 1.4
 -2 9 4 12.5 1.5
 -2 9 4 12.6 1.1
 -2 9 4 7.9 1.8
 1 -9 -4 -0.2 0.3
 1 -9 -4 0.4 0.5
 -1 9 4 -0.2 0.2
 -1 9 4 -0.1 0.4
 -1 9 4 0.4 1
 0 -9 -4 5.1 0.9
 0 -9 -4 5.7 0.9
 0 9 4 5.8 1
 -1 -9 -4 3.5 0.7
 1 9 4 2.8 0.8
 1 9 4 4.3 1.4
 -2 -9 -4 27.4 2.5
 -2 -9 -4 31.7 2.3
 2 9 4 26.4 3.1
 2 9 4 26 2.6
 -3 -9 -4 0 0.4
 3 9 4 -0.1 1
 3 9 4 1 0.7
 -4 -9 -4 9.9 1.8
 -4 -9 -4 7 1.1
 4 9 4 11.5 2
 4 9 4 6.8 1.4
 -5 -9 -4 0 0.9
 -5 -9 -4 0.9 0.5
 5 9 4 1 0.9
 5 9 4 1.1 0.8
 -6 -9 -4 -0.2 1
 -6 -9 -4 0.2 0.5
 6 9 4 1 0.9
 6 9 4 -0.3 1.1
 -7 -9 -4 -0.3 0.6
 -7 -9 -4 -0.3 0.9
 7 9 4 0.7 1.2
 -8 -9 -4 0.9 0.8
 -8 -9 -4 1.7 1.3
 8 9 4 -1.1 1.2
 8 9 4 1.2 0.8
 -9 -9 -4 1 0.9
 -9 -9 -4 0.4 1.3
 9 9 4 -1.1 0.6
 9 9 4 1.3 1.4
 -10 -9 -4 -0.1 1.5
 -10 -9 -4 0.2 0.8
 10 9 4 -0.1 1.3
 10 9 4 -0.1 0.7
 -11 -9 -4 0.8 0.9
 -11 -9 -4 -0.1 1.4
 11 9 4 0 0.8
 -12 -9 -4 1.5 1.1
 -12 -9 -4 4.6 2.2
 12 9 4 4.5 2.2
 12 9 4 1.2 0.9
 9 -10 -4 1.1 1
 9 -10 -4 0.8 0.4
 -9 10 4 -0.2 0.8
 -9 10 4 -3.3 1.5
 -9 10 4 0.2 0.6
 -9 10 4 -4.1 2.6
 8 -10 -4 0 0.8
 -8 10 4 1 0.8
 -8 10 4 0.6 0.4
 -8 10 4 0.1 1.3
 -8 10 4 1.5 2.5
 7 -10 -4 25 2.7
 -7 10 4 24.7 2.1
 -7 10 4 19.8 2.4
 -7 10 4 22.9 3.7
 -7 10 4 23.1 3.3
 6 -10 -4 24.6 2.5
 -6 10 4 18.4 2.2
 -6 10 4 20.9 3.2
 -6 10 4 20 1.8
 -5 10 4 47.3 3.7
 -5 10 4 46.7 4.7
 -5 10 4 49.8 4.1
 4 -10 -4 2.6 1
 -4 10 4 2.4 0.5
 -4 10 4 2.6 0.8
 -4 10 4 4.1 1.7
 3 -10 -4 146.99 10.6
 3 -10 -4 151.58 10.8
 -3 10 4 139.79 10.7
 -3 10 4 140.39 10.2
 2 -10 -4 5.5 0.9
 2 -10 -4 6 1.2
 -2 10 4 5.2 1
 -2 10 4 5.3 0.7
 -2 10 4 2.3 1.5
 1 -10 -4 178.38 12.4
 1 -10 -4 167.38 12.3
 -1 10 4 168.08 12
 -1 10 4 169.48 12.5
 0 -10 -4 81.39 5.8
 0 -10 -4 78.69 5.8
 0 10 4 71.99 6
 0 10 4 73.79 5.5
 -1 -10 -4 132.09 9.7
 -1 -10 -4 138.39 9.6
 1 10 4 129.49 9.9
 1 10 4 130.39 10.3
 -2 -10 -4 3.1 0.7
 -2 -10 -4 4.8 0.9
 2 10 4 4.4 1.1
 2 10 4 5.8 1.5
 -3 -10 -4 4 0.8
 3 10 4 1.9 0.8
 3 10 4 2.2 1.1
 -4 -10 -4 19.3 2
 -4 -10 -4 18.2 2.4
 4 10 4 19.9 2.7
 4 10 4 18.1 2.3
 -5 -10 -4 4.5 1.4
 -5 -10 -4 7.5 1.2
 5 10 4 4.3 1.3
 5 10 4 4.8 1.6
 -6 -10 -4 11.4 2.2
 -6 -10 -4 11.1 1.6
 6 10 4 12.3 2.4
 6 10 4 8.4 1.9
 -7 -10 -4 20.6 2.4
 -7 -10 -4 23.2 3.2
 7 10 4 26.2 3.5
 -8 -10 -4 24.1 3.6
 -8 -10 -4 26.8 2.7
 8 10 4 18.4 3.3
 -9 -10 -4 16.3 3.1
 -9 -10 -4 17.6 2.3
 9 10 4 13.3 2
 9 10 4 21.5 3.5
 -10 -10 -4 47.9 5.8
 10 10 4 46.6 5.6
 10 10 4 51.49 4.5
 -11 -10 -4 1.2 1
 -11 -10 -4 0.9 1.8
 11 10 4 1.5 1.8
 11 10 4 2.1 0.9
 -12 -10 -4 7.1 1.8
 -12 -10 -4 6.2 3.6
 12 10 4 4.1 1.4
 -9 11 4 -1.5 0.8
 -9 11 4 0.3 0.6
 8 -11 -4 0.4 0.9
 -8 11 4 0.6 0.9
 -8 11 4 -0.3 3
 -8 11 4 -0.3 1.2
 -8 11 4 0.1 0.5
 7 -11 -4 1.3 1
 -7 11 4 1.8 2.4
 -7 11 4 -0.3 0.7
 -7 11 4 1.9 0.6
 -7 11 4 0.3 1.1
 6 -11 -4 6.6 1.6
 -6 11 4 5.3 0.8
 -6 11 4 4.6 1.2
 -6 11 4 8.2 2.4
 -5 11 4 8 1.4
 -5 11 4 7.1 0.9
 -5 11 4 7.2 2.4
 4 -11 -4 0.9 0.9
 -4 11 4 0.1 0.7
 -4 11 4 0.9 0.4
 -4 11 4 4.3 2.1
 3 -11 -4 -0.2 0.7
 3 -11 -4 -0.1 0.5
 -3 11 4 0.2 0.3
 -3 11 4 5.7 2
 -3 11 4 -0.3 0.5
 2 -11 -4 9.6 1.3
 2 -11 -4 9.8 1.5
 -2 11 4 6.3 1.8
 -2 11 4 10.1 1
 -2 11 4 12.2 1.5
 1 -11 -4 5.7 1.2
 1 -11 -4 6.2 1
 -1 11 4 7.1 1.2
 -1 11 4 5.4 0.7
 0 -11 -4 0.1 0.5
 0 -11 -4 0.2 0.4
 0 11 4 8.3 1.7
 0 11 4 0.4 0.6
 -1 -11 -4 6.5 1
 -1 -11 -4 6 0.9
 1 11 4 4.4 1.4
 1 11 4 4.2 1.1
 -2 -11 -4 19.3 1.9
 2 11 4 16.8 2.5
 2 11 4 18.3 2.1
 -3 -11 -4 5 1
 3 11 4 3.6 1.3
 3 11 4 2.4 0.9
 -4 -11 -4 12 1.6
 4 11 4 15 2.4
 4 11 4 11.6 1.8
 -5 -11 -4 4.1 1.5
 -5 -11 -4 4.4 1.1
 5 11 4 3 1.2
 5 11 4 4.5 1.7
 -6 -11 -4 7.1 3.1
 -6 -11 -4 9 1.4
 6 11 4 3.5 1.3
 -7 -11 -4 3.4 1
 -7 -11 -4 4.4 1.7
 7 11 4 1.3 1.6
 -8 -11 -4 -0.6 1.1
 -8 -11 -4 -0.1 0.6
 8 11 4 -0.2 1.3
 -9 -11 -4 -1.8 1.4
 -9 -11 -4 -0.8 1
 9 11 4 -1.2 1.3
 9 11 4 -0.7 0.7
 -10 -11 -4 3.2 1.9
 -10 -11 -4 -0.6 0.7
 10 11 4 1.2 1.6
 10 11 4 1.5 1.1
 -11 -11 -4 0.6 0.9
 -11 -11 -4 -0.1 1.8
 11 11 4 0.9 1.5
 8 -12 -4 11.7 2.2
 -8 12 4 13.2 1.5
 -8 12 4 18.5 3.8
 -8 12 4 9.8 4.3
 -8 12 4 11.5 2.8
 7 -12 -4 6.4 1.5
 -7 12 4 6.3 4.2
 -7 12 4 2.6 1.8
 -7 12 4 3.4 1.2
 -7 12 4 2.3 0.7
 6 -12 -4 58.29 5
 -6 12 4 42.6 5.7
 -6 12 4 63.99 5
 -6 12 4 57.09 4.3
 5 -12 -4 4.2 1.3
 -5 12 4 3.2 2.4
 -5 12 4 4.4 0.7
 -5 12 4 3.1 1.1
 4 -12 -4 133.49 10.1
 -4 12 4 136.29 10.1
 -4 12 4 129.19 9.5
 3 -12 -4 16.8 1.9
 3 -12 -4 17 2.1
 -3 12 4 19.9 2.2
 -3 12 4 18.6 1.6
 2 -12 -4 8.6 1.7
 2 -12 -4 10.8 1.6
 -2 12 4 9.7 1
 1 -12 -4 36.1 3.1
 1 -12 -4 35.1 3.1
 -1 12 4 35.5 3.3
 -1 12 4 33.2 2.7
 0 -12 -4 39.2 3.4
 0 -12 -4 41.5 3.4
 0 12 4 42.2 3.1
 0 12 4 39.7 3.7
 -1 -12 -4 57.79 4.4
 -1 -12 -4 56.69 4.5
 1 12 4 57.79 5.3
 1 12 4 50.39 4.7
 -2 -12 -4 57.29 4.2
 -2 -12 -4 53.79 4.5
 2 12 4 49.6 4.7
 2 12 4 56.89 5.3
 -3 -12 -4 54.39 4.1
 3 12 4 44.2 4.8
 3 12 4 43.4 4.3
 -4 -12 -4 9.9 1.4
 4 12 4 9.8 2.4
 4 12 4 8 1.7
 -5 -12 -4 44.8 3.8
 5 12 4 44.5 6.8
 5 12 4 38.2 4.1
 -6 -12 -4 10.3 2.3
 -6 -12 -4 14.7 1.8
 6 12 4 16.1 2.9
 6 12 4 10.1 2.1
 -7 -12 -4 1.3 0.8
 -7 -12 -4 1.4 1.3
 7 12 4 -1.7 1.1
 -8 -12 -4 -0.3 1.2
 -8 -12 -4 0.7 1.1
 8 12 4 0.9 1.5
 -9 -12 -4 10.9 1.8
 -9 -12 -4 7.8 2.5
 9 12 4 10.9 2.7
 -10 -12 -4 10 1.9
 -10 -12 -4 16.8 3.2
 10 12 4 10 3.2
 10 12 4 9.6 2
 -11 -12 -4 5.7 1.5
 -11 -12 -4 5.1 2.7
 11 12 4 2.8 2.5
 11 12 4 9.3 1.8
 7 -13 -4 1.9 1.1
 -7 13 4 -0.2 2.9
 -7 13 4 1.1 0.6
 -7 13 4 3.5 1.7
 6 -13 -4 3.6 1.3
 -6 13 4 3 1.2
 -6 13 4 3.9 2.9
 -6 13 4 2.2 0.6
 5 -13 -4 1.9 1
 -5 13 4 0.5 0.5
 -5 13 4 1.1 0.9
 -5 13 4 -2.1 2.2
 3 -13 -4 13.8 2
 3 -13 -4 13.7 1.7
 -3 13 4 15.3 2
 -3 13 4 15 1.4
 2 -13 -4 28.4 2.8
 2 -13 -4 24.2 2.6
 -2 13 4 28.5 2.3
 -2 13 4 28.6 2.9
 1 -13 -4 21.5 2.1
 1 -13 -4 20 2.2
 -1 13 4 16.7 2.2
 -1 13 4 20.1 1.7
 0 -13 -4 1.9 0.9
 0 -13 -4 2.8 1
 0 13 4 2.2 0.5
 0 13 4 2 1
 -1 -13 -4 15.8 1.7
 -1 -13 -4 12.4 1.7
 1 13 4 12.8 1.3
 1 13 4 15.4 2.5
 1 13 4 15.3 2
 -2 -13 -4 3 0.8
 -2 -13 -4 2.2 0.9
 2 13 4 2.9 1.2
 2 13 4 1.7 1.3
 -3 -13 -4 6.3 1.2
 3 13 4 7.2 2
 3 13 4 5.2 1.5
 -4 -13 -4 1.2 0.8
 4 13 4 3.1 1.7
 4 13 4 3.3 1.3
 -5 -13 -4 0 0.6
 5 13 4 1.9 1.5
 5 13 4 1.8 1
 -6 -13 -4 4 1.4
 6 13 4 4.1 1.9
 -7 -13 -4 2.7 1.7
 -7 -13 -4 4.5 1.3
 7 13 4 2.8 1.6
 7 13 4 0.6 1.1
 -8 -13 -4 2 1.5
 -8 -13 -4 3.4 1.1
 8 13 4 0.7 1.6
 -9 -13 -4 -1.1 1.4
 -9 -13 -4 1.5 0.9
 9 13 4 1.1 1.8
 -10 -13 -4 2.2 1.9
 -10 -13 -4 3.2 1.2
 10 13 4 1.2 1.9
 -11 -13 -4 -0.6 1.9
 -11 -13 -4 2 1.2
 11 13 4 1.3 1.2
 7 -14 -4 11.8 2.1
 -7 14 4 1.8 4.1
 -7 14 4 8.1 1.9
 -7 14 4 14 3.5
 -7 14 4 8.9 1.3
 -6 14 4 3.2 0.7
 -6 14 4 2.5 1.8
 -6 14 4 4.2 4
 5 -14 -4 13.2 2
 -5 14 4 13.1 2.1
 -5 14 4 12.9 1.4
 4 -14 -4 1.3 1
 -4 14 4 1.2 0.5
 -4 14 4 1.7 2.3
 -4 14 4 0.5 1
 3 -14 -4 5.4 1.4
 3 -14 -4 4.1 1.1
 -3 14 4 5 1.3
 -3 14 4 4.3 0.8
 -3 14 4 -1.4 2
 2 -14 -4 20.9 2.2
 2 -14 -4 17.7 2.8
 -2 14 4 23.6 2.6
 1 -14 -4 2.3 1.1
 1 -14 -4 2.7 0.9
 -1 14 4 2.6 1.1
 0 -14 -4 0.6 0.6
 0 -14 -4 1.8 0.9
 0 14 4 2.4 1.4
 0 14 4 0.9 0.9
 -1 -14 -4 25.6 2.7
 -1 -14 -4 31.6 2.7
 1 14 4 24.6 2.4
 1 14 4 30.6 3.6
 1 14 4 28.2 3.1
 -2 -14 -4 20 1.9
 -2 -14 -4 17.9 2.1
 2 14 4 13.6 2.7
 2 14 4 19.1 2.5
 -3 -14 -4 13.8 1.7
 3 14 4 9.9 2
 3 14 4 9.1 2.4
 -4 -14 -4 67.09 5.1
 4 14 4 51.09 5.4
 4 14 4 58.49 6.1
 -5 -14 -4 0.6 0.6
 5 14 4 1 1
 5 14 4 3.1 1.6
 -6 -14 -4 17.1 2.1
 6 14 4 18.8 3.2
 6 14 4 12.4 2.4
 -7 -14 -4 96.49 6.9
 -7 -14 -4 91.49 7.8
 7 14 4 61.19 7
 7 14 4 78.39 8
 -8 -14 -4 5.4 1.5
 -8 -14 -4 5.3 2.1
 8 14 4 6.5 2.2
 -9 -14 -4 9.6 1.7
 -9 -14 -4 10.5 2.7
 9 14 4 6.1 2.4
 -10 -14 -4 3.3 2
 -10 -14 -4 0.2 1
 10 14 4 1.1 2.1
 6 -15 -4 8.1 1.9
 -6 15 4 5.1 1.6
 -6 15 4 3.2 0.8
 -6 15 4 0.2 3.2
 -5 15 4 24.4 4.6
 4 -15 -4 2.5 1.2
 -4 15 4 1.2 0.5
 -4 15 4 0.9 1
 -4 15 4 6.6 2.8
 3 -15 -4 3.8 1.3
 3 -15 -4 3.5 1
 -3 15 4 3.6 1.3
 -3 15 4 3.1 0.7
 2 -15 -4 8.8 1.6
 2 -15 -4 7.9 1.4
 -2 15 4 9 1.9
 -2 15 4 9.3 1.1
 1 -15 -4 5.3 1.2
 1 -15 -4 6.1 1.5
 -1 15 4 4 0.8
 -1 15 4 6.3 1.6
 0 -15 -4 4.8 1.3
 0 -15 -4 3.4 1
 0 15 4 2.8 1.6
 0 15 4 3.5 0.7
 0 15 4 5 1.5
 -1 -15 -4 0.6 0.8
 -1 -15 -4 0.6 0.6
 1 15 4 1 0.5
 1 15 4 0.8 0.9
 1 15 4 0 1.1
 -2 -15 -4 6.3 1.3
 -2 -15 -4 6.5 1.1
 2 15 4 6.9 2.1
 2 15 4 6.9 1.8
 -3 -15 -4 0.3 0.6
 3 15 4 -0.2 1.2
 3 15 4 -0.4 0.9
 -4 -15 -4 2.1 0.9
 4 15 4 -0.3 1.4
 4 15 4 2.4 1.3
 -5 -15 -4 7.4 1.4
 5 15 4 3 1.6
 5 15 4 9.7 2.7
 -6 -15 -4 4 1.2
 6 15 4 4.9 2
 6 15 4 3.6 1.7
 -7 -15 -4 1.6 0.9
 7 15 4 0 1.4
 7 15 4 2.2 1.5
 -8 -15 -4 1.1 0.8
 -8 -15 -4 0.4 1.3
 8 15 4 1.5 2
 -9 -15 -4 -1.6 0.8
 -9 -15 -4 1.6 1.8
 9 15 4 2.4 2.4
 -10 -15 -4 1.1 2
 -10 -15 -4 0.2 1
 10 15 4 -2.6 2.2
 5 -16 -4 7.9 1.9
 -5 16 4 6.9 1.9
 -5 16 4 7.7 1.1
 4 -16 -4 13.6 2.1
 -4 16 4 9.2 2
 -4 16 4 12.8 1.4
 3 -16 -4 32.2 3.2
 -3 16 4 34.5 2.8
 -3 16 4 32.6 3.7
 2 -16 -4 35.7 3.5
 2 -16 -4 34.5 3.4
 -2 16 4 38.2 3.9
 -2 16 4 38.6 3
 1 -16 -4 37.7 3.4
 1 -16 -4 33.7 3.3
 -1 16 4 34.2 2.9
 -1 16 4 33.7 3.8
 0 -16 -4 16.4 2.1
 0 -16 -4 17.7 2.1
 0 16 4 16.7 1.6
 0 16 4 14.7 2.4
 0 16 4 19.8 3.1
 -1 -16 -4 0.4 0.8
 -1 -16 -4 -0.6 0.5
 1 16 4 0.4 1
 1 16 4 -0.3 1.3
 1 16 4 -0.1 0.4
 -2 -16 -4 24.1 2.1
 -2 -16 -4 20.4 2.4
 2 16 4 20.3 1.9
 2 16 4 19.6 3.4
 2 16 4 18.7 2.8
 -3 -16 -4 0.1 0.7
 -3 -16 -4 0.7 0.6
 3 16 4 1.1 1.4
 3 16 4 -1.8 0.8
 -4 -16 -4 1.3 0.9
 4 16 4 1.6 1.2
 4 16 4 1.6 1.6
 -5 -16 -4 13.4 1.9
 5 16 4 11.8 2.4
 5 16 4 10.1 2.9
 -6 -16 -4 17 2.2
 6 16 4 10.2 2.6
 6 16 4 16.9 3.7
 -7 -16 -4 6.4 1.5
 7 16 4 2.5 1.6
 7 16 4 6 2.5
 -8 -16 -4 10.8 1.9
 8 16 4 7.1 2.9
 -9 -16 -4 46.9 5.4
 -9 -16 -4 42.3 4.2
 9 16 4 36.7 5.8
 4 -17 -4 1.5 1.3
 -4 17 4 0.8 0.5
 -4 17 4 -0.6 1.1
 3 -17 -4 2.8 1.1
 3 -17 -4 3.5 1.3
 -3 17 4 1.6 1.4
 -3 17 4 1 0.5
 2 -17 -4 0.5 0.8
 -2 17 4 0 0.5
 1 -17 -4 0.8 0.9
 1 -17 -4 -0.4 0.6
 -1 17 4 -0.5 0.4
 -1 17 4 -2.1 1.1
 -1 17 4 0.6 1.1
 0 -17 -4 6.6 1.4
 0 -17 -4 6.6 1.5
 0 17 4 5.4 1.7
 0 17 4 5.2 0.9
 0 17 4 6.6 2.1
 -1 -17 -4 1.3 0.8
 -1 -17 -4 -0.2 0.7
 1 17 4 1.8 1.4
 1 17 4 1.1 0.5
 1 17 4 0.6 1.1
 -2 -17 -4 2.2 0.9
 2 17 4 3.9 0.7
 2 17 4 2.5 1.7
 2 17 4 1.5 1.3
 -3 -17 -4 4.1 0.9
 -3 -17 -4 4.3 1.3
 3 17 4 3.8 1.9
 3 17 4 1.1 1.3
 -4 -17 -4 6.3 1.4
 4 17 4 0.9 1.7
 4 17 4 4.9 1.9
 -5 -17 -4 1.7 0.9
 5 17 4 2.4 1.9
 5 17 4 0 1.2
 -6 -17 -4 1.4 0.9
 6 17 4 -0.5 1.8
 6 17 4 -0.6 1.2
 -7 -17 -4 -1 0.8
 7 17 4 1.3 1.9
 7 17 4 0.3 1.3
 -8 -17 -4 -0.7 0.8
 8 17 4 0.5 2.2
 3 -18 -4 10 1.9
 3 -18 -4 10.1 2
 -3 18 4 8.8 1.3
 2 -18 -4 1.3 1.1
 2 -18 -4 0.8 0.9
 -2 18 4 0 0.5
 -2 18 4 0 1.3
 1 -18 -4 32.6 3.2
 1 -18 -4 33.9 3.2
 -1 18 4 31.5 2.7
 -1 18 4 30.3 4.2
 -1 18 4 20 3.5
 0 18 4 0.5 0.5
 0 18 4 -0.6 1.2
 -1 -18 -4 38.2 3.5
 -1 -18 -4 35.9 3.2
 1 18 4 28.6 4.5
 1 18 4 33.6 2.9
 1 18 4 32.4 4.5
 -2 -18 -4 0.2 0.7
 -2 -18 -4 -0.2 0.7
 2 18 4 1 1.5
 2 18 4 0 1.3
 2 18 4 0.1 0.5
 -3 -18 -4 10.8 1.8
 -3 -18 -4 11.1 1.3
 3 18 4 11.4 1.3
 3 18 4 7.1 2.1
 3 18 4 13 3
 -4 -18 -4 12.9 1.9
 4 18 4 8 2.6
 4 18 4 5.1 1.8
 -5 -18 -4 -1.2 0.7
 5 18 4 -2.6 2.5
 5 18 4 0.5 1.2
 -6 -18 -4 13.8 2
 6 18 4 14.7 3.5
 6 18 4 6.7 2.8
 -7 -18 -4 3.5 1.9
 7 18 4 -0.4 1.5
 7 18 4 5.3 2.5
 -8 -18 -4 1.9 1.1
 1 -19 -4 12.7 1.9
 1 -19 -4 10.5 1.9
 -1 19 4 9.5 2.7
 0 -19 -4 7.1 1.4
 0 -19 -4 5.5 1.3
 0 19 4 4.3 1.9
 0 19 4 5.9 2.6
 -1 -19 -4 4.2 1.3
 1 19 4 0.5 1.4
 1 19 4 4.1 2.1
 -2 -19 -4 7.1 1.6
 -2 -19 -4 8.6 1.4
 2 19 4 5.8 2.2
 2 19 4 7.4 2.7
 -3 -19 -4 0.3 0.6
 -3 -19 -4 0.6 0.9
 3 19 4 -0.2 1.5
 3 19 4 0.5 1.8
 3 19 4 0.4 0.5
 -4 -19 -4 5.3 1.4
 4 19 4 6.7 1.1
 4 19 4 6.2 2.6
 -5 -19 -4 -0.7 0.9
 5 19 4 0.6 1.5
 5 19 4 1.6 2.3
 -6 -19 -4 3 1.3
 6 19 4 0.3 2.4
 6 19 4 0.5 1.7
 -1 -20 -4 10 1.8
 1 20 4 10.9 1.4
 -2 -20 -4 5.7 1.3
 2 20 4 3.5 0.9
 -3 -20 -4 9.5 1.3
 -3 -20 -4 12.5 3.1
 3 20 4 7.9 1.3
 -4 -20 -4 1.9 1.8
 4 20 4 0.8 0.8
 -4 -19 5 5.7 2
 3 19 -5 29.9 4.8
 2 19 -5 -1.3 1.6
 -2 -19 5 1.7 1.9
 -1 -19 5 -1.2 2.2
 6 18 -5 1.6 0.8
 6 18 -5 3.9 2.5
 -6 -18 5 5.8 1.8
 -6 -18 5 0.3 1.4
 -6 -18 5 0.4 0.6
 5 18 -5 -1.6 3.4
 5 18 -5 0.2 0.6
 5 18 -5 -1.4 1.4
 -5 -18 5 0.7 1.5
 -5 -18 5 0.5 1.1
 4 18 -5 -2.5 1.5
 4 18 -5 -1.7 1.3
 4 18 -5 -0.1 0.5
 -4 -18 5 1.5 1.7
 -4 -18 5 -0.5 1
 2 18 -5 7.8 2.4
 2 18 -5 6.2 1
 2 18 -5 3.4 2
 -2 -18 5 2.7 1.9
 -2 -18 5 3.5 1.3
 1 18 -5 6 2.3
 1 18 -5 5.1 1.9
 1 18 -5 7.9 1
 -1 -18 5 3.6 1.9
 -1 -18 5 3.6 1.3
 0 18 -5 2.8 0.8
 0 18 -5 -0.3 1.5
 0 18 -5 -0.6 1.9
 0 -18 5 0.9 0.9
 -1 18 -5 -0.5 1.5
 -1 18 -5 0.1 0.6
 -1 18 -5 1.3 1.7
 1 -18 5 1 1.9
 1 -18 5 -0.7 0.8
 7 17 -5 10.1 1.2
 7 17 -5 8.3 3.1
 -7 -17 5 5.5 1.7
 -7 -17 5 1 1.6
 6 17 -5 0.3 0.5
 6 17 -5 1.5 1.9
 6 17 -5 1.6 1.8
 -6 -17 5 0.4 0.6
 -6 -17 5 0.7 1.1
 -6 -17 5 -0.1 1.6
 5 17 -5 5.8 2.3
 5 17 -5 6.6 1
 5 17 -5 2.4 1.9
 -5 -17 5 4.6 1.5
 -5 -17 5 2.7 1.6
 4 17 -5 10.6 2.9
 4 17 -5 10.5 1.8
 3 17 -5 34.6 4.6
 3 17 -5 38.6 3.1
 3 17 -5 34 5.1
 -3 -17 5 34.2 3.6
 2 17 -5 -0.2 1.4
 2 17 -5 -0.6 1.2
 2 17 -5 1 0.5
 -2 -17 5 -0.1 0.8
 1 17 -5 8.9 2.5
 1 17 -5 12.8 1.4
 1 17 -5 11.8 2.7
 -1 -17 5 13.2 2
 0 17 -5 6 2.1
 0 17 -5 8.3 1.1
 0 -17 5 2.3 1.8
 0 -17 5 9.7 1.7
 -1 17 -5 13.3 3.1
 -1 17 -5 14.7 3
 -2 17 -5 5.8 2.1
 -2 17 -5 3.8 0.9
 2 -17 5 3.3 1.1
 2 -17 5 2.4 2
 -3 17 -5 -1.2 1.3
 -3 17 -5 0.3 0.6
 3 -17 5 0.6 0.9
 8 16 -5 0.7 2.2
 -8 -16 5 1 1.3
 7 16 -5 -0.1 1.7
 -7 -16 5 6.2 1.9
 -7 -16 5 -0.2 0.5
 -7 -16 5 -0.8 1.1
 6 16 -5 5.4 2
 6 16 -5 1.8 1.8
 6 16 -5 8.1 1.1
 -6 -16 5 9.8 1.9
 -6 -16 5 3 1.7
 -6 -16 5 7.5 1.1
 5 16 -5 -0.4 1.6
 5 16 -5 1.3 1.5
 4 16 -5 -0.7 1.1
 4 16 -5 1.2 0.6
 4 16 -5 2 1.7
 -4 -16 5 -0.1 0.8
 -4 -16 5 4.3 1.6
 3 16 -5 5 1.9
 2 16 -5 -0.6 1.2
 2 16 -5 0.3 1.3
 2 16 -5 1.7 0.6
 -2 -16 5 4.6 1.8
 -2 -16 5 1.1 0.8
 1 16 -5 7.4 2.3
 1 16 -5 5 1.8
 1 16 -5 9 1.2
 -1 -16 5 11.9 1.8
 0 16 -5 3.1 0.7
 0 16 -5 2.2 1.6
 0 16 -5 4.1 1.6
 0 -16 5 3.2 1.7
 0 -16 5 4.4 1.2
 -1 16 -5 6.3 2
 -1 16 -5 6.8 1
 -1 16 -5 2.8 1.5
 1 -16 5 8.2 1.5
 -2 16 -5 0.2 1.1
 -3 16 -5 -0.7 0.5
 -3 16 -5 1.6 1.6
 3 -16 5 0.4 0.7
 3 -16 5 -1.1 1.6
 -4 16 -5 2.4 0.8
 -4 16 -5 2.3 1.6
 4 -16 5 -1 1.6
 4 -16 5 3.1 1
 9 15 -5 -1.7 1.8
 -9 -15 5 -0.9 1.2
 -9 -15 5 1.7 1.7
 8 15 -5 1.3 1.8
 -8 -15 5 1 0.6
 7 15 -5 2.3 2
 -7 -15 5 4.1 1.5
 -7 -15 5 2.4 1.6
 -7 -15 5 3.6 0.8
 6 15 -5 13.3 3.1
 -6 -15 5 11.5 1.3
 -6 -15 5 12.6 2.2
 5 15 -5 11.9 1.4
 5 15 -5 12.3 2.8
 5 15 -5 12.5 2.8
 -5 -15 5 19 2.4
 4 15 -5 3.5 1.7
 4 15 -5 7.3 2.2
 4 15 -5 5.3 0.8
 -4 -15 5 0.2 1.4
 -4 -15 5 5.1 1.5
 3 15 -5 16.1 2.8
 3 15 -5 9.7 2.5
 3 15 -5 11 1.3
 -3 -15 5 10.7 1.8
 2 15 -5 6.3 1.9
 2 15 -5 7.9 1
 2 15 -5 5.5 1.7
 -2 -15 5 7.4 1.5
 -2 -15 5 5.6 1.7
 1 15 -5 0 1
 1 15 -5 1 0.5
 1 15 -5 2.2 1.3
 -1 -15 5 7.8 1.9
 -1 -15 5 0.3 0.7
 0 15 -5 3.8 0.8
 0 15 -5 1.1 1.2
 0 15 -5 2.7 1.3
 0 -15 5 2.7 1
 0 -15 5 2.5 1.6
 -1 15 -5 0.5 1.2
 -1 15 -5 0.9 0.5
 1 -15 5 2.1 1.7
 1 -15 5 2 0.9
 -2 15 -5 15.8 2.7
 -2 15 -5 18.8 1.9
 2 -15 5 20.1 2.2
 -3 15 -5 26.3 2.5
 -3 15 -5 26.8 3.4
 3 -15 5 30.7 2.9
 -4 15 -5 2 0.7
 -4 15 -5 -0.5 1.1
 4 -15 5 0.5 1.6
 4 -15 5 1.2 0.8
 -5 15 -5 3.7 2.2
 5 -15 5 2.3 1.7
 5 -15 5 4 1.2
 10 14 -5 -1.4 2.1
 -10 -14 5 1.8 1.8
 -10 -14 5 1.3 1.6
 9 14 -5 6.7 2.5
 -9 -14 5 6 2.1
 -9 -14 5 4.7 2.1
 8 14 -5 -1.1 1.5
 -8 -14 5 1.3 1.2
 -8 -14 5 0.6 1.6
 -8 -14 5 0 0.5
 7 14 -5 0 1.3
 -7 -14 5 -0.6 0.9
 -7 -14 5 0 0.5
 6 14 -5 -0.8 1.4
 -6 -14 5 0.7 1.1
 -6 -14 5 -0.1 0.4
 5 14 -5 5.6 1.8
 5 14 -5 0.9 1.6
 -5 -14 5 4 1.3
 -5 -14 5 2.1 1.5
 2 14 -5 1.4 1.1
 2 14 -5 0.9 0.5
 2 14 -5 0.9 1.2
 -2 -14 5 0.7 0.7
 -2 -14 5 1.9 1.5
 0 14 -5 19.9 3
 0 14 -5 21.4 2
 0 14 -5 20.2 2.9
 0 -14 5 29.7 2.7
 -1 14 -5 4.4 1.4
 -1 14 -5 4.3 0.8
 1 -14 5 -0.1 1.4
 1 -14 5 5.9 1.2
 -2 14 -5 0.4 1
 -3 14 -5 1.1 0.6
 -3 14 -5 1 1.2
 3 -14 5 1.7 0.8
 3 -14 5 3.4 1.7
 -4 14 -5 0.1 0.5
 -4 14 -5 -0.8 1
 4 -14 5 1.2 1.5
 4 -14 5 0.2 0.6
 -5 14 -5 -0.3 0.5
 -5 14 -5 -0.4 1
 5 -14 5 1.2 1.4
 5 -14 5 1 0.7
 -6 14 -5 -0.4 1
 -6 14 -5 0.3 1.5
 -6 14 -5 1.1 0.7
 6 -14 5 -0.5 1.7
 10 13 -5 24.4 4.1
 9 13 -5 3.8 2.1
 -9 -13 5 2.1 1.4
 -9 -13 5 3.3 1.8
 -9 -13 5 2.7 0.8
 8 13 -5 -0.8 1.3
 -8 -13 5 1 1.2
 -8 -13 5 0.6 0.5
 -8 -13 5 3.6 1.5
 7 13 -5 -0.3 1.3
 -7 -13 5 1.5 1.3
 -7 -13 5 0.6 0.5
 -7 -13 5 1.2 1.1
 6 13 -5 38.5 4.8
 -6 -13 5 41.3 3.3
 -6 -13 5 46.2 4.3
 5 13 -5 3.8 1.7
 5 13 -5 2.3 1.3
 -5 -13 5 3.3 1.2
 4 13 -5 68.09 5.1
 4 13 -5 65.39 6.5
 -4 -13 5 71.89 5.9
 3 13 -5 2.1 1.3
 3 13 -5 1.6 0.5
 3 13 -5 4.4 1.8
 -3 -13 5 0.8 1.5
 -3 -13 5 1.4 0.9
 2 13 -5 42.6 4.7
 2 13 -5 51.59 5
 2 13 -5 49.1 3.8
 -2 -13 5 55.59 4.5
 1 13 -5 21.8 1.9
 1 13 -5 25.3 3.1
 1 13 -5 17.9 2.7
 -1 -13 5 21.9 2.4
 0 13 -5 1.1 0.5
 0 13 -5 0.8 1.1
 0 13 -5 3.5 1.4
 0 -13 5 3.3 1.5
 0 -13 5 2.6 0.9
 -1 13 -5 2.4 1.2
 -1 13 -5 1.9 0.6
 1 -13 5 0.1 1.3
 1 -13 5 3.7 1
 -2 13 -5 -0.3 0.3
 -2 13 -5 1.3 1
 2 -13 5 -1.4 1.3
 2 -13 5 0.1 0.6
 -3 13 -5 21 1.9
 -3 13 -5 20.7 2.7
 3 -13 5 18.3 2.1
 -4 13 -5 1.5 1.1
 -4 13 -5 0 0.4
 4 -13 5 0.3 1.3
 4 -13 5 -0.1 0.6
 -5 13 -5 16.9 2.4
 -5 13 -5 13.1 1.6
 5 -13 5 14.7 1.8
 -6 13 -5 0.7 1
 -6 13 -5 0.7 0.6
 -6 13 -5 0.7 1.2
 -7 13 -5 6.6 2.1
 -7 13 -5 9.1 1.9
 -7 13 -5 6.2 1.2
 7 -13 5 2.3 2
 11 12 -5 2.2 2.3
 -11 -12 5 0.3 1.4
 -11 -12 5 2 1.4
 -11 -12 5 3.9 2
 10 12 -5 1.9 2
 -10 -12 5 2.8 2
 -10 -12 5 -0.8 1.2
 -10 -12 5 1.1 0.8
 9 12 -5 1.9 1.8
 -9 -12 5 1 0.8
 -9 -12 5 1.5 1.2
 -9 -12 5 3.1 1.6
 8 12 -5 -0.5 1.4
 -8 -12 5 0.7 1.3
 -8 -12 5 0.7 1.1
 -8 -12 5 0.9 0.5
 7 12 -5 0.4 1.4
 -7 -12 5 2.1 1.4
 -7 -12 5 -0.1 0.5
 -7 -12 5 0 0.9
 6 12 -5 -0.2 1.2
 -6 -12 5 -0.4 0.8
 -6 -12 5 0.9 1
 -6 -12 5 0.1 0.4
 5 12 -5 0.6 0.9
 5 12 -5 0.2 1.2
 -5 -12 5 0 0.8
 -5 -12 5 0 0.4
 4 12 -5 0.6 1.2
 4 12 -5 1.2 1.2
 -4 -12 5 0.8 0.9
 3 12 -5 0.3 1
 3 12 -5 -0.1 0.3
 3 12 -5 0.3 1
 -3 -12 5 4.2 1.6
 -3 -12 5 -0.5 0.6
 1 12 -5 0.2 0.8
 1 12 -5 1.4 1
 -1 -12 5 1.8 1.4
 -1 -12 5 -0.5 0.5
 0 12 -5 34.6 3.6
 0 12 -5 29.5 3.1
 0 12 -5 32.8 3.5
 0 -12 5 37.2 3.5
 -1 12 -5 5.8 0.8
 -2 12 -5 16.5 1.6
 -2 12 -5 15.9 2.3
 2 -12 5 17.6 1.9
 -3 12 -5 1.3 0.9
 -3 12 -5 1.5 0.6
 3 -12 5 2.6 0.8
 3 -12 5 4.3 1.6
 -4 12 -5 10.8 1.8
 -4 12 -5 9.9 1.1
 4 -12 5 8.3 1.4
 4 -12 5 5.6 2
 -5 12 -5 0.3 0.8
 -5 12 -5 -0.2 0.5
 5 -12 5 0.1 0.4
 5 -12 5 1.5 1.5
 5 -12 5 0.7 0.7
 -6 12 -5 -0.1 1
 -6 12 -5 0.2 0.9
 -6 12 -5 0 0.5
 6 -12 5 -0.1 0.5
 6 -12 5 0.1 1.2
 -7 12 -5 1.7 0.7
 -7 12 -5 -0.1 1.6
 -7 12 -5 0.8 0.9
 7 -12 5 -0.7 1.4
 7 -12 5 1 0.6
 -8 12 -5 -0.9 1.6
 -8 12 -5 -0.2 0.9
 11 11 -5 4.8 2.2
 11 11 -5 3.2 1.2
 -11 -11 5 1.8 1.4
 -11 -11 5 3.1 1.4
 -11 -11 5 3.7 2.1
 10 11 -5 12.3 2.9
 -10 -11 5 14.5 2.7
 -10 -11 5 15.5 3.2
 9 11 -5 2.1 1.6
 -9 -11 5 0.1 0.6
 -9 -11 5 5.2 1.8
 -9 -11 5 3.2 1.6
 8 11 -5 20.7 3.4
 -8 -11 5 20.5 3.2
 -8 -11 5 17.9 1.8
 -8 -11 5 22.5 2.9
 7 11 -5 26.7 3.8
 -7 -11 5 28.9 3.4
 -7 -11 5 30.8 2.5
 -7 -11 5 29.8 3.7
 6 11 -5 -0.7 1.1
 -6 -11 5 0.5 0.5
 -6 -11 5 -0.4 0.8
 -6 -11 5 1.2 1.1
 5 11 -5 19.5 2.8
 -5 -11 5 15 2.3
 -5 -11 5 16.1 1.5
 -5 -11 5 12 2.4
 4 11 -5 132.79 10.2
 4 11 -5 101.59 9.9
 -4 -11 5 142.99 9.9
 3 11 -5 2.2 0.5
 3 11 -5 0.2 0.9
 3 11 -5 2.3 1.2
 -3 -11 5 0.4 0.8
 2 11 -5 34.7 3.6
 2 11 -5 32.1 3.5
 2 11 -5 32.3 2.7
 -2 -11 5 37.5 3.3
 1 11 -5 47.7 4.6
 1 11 -5 45.3 4.6
 1 11 -5 50.59 3.8
 -1 -11 5 54.49 4.3
 0 11 -5 52.29 5.1
 0 11 -5 57.19 4.4
 0 -11 5 64.49 4.9
 -1 11 -5 6.4 1.6
 -1 11 -5 9.1 1.1
 1 -11 5 12.9 1.5
 -2 11 -5 10.5 1.2
 -2 11 -5 15.5 2
 2 -11 5 12.2 1.5
 -3 11 -5 7.8 1.5
 -3 11 -5 6.4 0.9
 3 -11 5 6.3 1.1
 3 -11 5 4.7 1.8
 -4 11 -5 36.8 3.1
 -4 11 -5 38 4.5
 4 -11 5 38.7 3
 4 -11 5 36.2 3.5
 -5 11 -5 17.3 1.8
 -5 11 -5 20.3 2.3
 5 -11 5 18 1.7
 5 -11 5 16.5 1.9
 -6 11 -5 15.1 1.6
 -6 11 -5 15.4 2.6
 -6 11 -5 15.5 2.1
 6 -11 5 14.3 1.4
 6 -11 5 8 2.1
 -7 11 -5 5.8 1.4
 -7 11 -5 7.2 2.2
 -7 11 -5 7.6 1.2
 7 -11 5 6.6 1
 7 -11 5 9 2.4
 -8 11 -5 3.4 1.6
 -8 11 -5 0.7 0.6
 -8 11 -5 2.5 1.2
 8 -11 5 1.1 1.5
 8 -11 5 2.7 0.7
 11 10 -5 -0.6 1.5
 11 10 -5 -0.2 0.9
 -11 -10 5 2.4 1.3
 -11 -10 5 -0.6 1.3
 -11 -10 5 -0.4 1.9
 10 10 -5 -0.7 1.4
 -10 -10 5 -0.3 1.2
 -10 -10 5 5.8 1.2
 -10 -10 5 1.3 1.7
 9 10 -5 -0.1 1.3
 -9 -10 5 -0.8 0.6
 -9 -10 5 2.5 1.5
 -9 -10 5 0.8 1
 8 10 -5 6.1 2.1
 -8 -10 5 6.3 2.1
 -8 -10 5 6 1.8
 -8 -10 5 5.9 1
 7 10 -5 5.4 3.2
 -7 -10 5 2.4 1.3
 -7 -10 5 2.8 0.7
 -7 -10 5 3.8 1.8
 6 10 -5 6.6 1.9
 -6 -10 5 5.9 1.7
 -6 -10 5 3.7 0.7
 5 10 -5 7.8 2
 -5 -10 5 4.7 1.4
 -5 -10 5 3.9 1.3
 -5 -10 5 5.4 0.8
 4 10 -5 0.4 1
 4 10 -5 0.4 0.9
 -4 -10 5 1 0.9
 3 10 -5 0.5 0.9
 3 10 -5 3 1.2
 -3 -10 5 1.2 0.8
 2 10 -5 0.1 0.3
 2 10 -5 0.3 0.8
 2 10 -5 0.8 0.9
 -2 -10 5 0.3 0.6
 1 10 -5 7.5 1.6
 1 10 -5 9 0.9
 1 10 -5 9.8 1.7
 -1 -10 5 10.3 1.4
 0 10 -5 2.7 1.1
 0 10 -5 3.3 0.6
 0 -10 5 3.2 0.8
 0 -10 5 10.4 1.9
 -1 10 -5 5 1.3
 -1 10 -5 4.3 0.7
 1 -10 5 5.6 1
 -2 10 -5 20.7 2.5
 -2 10 -5 25.7 2.1
 2 -10 5 26.1 2.3
 -3 10 -5 8.3 1.5
 -3 10 -5 7.8 1
 3 -10 5 8.2 1
 3 -10 5 8.3 1.2
 -4 10 -5 0.1 0.6
 4 -10 5 1.6 1.4
 4 -10 5 -0.2 0.4
 4 -10 5 -0.1 0.4
 -5 10 -5 3.5 1.1
 -5 10 -5 3.3 0.7
 5 -10 5 4.5 0.8
 5 -10 5 2.4 0.8
 5 -10 5 3.9 1.6
 -6 10 -5 1.1 0.8
 -6 10 -5 1.2 0.5
 -6 10 -5 3.1 1.4
 6 -10 5 1.8 0.5
 6 -10 5 3.5 1.6
 -7 10 -5 -0.6 0.5
 -7 10 -5 -0.7 1
 -7 10 -5 0.8 0.8
 7 -10 5 -0.2 0.4
 7 -10 5 0.1 1.2
 -8 10 -5 -0.3 0.8
 -8 10 -5 0.7 0.6
 -8 10 -5 -0.7 1.2
 8 -10 5 -0.2 0.5
 8 -10 5 0.9 1.2
 -9 10 -5 6.1 2.5
 -9 10 -5 5.7 1.5
 -9 10 -5 6.6 1.3
 9 -10 5 7.8 1.2
 12 9 -5 0.4 1.6
 12 9 -5 1 0.9
 -12 -9 5 -0.1 1.9
 -12 -9 5 1.3 1.7
 -12 -9 5 -0.2 1.6
 11 9 -5 9.5 2.9
 11 9 -5 10.3 1.8
 -11 -9 5 4.7 1.8
 -11 -9 5 12.7 3.3
 10 9 -5 3 1.8
 10 9 -5 1.3 0.9
 -10 -9 5 3.3 1.8
 -10 -9 5 1.3 0.9
 -10 -9 5 0.3 1.2
 9 9 -5 32.2 4.4
 -9 -9 5 40.2 4.8
 -9 -9 5 44.9 4.5
 8 9 -5 15.7 2.8
 -8 -9 5 15.1 2.8
 -8 -9 5 11.5 2.3
 -8 -9 5 16.5 1.6
 7 9 -5 198.38 15.6
 -7 -9 5 205.08 15.5
 -7 -9 5 197.28 14.2
 6 9 -5 9.2 2.2
 -6 -9 5 8.1 2
 -6 -9 5 8.5 1.9
 -6 -9 5 8.4 1
 5 9 -5 8.1 1.9
 -5 -9 5 6.8 1.6
 -5 -9 5 7.3 1.6
 -5 -9 5 7.6 0.9
 4 9 -5 2.2 1.2
 4 9 -5 0.6 1
 -4 -9 5 1.7 1
 -4 -9 5 3.7 1.1
 3 9 -5 173.28 13
 3 9 -5 151.18 13
 -3 -9 5 192.08 12.9
 2 9 -5 58.29 5
 2 9 -5 61.59 4.2
 2 9 -5 47.1 4.9
 -2 -9 5 58.59 4.8
 1 9 -5 84.39 6.2
 1 9 -5 87.89 6.9
 1 9 -5 79.49 6.9
 -1 -9 5 93.59 6.7
 0 9 -5 24.4 2.7
 0 9 -5 26.7 2.2
 0 -9 5 29.8 2.6
 -1 9 -5 64.49 5.6
 -1 9 -5 65.99 5
 1 -9 5 75.19 5.4
 -2 9 -5 88.89 6.4
 -2 9 -5 84.99 6.9
 2 -9 5 84.19 6.3
 2 -9 5 93.19 6.7
 -3 9 -5 -0.1 0.5
 -3 9 -5 0.1 0.3
 3 -9 5 2.6 1.2
 3 -9 5 0.6 0.3
 3 -9 5 0.4 0.5
 -4 9 -5 0.5 0.7
 -4 9 -5 0.3 0.4
 4 -9 5 -0.1 0.3
 4 -9 5 1.3 1.3
 4 -9 5 0.5 0.5
 -5 9 -5 5.6 1
 -5 9 -5 7.7 1.3
 5 -9 5 5.8 1
 5 -9 5 5.4 0.8
 5 -9 5 5.2 1.7
 -6 9 -5 90.59 6.8
 -6 9 -5 80.89 7.7
 -6 9 -5 94.99 7.1
 6 -9 5 92.69 6.7
 6 -9 5 89.79 7.5
 -7 9 -5 -0.6 0.9
 -7 9 -5 0.7 0.9
 -7 9 -5 0.2 0.6
 7 -9 5 0.4 1
 7 -9 5 0.5 0.4
 -8 9 -5 10.3 1.4
 -8 9 -5 11.6 1.7
 -8 9 -5 10.7 2.5
 8 -9 5 11.2 1.3
 8 -9 5 10.1 2
 -9 9 -5 1.5 0.8
 -9 9 -5 1.5 1
 -9 9 -5 1.7 1.8
 9 -9 5 2 0.6
 9 -9 5 1.4 1.5
 12 8 -5 0.8 1
 12 8 -5 0.1 1.8
 -12 -8 5 1.1 1.6
 -12 -8 5 -0.2 1.8
 -12 -8 5 8.5 2.2
 11 8 -5 0.9 0.9
 11 8 -5 0.3 1.4
 -11 -8 5 2.8 1.6
 -11 -8 5 0.9 1.6
 -11 -8 5 0 1.1
 10 8 -5 0.7 0.8
 10 8 -5 -0.4 1.2
 -10 -8 5 1.4 1
 -10 -8 5 1.3 1.1
 -10 -8 5 -1.3 1.2
 9 8 -5 6.4 2
 -9 -8 5 1.8 1.5
 -9 -8 5 5.1 1.6
 8 8 -5 0.8 1.3
 -8 -8 5 1.6 1
 -8 -8 5 1.7 1.4
 -8 -8 5 1.6 0.7
 7 8 -5 1.2 1.1
 -7 -8 5 0.3 0.9
 -7 -8 5 1.2 1.1
 -7 -8 5 1.1 0.5
 6 8 -5 2.8 1.4
 -6 -8 5 3.6 0.8
 -6 -8 5 2.7 1.2
 -6 -8 5 2.9 1.3
 5 8 -5 9 1.9
 -5 -8 5 11.8 1.9
 -5 -8 5 11.1 1.1
 -5 -8 5 9 1.8
 4 8 -5 0.8 0.9
 4 8 -5 0 0.8
 -4 -8 5 0.7 0.7
 -4 -8 5 1.4 0.8
 3 8 -5 -0.3 0.6
 3 8 -5 0.2 0.7
 -3 -8 5 0.8 0.6
 2 8 -5 5.1 1.4
 2 8 -5 7.9 1.5
 2 8 -5 7.8 0.8
 -2 -8 5 7.9 1.3
 1 8 -5 13.8 1.9
 1 8 -5 15.3 1.3
 1 8 -5 17.6 2
 -1 -8 5 14.9 1.7
 0 8 -5 0.2 0.3
 0 8 -5 0.4 0.6
 0 -8 5 0.1 0.5
 -2 8 -5 3.7 0.6
 -2 8 -5 3 0.9
 2 -8 5 3.6 0.6
 2 -8 5 3.5 0.8
 2 -8 5 3.9 1.3
 -3 8 -5 0.2 0.3
 -3 8 -5 -0.4 0.4
 3 -8 5 -0.2 0.2
 3 -8 5 -0.1 0.4
 3 -8 5 -0.6 1
 -4 8 -5 49.6 4.1
 -4 8 -5 50.19 3.8
 4 -8 5 53.39 3.7
 4 -8 5 40.1 4.3
 4 -8 5 49.9 3.9
 -5 8 -5 0.5 0.5
 -5 8 -5 1.3 0.6
 5 -8 5 1.3 1.4
 5 -8 5 1.1 0.5
 5 -8 5 0.8 0.4
 -6 8 -5 2.1 0.9
 -6 8 -5 3.8 1.5
 6 -8 5 4 1.6
 -7 8 -5 -0.2 0.6
 -7 8 -5 0.3 0.4
 -7 8 -5 0.1 0.9
 7 -8 5 0.6 1.2
 7 -8 5 -0.1 0.4
 -8 8 -5 3.1 1.5
 -8 8 -5 1.9 0.8
 -8 8 -5 4 0.9
 8 -8 5 3.2 0.7
 8 -8 5 2.1 1.5
 -9 8 -5 0.4 1.4
 -9 8 -5 0.1 0.7
 -9 8 -5 -0.4 0.6
 9 -8 5 0.2 0.5
 9 -8 5 0.3 2
 -10 8 -5 1.6 1
 -10 8 -5 1.5 2
 -10 8 -5 0.7 0.8
 10 -8 5 1.8 0.7
 10 -8 5 0.4 1.4
 12 7 -5 20.8 2.1
 12 7 -5 17.9 3.6
 -12 -7 5 15.1 3.1
 -12 -7 5 10.8 3.3
 11 7 -5 1 0.8
 11 7 -5 0.7 1.4
 -11 -7 5 2.7 1.7
 -11 -7 5 1.8 1.5
 10 7 -5 14.3 2.7
 10 7 -5 15.1 1.8
 -10 -7 5 7.1 2.1
 -10 -7 5 9.2 2.7
 9 7 -5 12.8 1.7
 9 7 -5 13.6 2.6
 -9 -7 5 11.1 2.8
 -9 -7 5 10.3 2.3
 -8 -7 5 33.6 2.8
 -8 -7 5 29.5 3.6
 -8 -7 5 31.9 5.5
 7 7 -5 25.2 3.4
 -7 -7 5 31.1 2.5
 -7 -7 5 29.3 3.6
 -7 -7 5 23.4 3.2
 6 7 -5 27.3 3.2
 -6 -7 5 23.9 2.1
 -6 -7 5 23.3 3
 -6 -7 5 21.4 2.8
 5 7 -5 80.59 6.9
 -5 -7 5 81.99 6.7
 -5 -7 5 78.29 5.9
 -5 -7 5 82.69 6.8
 4 7 -5 78.69 7
 -4 -7 5 85.89 6.3
 -4 -7 5 97.09 7.1
 -4 -7 5 85.99 7
 3 7 -5 0.4 0.7
 3 7 -5 2.1 1
 -3 -7 5 1 0.8
 -3 -7 5 1.7 0.9
 2 7 -5 2.5 0.9
 2 7 -5 3.3 1
 2 7 -5 3 0.5
 -2 -7 5 2.4 0.9
 1 7 -5 74.19 6.7
 1 7 -5 85.09 6.7
 1 7 -5 88.69 6.2
 -1 -7 5 96.39 6.7
 0 7 -5 10.2 1.5
 0 7 -5 10 0.9
 0 -7 5 9.8 1.3
 -1 7 -5 47.5 4.3
 -1 7 -5 53.59 3.9
 1 -7 5 51.29 3.9
 1 -7 5 58.19 4.2
 -2 7 -5 17.2 1.4
 -2 7 -5 16 1.8
 2 -7 5 15.5 1.6
 2 -7 5 16.1 1.4
 -3 7 -5 10.8 1.1
 -3 7 -5 12.4 1.4
 3 -7 5 11 1.1
 3 -7 5 11.7 1.2
 -4 7 -5 7.7 1.2
 -4 7 -5 11.1 1.1
 4 -7 5 10.4 1.1
 4 -7 5 9.4 1
 4 -7 5 9 1.7
 -5 7 -5 13.1 2.1
 -5 7 -5 14.8 1.6
 -5 7 -5 15.5 1.5
 5 -7 5 14.3 2.1
 5 -7 5 14.4 1.4
 -6 7 -5 57.59 6.5
 -6 7 -5 69.99 5.4
 -6 7 -5 69.89 5.2
 6 -7 5 72.39 5.1
 6 -7 5 65.19 5.9
 -7 7 -5 30 2.8
 -7 7 -5 33.9 2.8
 -7 7 -5 32.1 3.7
 7 -7 5 31.5 3.3
 7 -7 5 31.4 2.6
 -8 7 -5 28.1 3.8
 -8 7 -5 27.3 2.7
 -8 7 -5 31.4 2.7
 8 -7 5 29.7 3.2
 8 -7 5 28 2.4
 -9 7 -5 10.3 1.5
 -9 7 -5 7.7 2.4
 -9 7 -5 8.3 1.4
 9 -7 5 9.1 2.1
 9 -7 5 8.5 1.1
 -10 7 -5 10.7 3
 -10 7 -5 7.6 1.6
 -10 7 -5 9.1 1.6
 10 -7 5 8.8 1.2
 10 -7 5 8.7 2.2
 12 6 -5 -0.8 1.5
 12 6 -5 0.6 0.7
 -12 -6 5 1.3 1.6
 -12 -6 5 -1 1.8
 11 6 -5 1.5 1.5
 11 6 -5 0.1 0.6
 -11 -6 5 -1.1 1.4
 -11 -6 5 -0.5 1.1
 -11 -6 5 -0.4 1.5
 10 6 -5 3.9 1.1
 10 6 -5 2.7 1.6
 -10 -6 5 8.1 1.6
 -10 -6 5 1.6 1.6
 -10 -6 5 1.6 1.4
 9 6 -5 6.2 1.1
 9 6 -5 2.3 1.6
 -9 -6 5 6 2.1
 -9 -6 5 2.5 1.3
 -9 -6 5 1.7 0.8
 8 6 -5 9.4 2.2
 -8 -6 5 9.7 2.4
 -8 -6 5 6.9 1.2
 -8 -6 5 6.1 1.8
 7 6 -5 1 1.1
 -7 -6 5 0.5 0.9
 -7 -6 5 1.3 0.6
 -7 -6 5 0.1 1.1
 6 6 -5 1.3 1.1
 -6 -6 5 1.9 1.1
 -6 -6 5 1.9 0.6
 -6 -6 5 1.9 1.1
 5 6 -5 1.1 0.9
 -5 -6 5 3.3 0.6
 -5 -6 5 3.4 1.3
 -5 -6 5 2.8 1
 4 6 -5 0.2 0.7
 -4 -6 5 0.7 0.4
 -4 -6 5 -0.8 0.7
 -4 -6 5 -0.3 0.7
 3 6 -5 1.9 1
 3 6 -5 2.2 1
 -3 -6 5 4.6 1.1
 -3 -6 5 4.3 1.1
 2 6 -5 6.5 1.3
 2 6 -5 4.7 1.3
 -2 -6 5 4.9 1.1
 1 6 -5 1.7 0.8
 1 6 -5 0.9 0.3
 1 6 -5 1.2 0.7
 -1 -6 5 0.8 0.7
 0 6 -5 12.4 1.1
 0 6 -5 11.8 1.6
 0 -6 5 12 1.4
 -1 6 -5 20.9 2.2
 -1 6 -5 20.6 1.8
 1 -6 5 25.2 2.1
 1 -6 5 23.8 1.8
 -2 6 -5 2.4 0.5
 -2 6 -5 2.3 0.7
 2 -6 5 2.8 0.4
 2 -6 5 1.5 1.3
 2 -6 5 3 0.6
 -3 6 -5 18.3 1.7
 -3 6 -5 18 1.5
 3 -6 5 16 1.5
 3 -6 5 18.5 1.6
 -4 6 -5 -0.3 0.4
 -4 6 -5 0.5 0.3
 4 -6 5 0.1 0.3
 4 -6 5 -0.4 0.2
 4 -6 5 0.2 1
 -5 6 -5 0 0.3
 -5 6 -5 -0.2 0.4
 -5 6 -5 0.9 0.7
 5 -6 5 0.1 0.3
 5 -6 5 0.7 1
 -6 6 -5 7.5 1.8
 -6 6 -5 8.5 1
 -6 6 -5 6.9 1.1
 6 -6 5 6.6 0.9
 6 -6 5 16 3.9
 -7 6 -5 2.4 0.7
 -7 6 -5 3.8 0.8
 -7 6 -5 2.3 1.3
 7 -6 5 3.3 0.7
 7 -6 5 5.6 1.7
 -8 6 -5 5.4 1.1
 -8 6 -5 5.2 1.8
 -8 6 -5 4.6 1
 8 -6 5 4.6 0.8
 8 -6 5 5.5 1.6
 -9 6 -5 -0.1 1.4
 -9 6 -5 0 0.6
 -9 6 -5 -0.2 0.5
 9 -6 5 -0.5 1.1
 9 -6 5 -0.1 0.4
 -10 6 -5 2.9 0.9
 -10 6 -5 3.3 2.5
 -10 6 -5 3.7 1.2
 10 -6 5 4.5 0.9
 12 5 -5 7.1 1.2
 12 5 -5 6.7 2.2
 12 5 -5 7.1 1.3
 -12 -5 5 11.3 3.1
 -12 -5 5 0.1 1.8
 -12 -5 5 5.4 2
 11 5 -5 1.2 0.7
 11 5 -5 0.4 0.6
 11 5 -5 1.5 1.3
 -11 -5 5 0.5 1.8
 -11 -5 5 3.1 1.6
 -11 -5 5 -0.5 1
 10 5 -5 3.2 0.9
 10 5 -5 3.8 0.9
 10 5 -5 2 1.3
 -10 -5 5 2.7 1.8
 -10 -5 5 3.9 1.5
 -10 -5 5 0.8 1.2
 9 5 -5 2.2 1.4
 9 5 -5 1.8 0.7
 9 5 -5 1.1 0.8
 -9 -5 5 1.1 1.4
 -9 -5 5 0.9 1.2
 -9 -5 5 1.1 0.9
 8 5 -5 21.4 2.9
 8 5 -5 19.8 1.8
 8 5 -5 21.9 2
 -8 -5 5 22.8 3.1
 -8 -5 5 13.7 1.8
 -8 -5 5 15.5 2.5
 7 5 -5 26.2 3.1
 -7 -5 5 27.8 3.3
 -7 -5 5 25.2 2.2
 -7 -5 5 17.6 2.7
 6 5 -5 168.98 12.3
 -6 -5 5 166.58 12.4
 -6 -5 5 135.29 12
 -6 -5 5 165.48 11.4
 -5 -5 5 19.6 1.7
 4 5 -5 96.89 7.7
 -4 -5 5 87.99 7.6
 -4 -5 5 101.59 7.6
 -4 -5 5 97.49 6.9
 3 5 -5 3 1
 -3 -5 5 2 0.9
 -3 -5 5 3.3 1
 2 5 -5 2.1 0.9
 2 5 -5 3.8 0.9
 -2 -5 5 2.6 1
 -2 -5 5 3.8 1
 1 5 -5 105.29 7.9
 1 5 -5 108.39 7.6
 -1 -5 5 107.69 8
 0 5 -5 13.6 1.6
 0 5 -5 15 1.2
 0 -5 5 12.2 1.1
 0 -5 5 17.2 1.5
 -1 5 -5 41 3.3
 -1 5 -5 40.1 3
 1 -5 5 41.9 3.2
 1 -5 5 40.1 3
 -2 5 -5 2.2 0.4
 -2 5 -5 4.3 0.8
 2 -5 5 3.6 0.6
 2 -5 5 -0.2 1.2
 2 -5 5 2.3 0.4
 -3 5 -5 373.86 25.9
 -3 5 -5 371.36 26
 3 -5 5 359.86 26.3
 3 -5 5 363.76 25.8
 3 -5 5 387.06 25.9
 -4 5 -5 1.9 0.5
 -4 5 -5 2.4 0.6
 -4 5 -5 2.9 0.9
 4 -5 5 2.6 0.5
 4 -5 5 2.6 0.5
 4 -5 5 2 1.2
 -5 5 -5 65.39 5.7
 -5 5 -5 66.79 5.1
 -5 5 -5 65.59 5
 5 -5 5 66.99 5.5
 5 -5 5 69.99 4.9
 -6 5 -5 10.5 2.6
 -6 5 -5 5.8 0.9
 -6 5 -5 6.1 0.9
 -6 5 -5 5.9 1.6
 6 -5 5 6.7 0.8
 6 -5 5 7.9 1.8
 -7 5 -5 35.3 4.3
 -7 5 -5 35.7 3
 -7 5 -5 34.5 3
 -7 5 -5 36.8 4.1
 7 -5 5 35.6 3.4
 7 -5 5 33.4 2.8
 -8 5 -5 8.2 1.2
 -8 5 -5 11.3 3
 -8 5 -5 7.1 2
 -8 5 -5 8.7 1.2
 8 -5 5 9.4 1.7
 8 -5 5 8 1
 -9 5 -5 27.9 2.6
 -9 5 -5 26.3 2.7
 -9 5 -5 24.3 3.8
 9 -5 5 29.7 3.1
 9 -5 5 29 2.4
 -10 5 -5 4.2 1.2
 -10 5 -5 2.4 0.8
 -10 5 -5 2 1.9
 10 -5 5 1.6 1.3
 10 -5 5 2 0.6
 -11 5 -5 9.2 1.5
 -11 5 -5 6.1 2.5
 -11 5 -5 9.2 1.7
 11 -5 5 9.9 1.3
 11 -5 5 8 1.9
 12 4 -5 -0.4 0.5
 12 4 -5 1.2 1.6
 12 4 -5 0.4 0.8
 -12 -4 5 0 1.5
 -12 -4 5 -1.3 1.8
 11 4 -5 1.5 0.6
 11 4 -5 1.7 0.8
 11 4 -5 1.8 1.5
 -11 -4 5 0.1 1.4
 -11 -4 5 2 1.8
 -11 -4 5 -0.1 1.2
 10 4 -5 0.6 0.6
 10 4 -5 1 1.1
 -10 -4 5 0.2 1.4
 -10 -4 5 0.6 1.4
 -10 -4 5 1.2 1.1
 9 4 -5 -0.1 0.9
 9 4 -5 1.2 0.6
 9 4 -5 0.3 0.5
 -9 -4 5 0.5 0.8
 -9 -4 5 -0.9 1
 8 4 -5 0.6 0.9
 8 4 -5 0.2 0.5
 8 4 -5 0.5 0.5
 -8 -4 5 0.1 0.6
 -8 -4 5 -0.4 1.1
 7 4 -5 1.7 0.5
 7 4 -5 0.7 1
 7 4 -5 0.5 0.6
 -7 -4 5 2.9 1.4
 -7 -4 5 2.6 0.8
 6 4 -5 2.9 0.6
 6 4 -5 3 1.1
 -6 -4 5 3.3 0.7
 -6 -4 5 3.5 1.4
 5 4 -5 -0.3 0.8
 -5 -4 5 0.3 0.4
 -5 -4 5 1.5 0.9
 -5 -4 5 0.5 0.8
 4 4 -5 0.1 0.7
 -4 -4 5 0.7 0.7
 -4 -4 5 0.5 0.4
 -4 -4 5 0.9 0.8
 3 4 -5 1.4 0.7
 -3 -4 5 1.5 0.7
 -3 -4 5 1.8 0.8
 2 4 -5 0 0.5
 2 4 -5 0.6 0.7
 -2 -4 5 0.3 0.6
 -2 -4 5 0.1 0.4
 1 4 -5 22.7 1.7
 1 4 -5 23.5 2
 1 4 -5 19.3 2.2
 -1 -4 5 23.4 2.1
 0 4 -5 1.7 0.3
 0 4 -5 0.7 0.5
 0 -4 5 1.5 0.6
 0 -4 5 1.4 0.3
 -1 4 -5 40.6 3.3
 -1 4 -5 41.5 3
 1 -4 5 40 3
 -2 4 -5 0.5 0.3
 -2 4 -5 0.5 0.5
 2 -4 5 0.2 0.3
 2 -4 5 0.8 1.3
 2 -4 5 0.6 0.3
 -3 4 -5 2.4 0.5
 -3 4 -5 1.5 0.5
 3 -4 5 2.3 1.3
 3 -4 5 1.9 0.4
 3 -4 5 1.8 0.4
 -4 4 -5 7.1 0.9
 -4 4 -5 7.3 1.2
 -4 4 -5 6 0.8
 4 -4 5 6.1 0.7
 4 -4 5 6.4 0.8
 4 -4 5 8.1 1.5
 -5 4 -5 6.1 0.8
 -5 4 -5 5 0.8
 -5 4 -5 5.9 1.4
 -5 4 -5 7.1 1.8
 5 -4 5 6.8 1.5
 5 -4 5 4.4 0.7
 -6 4 -5 16.4 1.5
 -6 4 -5 16.3 2.7
 -6 4 -5 16.3 1.6
 -6 4 -5 17.9 2.4
 6 -4 5 15.3 1.4
 6 -4 5 13.7 2
 -7 4 -5 1.5 1.1
 -7 4 -5 1 0.5
 -7 4 -5 1.5 0.5
 -7 4 -5 3.1 1.9
 7 -4 5 2.1 0.5
 7 -4 5 1.9 1.1
 -8 4 -5 12.7 1.6
 -8 4 -5 12.9 2.4
 -8 4 -5 10 1.3
 -8 4 -5 13.8 3.1
 8 -4 5 11.4 1.8
 8 -4 5 11.1 1.2
 -9 4 -5 9.3 1.4
 -9 4 -5 13 3.4
 -9 4 -5 8.7 1.2
 -9 4 -5 7.8 2.3
 9 -4 5 11.2 1.2
 9 -4 5 9.6 1.8
 -10 4 -5 2.2 0.9
 -10 4 -5 3.4 1.8
 -10 4 -5 2.1 0.7
 10 -4 5 3.6 0.8
 10 -4 5 2.3 1.2
 -11 4 -5 2.9 1.2
 -11 4 -5 9 2.8
 11 -4 5 5.5 1
 11 -4 5 6.2 1.6
 12 3 -5 3.3 0.8
 12 3 -5 1.9 0.9
 -12 -3 5 -0.5 1.5
 -12 -3 5 -0.1 2
 -12 -3 5 -0.2 1.8
 11 3 -5 13.8 2.7
 11 3 -5 8.6 1.4
 -11 -3 5 11.1 3
 10 3 -5 1.5 1.4
 10 3 -5 2 0.8
 10 3 -5 2.4 0.7
 -10 -3 5 2.2 1.6
 -10 -3 5 0.6 1.3
 9 3 -5 16.5 1.7
 9 3 -5 15.6 1.5
 9 3 -5 20.3 2.8
 -9 -3 5 14.2 2.8
 -9 -3 5 10.5 1.9
 8 3 -5 11.8 2.4
 8 3 -5 10.4 1.3
 8 3 -5 12.9 1.4
 -8 -3 5 10.4 2.3
 -8 -3 5 9.8 1.5
 7 3 -5 50.99 3.7
 7 3 -5 44.8 3.7
 7 3 -5 45.9 4.5
 -7 -3 5 52.09 4.8
 -7 -3 5 43.6 3.7
 6 3 -5 14.9 2.1
 6 3 -5 12.5 1.3
 -6 -3 5 14.7 2.2
 -6 -3 5 14.7 1.5
 5 3 -5 368.86 25.7
 5 3 -5 353.16 25
 -5 -3 5 361.56 25.8
 -5 -3 5 349.96 25
 4 3 -5 85.39 6.5
 4 3 -5 80.59 5.9
 -4 -3 5 83.89 6.5
 -4 -3 5 76.79 5.9
 3 3 -5 61.79 5.1
 -3 -3 5 66.19 4.8
 2 3 -5 644.04 42.2
 -2 -3 5 516.55 42.3
 -2 -3 5 654.83 42.2
 1 3 -5 13.9 1.4
 1 3 -5 15 1.1
 1 3 -5 11.6 1.5
 -1 -3 5 13.7 1.3
 -1 -3 5 12.4 1.5
 0 3 -5 219.48 14.7
 0 3 -5 190.88 15
 0 -3 5 214.48 14.9
 0 -3 5 217.68 14.7
 -1 3 -5 81.89 6.1
 -1 3 -5 86.79 6.3
 1 -3 5 90.19 6.2
 -2 3 -5 8 0.8
 -2 3 -5 8.2 0.9
 2 -3 5 8.4 0.8
 2 -3 5 5.7 1.5
 2 -3 5 8.8 0.8
 -3 3 -5 65.59 5.2
 -3 3 -5 64.49 4.8
 -3 3 -5 65.29 4.8
 3 -3 5 65.49 4.8
 3 -3 5 67.59 4.8
 3 -3 5 69.99 5.3
 -4 3 -5 1.2 0.7
 -4 3 -5 1.7 0.5
 4 -3 5 4.3 1.2
 4 -3 5 2 0.4
 -5 3 -5 7.8 1.7
 -5 3 -5 6.3 1.5
 -5 3 -5 4.9 0.7
 -5 3 -5 7.2 0.8
 5 -3 5 5.5 1.3
 5 -3 5 5.8 0.7
 -6 3 -5 17.3 2.5
 -6 3 -5 23.8 1.9
 -6 3 -5 18.2 2.7
 -6 3 -5 22.2 1.8
 6 -3 5 20.8 1.8
 6 -3 5 19.5 2.3
 -7 3 -5 28 2.4
 -7 3 -5 26.8 2.3
 -7 3 -5 26.4 3.3
 -7 3 -5 28.7 3.5
 7 -3 5 27.9 2.8
 7 -3 5 26.7 2.3
 -8 3 -5 0 0.6
 -8 3 -5 0.3 0.4
 -8 3 -5 -0.3 0.9
 -8 3 -5 1.4 1.7
 8 -3 5 0.8 0.9
 8 -3 5 0.9 0.5
 -9 3 -5 18.5 3.6
 -9 3 -5 12 1.6
 -9 3 -5 9.4 1.2
 -9 3 -5 11 2.8
 9 -3 5 9 1.7
 9 -3 5 10.5 1.2
 -10 3 -5 0.2 0.4
 -10 3 -5 -0.3 0.7
 -10 3 -5 -0.5 1.4
 10 -3 5 0.9 0.9
 10 -3 5 0.9 0.5
 -11 3 -5 8.7 2.9
 -11 3 -5 8.4 1.3
 -11 3 -5 5.3 1.4
 11 -3 5 8.9 1.8
 11 -3 5 10.7 1.3
 12 2 -5 0.2 0.5
 12 2 -5 0.1 0.8
 -12 -2 5 1.2 2.1
 -12 -2 5 0 2
 11 2 -5 0.1 0.5
 11 2 -5 0.1 0.7
 -11 -2 5 -2.5 1.3
 -11 -2 5 11.5 2.3
 10 2 -5 0.6 0.5
 10 2 -5 0.3 0.6
 10 2 -5 1.7 1.1
 -10 -2 5 -0.8 1
 -10 -2 5 0.4 1.5
 9 2 -5 0.6 0.4
 9 2 -5 1 1
 9 2 -5 0.2 0.6
 -9 -2 5 2.6 1.1
 -9 -2 5 -0.2 1
 8 2 -5 -0.1 0.4
 8 2 -5 0.4 0.4
 8 2 -5 0 0.8
 -8 -2 5 0.2 0.8
 -8 -2 5 0.3 1.1
 7 2 -5 0.5 0.8
 7 2 -5 -0.2 0.4
 7 2 -5 0.3 0.4
 -7 -2 5 -0.5 0.9
 -7 -2 5 0.4 0.6
 6 2 -5 2.1 1
 6 2 -5 3.4 0.6
 6 2 -5 2 0.5
 -6 -2 5 3.1 0.8
 -6 -2 5 3.4 1.4
 5 2 -5 4.9 1.2
 5 2 -5 5.1 0.8
 -5 -2 5 4.9 0.8
 -5 -2 5 6.2 1.5
 4 2 -5 1.9 0.5
 4 2 -5 1.7 0.8
 -4 -2 5 1.3 0.5
 -4 -2 5 0.9 0.8
 3 2 -5 0.3 0.5
 3 2 -5 0.4 0.3
 -3 -2 5 0.2 0.3
 -3 -2 5 0.6 0.5
 2 2 -5 3.5 0.7
 -2 -2 5 4 0.8
 -2 -2 5 3.2 0.5
 1 2 -5 42.2 2.8
 1 2 -5 40.3 3
 -1 -2 5 42.8 3
 -1 -2 5 32.1 3.2
 0 2 -5 126.59 8.5
 0 -2 5 126.99 8.5
 0 -2 5 110.99 8.7
 -1 2 -5 0.1 0.2
 -1 2 -5 0 0.3
 1 -2 5 0.3 0.3
 1 -2 5 0.4 0.2
 -2 2 -5 137.39 9.7
 -2 2 -5 138.99 9.7
 -2 2 -5 143.09 9.9
 2 -2 5 134.19 10
 2 -2 5 137.09 9.6
 2 -2 5 135.49 9.6
 -3 2 -5 3.4 0.5
 -3 2 -5 3.2 0.5
 -3 2 -5 2.9 0.8
 3 -2 5 3.2 0.4
 3 -2 5 4.2 1.2
 3 -2 5 2.7 0.5
 -4 2 -5 51.19 4.5
 -4 2 -5 51.59 3.8
 -4 2 -5 52.29 3.9
 -4 2 -5 57.59 4.7
 4 -2 5 52.69 3.9
 4 -2 5 51.09 4.3
 -5 2 -5 5.5 1.6
 -5 2 -5 3.8 0.7
 -5 2 -5 4.5 1.3
 5 -2 5 3.3 0.6
 5 -2 5 4.3 1.2
 -6 2 -5 17.4 1.7
 -6 2 -5 15.4 2.3
 -6 2 -5 19.1 2.6
 -6 2 -5 17.7 1.6
 6 -2 5 18.6 1.6
 6 -2 5 19.7 2.1
 -7 2 -5 17.7 2.6
 -7 2 -5 18 1.8
 -7 2 -5 14.8 2.6
 -7 2 -5 15.9 1.5
 7 -2 5 16.9 1.5
 7 -2 5 17.5 2
 -8 2 -5 4 2
 -8 2 -5 2.2 1.5
 -8 2 -5 1.3 0.7
 -8 2 -5 1.7 0.5
 8 -2 5 3.1 1.1
 8 -2 5 2.7 0.6
 -9 2 -5 -0.6 1.1
 -9 2 -5 1.7 0.6
 -9 2 -5 -0.9 1.9
 -9 2 -5 2 0.8
 9 -2 5 2.6 1.1
 9 -2 5 1 0.5
 -10 2 -5 4.4 0.9
 -10 2 -5 5.1 2.3
 -10 2 -5 8 2.9
 -10 2 -5 5.1 1.3
 10 -2 5 4.7 0.9
 10 -2 5 3.2 1.2
 -11 2 -5 1.2 0.6
 11 -2 5 1.5 1
 11 -2 5 1 0.6
 12 -2 5 6.6 1.1
 12 -2 5 7.3 1.7
 12 1 -5 2.8 1
 12 1 -5 3.1 0.7
 -12 -1 5 -1.1 1.8
 -12 -1 5 1.7 2.1
 11 1 -5 20.8 2
 11 1 -5 24 2.5
 -11 -1 5 23.3 4.2
 10 1 -5 13.8 1.7
 10 1 -5 14.4 1.4
 -10 -1 5 20.1 3.2
 -10 -1 5 9.9 2.2
 9 1 -5 4.4 0.8
 -9 -1 5 3.5 1.4
 -9 -1 5 2.6 1.5
 8 1 -5 6.6 1.6
 8 1 -5 2.9 0.9
 8 1 -5 3.1 0.7
 -8 -1 5 5.8 1.7
 -8 -1 5 2.2 1
 7 1 -5 102.19 7.9
 7 1 -5 97.29 7.2
 7 1 -5 97.89 6.9
 -7 -1 5 85.59 8
 -7 -1 5 94.09 7.3
 6 1 -5 1.9 0.5
 6 1 -5 2.7 0.7
 6 1 -5 2.6 1.1
 -6 -1 5 2.4 0.8
 -6 -1 5 1.4 1
 5 1 -5 4.9 0.7
 5 1 -5 4.7 1.2
 5 1 -5 4.3 0.7
 -5 -1 5 5.2 1.3
 -5 -1 5 5.4 0.9
 4 1 -5 220.68 15.7
 4 1 -5 218.38 15.3
 -4 -1 5 212.58 15.3
 -4 -1 5 215.98 15.8
 3 1 -5 410.36 28.9
 3 1 -5 421.76 29.2
 -3 -1 5 415.86 29.3
 2 1 -5 173.68 12.1
 -2 -1 5 167.08 11.9
 -2 -1 5 166.98 12.1
 1 1 -5 138.79 9.5
 1 1 -5 139.19 9.6
 -1 -1 5 132.99 9.7
 0 1 -5 36.3 2.4
 0 -1 5 35.8 2.4
 0 -1 5 27.7 2.6
 -1 1 -5 47.4 3.7
 -1 1 -5 50.39 3.6
 -1 1 -5 48.9 3.7
 1 -1 5 50.49 3.6
 1 -1 5 51.99 3.6
 -2 1 -5 248.28 17
 -2 1 -5 240.28 16.7
 -2 1 -5 227.38 16.8
 2 -1 5 251.77 17
 2 -1 5 238.58 16.6
 2 -1 5 235.08 16.7
 -3 1 -5 2.6 0.4
 -3 1 -5 1.9 0.3
 -3 1 -5 1.9 0.8
 3 -1 5 2.6 0.4
 3 -1 5 3.8 1.1
 -4 1 -5 23.8 2.6
 -4 1 -5 26 2.1
 -4 1 -5 28 2.9
 -4 1 -5 26.8 2
 4 -1 5 24.6 2.4
 4 -1 5 25.6 2
 4 -1 5 26.2 2.5
 -5 1 -5 0.1 0.2
 -5 1 -5 0.4 1.1
 -5 1 -5 -0.6 0.5
 -5 1 -5 0.1 0.3
 5 -1 5 -0.1 0.7
 5 -1 5 0.3 0.3
 5 -1 5 0.5 0.5
 -6 1 -5 93.69 7.8
 -6 1 -5 89.79 6.7
 -6 1 -5 97.29 7.5
 -6 1 -5 95.09 6.9
 6 -1 5 94.79 7.1
 6 -1 5 93.09 6.8
 -7 1 -5 23.7 1.9
 -7 1 -5 20.9 3
 -7 1 -5 25.4 3
 -7 1 -5 22.2 2.2
 7 -1 5 22.9 2.3
 7 -1 5 20.1 1.9
 -8 1 -5 56.69 6.6
 -8 1 -5 62.89 4.9
 -8 1 -5 55.89 4.5
 -8 1 -5 61.89 5.6
 8 -1 5 62.19 5
 8 -1 5 62.19 4.6
 -9 1 -5 55.09 5.4
 -9 1 -5 43.4 3.5
 -9 1 -5 38.7 3.8
 -9 1 -5 44.5 4.7
 9 -1 5 46.6 4
 9 -1 5 42.4 3.7
 -10 1 -5 1.1 1.6
 -10 1 -5 2.3 2.4
 -10 1 -5 5 0.9
 10 -1 5 4.8 1.3
 10 -1 5 5.4 0.9
 -11 1 -5 1.2 1.6
 -11 1 -5 3.2 0.8
 11 -1 5 3.7 1.2
 11 -1 5 2.7 0.8
 -12 1 -5 -0.2 2
 -12 1 -5 0.5 0.6
 12 -1 5 -0.8 0.5
 12 -1 5 0.2 0.9
 12 0 -5 -0.5 0.4
 12 0 -5 1.1 0.9
 -12 0 5 0.7 2.6
 -12 0 5 0.7 2
 11 0 -5 0 0.4
 11 0 -5 -0.2 0.6
 -11 0 5 -2.4 1.3
 -11 0 5 -0.5 1.6
 10 0 -5 1.4 0.7
 10 0 -5 0.6 0.4
 -10 0 5 0 1.3
 -10 0 5 2.2 1.6
 9 0 -5 2 0.9
 9 0 -5 2.9 0.6
 -9 0 5 3.5 1.6
 -9 0 5 2.8 1.4
 8 0 -5 2.8 0.9
 8 0 -5 1.9 0.5
 -8 0 5 0 1
 -8 0 5 1.5 1.1
 7 0 -5 3.2 0.6
 7 0 -5 5 1
 -7 0 5 1.9 1.2
 -7 0 5 4.3 1.1
 6 0 -5 0.2 0.4
 6 0 -5 0.4 0.3
 6 0 -5 -0.3 0.5
 -6 0 5 0.5 0.6
 -6 0 5 -0.5 0.7
 5 0 -5 1.4 0.3
 5 0 -5 1.2 0.5
 -5 0 5 0.1 0.7
 -5 0 5 1.5 0.6
 4 0 -5 13.3 1.1
 4 0 -5 14.5 1.7
 4 0 -5 14.1 1.3
 -4 0 5 14 1.4
 -4 0 5 12.6 1.7
 3 0 -5 94.09 6.6
 3 0 -5 94.99 7
 3 0 -5 94.09 6.7
 -3 0 5 94.79 7.8
 -3 0 5 90.19 6.7
 2 0 -5 68.09 4.8
 2 0 -5 65.19 4.9
 -2 0 5 65.89 5
 -2 0 5 67.39 4.8
 1 0 -5 15.4 1.1
 -1 0 5 15 1.1
 -1 0 5 15.2 1.2
 -1 0 5 14.7 1.2
 0 0 -5 2.1 1.2
 0 0 -5 2.6 0.8
 -1 0 -5 92.79 6.3
 -1 0 -5 95.69 6.4
 1 0 5 93.09 6.4
 1 0 5 77.69 6.3
 1 0 5 90.89 6.3
 -2 0 -5 50.79 3.5
 -2 0 -5 54.49 4
 2 0 5 48.9 3.6
 2 0 5 47.3 3.9
 -3 0 -5 26.6 1.9
 -3 0 -5 32.3 3
 -3 0 -5 25.5 2.1
 3 0 5 26.5 2.1
 3 0 5 25.5 2.4
 -4 0 -5 3.9 0.7
 -4 0 -5 4.4 0.5
 -4 0 -5 6.6 1.6
 -4 0 -5 3.4 1
 4 0 5 4.4 1.1
 4 0 5 3.7 0.6
 4 0 5 5.7 1.1
 -5 0 -5 1.7 0.9
 -5 0 -5 1.6 0.5
 -5 0 -5 1 0.3
 -5 0 -5 2.1 1.2
 5 0 5 1.1 0.8
 5 0 5 2.7 0.9
 5 0 5 1.2 0.4
 -6 0 -5 0.7 1.3
 -6 0 -5 0.2 0.4
 -6 0 -5 0.4 0.3
 -6 0 -5 -0.4 0.8
 6 0 5 0.7 0.7
 6 0 5 0.3 0.6
 6 0 5 0.2 0.3
 -7 0 -5 5.9 1.1
 -7 0 -5 4.8 1.7
 -7 0 -5 7.3 2
 -7 0 -5 5.6 0.7
 7 0 5 4.4 0.8
 7 0 5 7.4 1.2
 7 0 5 5.8 1.5
 -8 0 -5 2.8 2.1
 -8 0 -5 5.3 1.1
 -8 0 -5 4.8 0.8
 -8 0 -5 6.4 2.1
 8 0 5 8 1.3
 8 0 5 4.6 1.5
 8 0 5 5.3 0.9
 -9 0 -5 -1.6 1.5
 -9 0 -5 0.6 0.4
 -9 0 -5 1.1 1.3
 9 0 5 0.2 0.7
 -10 0 -5 1.1 1.7
 -10 0 -5 0.6 0.5
 -10 0 -5 -0.4 1.9
 10 0 5 1.5 0.6
 10 0 5 0.8 0.7
 -11 0 -5 0.1 0.4
 -11 0 -5 0 1.3
 11 0 5 1.2 0.9
 11 0 5 0.3 0.5
 -12 0 -5 1.4 0.6
 -12 0 -5 -1.4 1.9
 12 0 5 1.4 0.7
 12 0 5 0 0.9
 12 -1 -5 1.4 1
 12 -1 -5 0.9 0.6
 -12 1 5 4.8 2.6
 -12 1 5 1.5 0.7
 -12 1 5 0.4 2.6
 11 -1 -5 0.7 0.4
 11 -1 -5 -0.3 0.6
 -11 1 5 -0.5 1.9
 -11 1 5 -2.7 1.3
 10 -1 -5 7.4 0.9
 10 -1 -5 8.9 1.4
 -10 1 5 6.3 2.3
 -10 1 5 4.8 1.8
 9 -1 -5 15.2 1.9
 9 -1 -5 16.9 1.5
 -9 1 5 19.4 2.4
 -9 1 5 17.2 3
 8 -1 -5 20 2.1
 8 -1 -5 19.2 1.6
 -8 1 5 20.1 2.4
 -8 1 5 15 4.6
 7 -1 -5 17.6 1.9
 7 -1 -5 18.1 1.5
 -7 1 5 18.4 2.1
 -7 1 5 17.8 2.6
 6 -1 -5 3.4 0.8
 6 -1 -5 1.7 0.4
 -6 1 5 2.1 1
 -6 1 5 4.2 1
 5 -1 -5 464.55 33.3
 5 -1 -5 475.75 33
 -5 1 5 487.45 33.4
 -5 1 5 476.15 33.9
 4 -1 -5 3.6 0.7
 4 -1 -5 3.2 0.4
 -4 1 5 4.5 1.1
 -4 1 5 3 0.8
 3 -1 -5 307.27 21.2
 3 -1 -5 308.87 21
 -3 1 5 301.27 21.5
 -3 1 5 295.77 21.2
 2 -1 -5 168.88 11.9
 2 -1 -5 173.48 11.7
 -2 1 5 165.88 11.9
 -2 1 5 165.98 12
 -1 1 5 374.56 25.8
 0 -1 -5 0.3 0.2
 0 1 5 0.3 0.1
 -1 -1 -5 759.52 52.99
 1 1 5 769.32 52.99
 -2 -1 -5 68.29 4.9
 -2 -1 -5 66.99 5.1
 2 1 5 67.49 5.1
 2 1 5 66.79 4.8
 -3 -1 -5 44.9 3.5
 3 1 5 43.5 3.8
 3 1 5 46.6 3.6
 3 1 5 48.3 3.4
 -4 -1 -5 2.2 1
 -4 -1 -5 2.9 0.6
 4 1 5 3.5 1
 4 1 5 4.2 0.9
 4 1 5 3.6 0.6
 -5 -1 -5 68.49 4.8
 -5 -1 -5 60.29 5.1
 -5 -1 -5 63.49 5.5
 5 1 5 59.79 4.7
 5 1 5 65.69 4.8
 5 1 5 62.39 5.4
 -6 -1 -5 1.1 0.9
 -6 -1 -5 1.1 0.5
 -6 -1 -5 -0.5 1.1
 6 1 5 0.3 0.6
 6 1 5 0.8 0.8
 6 1 5 0.2 0.3
 -7 -1 -5 -0.3 1.3
 -7 -1 -5 0 0.5
 -7 -1 -5 -0.2 0.8
 7 1 5 -0.1 0.5
 7 1 5 -0.6 0.6
 7 1 5 -0.2 0.3
 -8 -1 -5 211.98 16.6
 -8 -1 -5 208.38 15.9
 8 1 5 214.28 15.4
 8 1 5 214.78 16.3
 8 1 5 222.68 15.3
 -9 -1 -5 0.7 1.6
 -9 -1 -5 -1.4 0.9
 9 1 5 -0.7 0.5
 9 1 5 0 0.5
 9 1 5 -0.6 0.9
 -10 -1 -5 63.19 6.2
 -10 -1 -5 66.49 5
 -10 -1 -5 61.29 6.8
 10 1 5 72.19 6.5
 10 1 5 64.89 5.3
 10 1 5 66.39 5.1
 -11 -1 -5 0.8 0.5
 -11 -1 -5 -2 1.5
 -11 -1 -5 1.9 2.6
 11 1 5 0.7 0.8
 11 1 5 1.3 0.6
 -12 -1 -5 9 3.2
 -12 -1 -5 5.1 1.4
 -12 -1 -5 7.2 1.1
 12 1 5 7.1 1.5
 12 1 5 7.1 1.2
 12 -2 -5 -0.6 0.8
 12 -2 -5 0.8 0.5
 -12 2 5 1.3 2.7
 -12 2 5 0.9 0.8
 11 -2 -5 1.2 0.5
 11 -2 -5 1.8 1
 -11 2 5 3.8 2.4
 -11 2 5 1.7 0.7
 -11 2 5 -1.1 1.8
 10 -2 -5 0.2 0.3
 10 -2 -5 -0.3 0.7
 -10 2 5 -1.7 1.5
 -10 2 5 1.1 1.5
 9 -2 -5 0.2 0.6
 9 -2 -5 0.1 0.3
 -9 2 5 1.6 1.6
 -9 2 5 0.4 1.3
 8 -2 -5 4.6 0.7
 -8 2 5 6.1 1.8
 -8 2 5 8.1 2.5
 7 -2 -5 6.1 0.7
 7 -2 -5 6.6 1.1
 -7 2 5 8.4 1.9
 -7 2 5 7.7 1.5
 6 -2 -5 12.1 1.5
 6 -2 -5 14.3 1.2
 -6 2 5 15 2.2
 -6 2 5 15.4 1.8
 5 -2 -5 0.6 0.2
 5 -2 -5 0.2 0.4
 -5 2 5 -0.1 0.5
 -5 2 5 -0.2 0.6
 4 -2 -5 46.6 3.7
 4 -2 -5 48.6 3.4
 -4 2 5 48.4 3.5
 -4 2 5 48.9 4.1
 -4 2 5 46.9 3.8
 3 -2 -5 4.1 0.7
 3 -2 -5 4.1 0.3
 -3 2 5 3.5 0.4
 -3 2 5 3.7 0.7
 -3 2 5 3.4 0.9
 2 -2 -5 0.4 0.1
 -2 2 5 0.1 0.3
 -2 2 5 0.4 0.1
 1 -2 -5 139.09 9.7
 -1 2 5 137.79 9.7
 0 -2 -5 1.1 0.3
 0 2 5 1.3 0.3
 0 2 5 0.9 0.2
 -1 -2 -5 98.69 7.2
 -1 -2 -5 103.59 7
 1 2 5 96.89 7.3
 1 2 5 101.79 7
 1 2 5 99.99 7.1
 -2 -2 -5 12.5 1.1
 -2 -2 -5 12.5 1.4
 -2 -2 -5 11.7 0.9
 2 2 5 11.4 1.1
 2 2 5 12.2 1.4
 2 2 5 11.8 1
 -3 -2 -5 2.5 0.5
 -3 -2 -5 2.9 0.4
 -3 -2 -5 3.3 0.9
 3 2 5 3.1 0.7
 3 2 5 2.7 0.5
 3 2 5 2.6 0.9
 -4 -2 -5 0.6 0.8
 -4 -2 -5 0.1 0.4
 -4 -2 -5 0.3 0.3
 4 2 5 1.4 0.8
 4 2 5 1 0.6
 4 2 5 0.5 0.4
 -5 -2 -5 -0.2 1
 -5 -2 -5 1.7 1
 5 2 5 1.8 0.6
 5 2 5 1.8 0.9
 5 2 5 1.4 0.5
 -6 -2 -5 0.9 0.9
 -6 -2 -5 -0.8 1
 6 2 5 0.4 0.5
 6 2 5 0.1 0.6
 6 2 5 0.2 0.4
 -7 -2 -5 2.8 1.5
 -7 -2 -5 1.8 1.1
 7 2 5 3 0.8
 7 2 5 0.8 0.5
 7 2 5 1.2 1
 -8 -2 -5 -1 1.6
 -8 -2 -5 2.5 1.5
 8 2 5 0.6 1
 8 2 5 1.7 0.8
 8 2 5 1.2 0.6
 -9 -2 -5 25.1 3.5
 -9 -2 -5 13.4 2.9
 9 2 5 20 2.1
 9 2 5 25.1 3.2
 9 2 5 21.7 2.1
 -10 -2 -5 14.7 3.2
 -10 -2 -5 4.1 1.8
 10 2 5 3 1.5
 10 2 5 1.5 0.8
 10 2 5 2.9 0.7
 -11 -2 -5 -0.3 0.4
 -11 -2 -5 -0.6 0.8
 -11 -2 -5 -1.7 1.5
 11 2 5 0.4 0.7
 11 2 5 0.4 0.6
 11 2 5 0.7 1.2
 -12 -2 -5 4 2.3
 -12 -2 -5 1.5 0.6
 -12 -2 -5 1.1 1
 12 2 5 0.9 0.7
 12 2 5 1.7 0.9
 11 -3 -5 -0.6 0.7
 11 -3 -5 0.5 0.4
 -11 3 5 0.1 1.8
 -11 3 5 -0.2 0.7
 -11 3 5 0.7 2.7
 10 -3 -5 9.3 1
 10 -3 -5 9.2 1.6
 -10 3 5 11.8 3
 -10 3 5 8.7 1.3
 -10 3 5 5.6 2.2
 9 -3 -5 -0.4 0.5
 9 -3 -5 0.4 0.3
 -9 3 5 -0.2 0.5
 -9 3 5 -1.6 1.3
 -9 3 5 1.9 1.4
 8 -3 -5 35.9 2.7
 8 -3 -5 34.1 3.2
 -8 3 5 37.4 4.2
 -8 3 5 35.4 3.7
 7 -3 -5 22.2 2.2
 7 -3 -5 22.3 1.7
 -7 3 5 20.3 2.9
 -7 3 5 22.1 2.5
 6 -3 -5 50.99 3.7
 6 -3 -5 52.59 4.2
 -6 3 5 46.9 4.7
 -6 3 5 54.89 4.4
 -6 3 5 48.8 3.8
 5 -3 -5 75.19 5.3
 5 -3 -5 71.79 5.7
 -5 3 5 74.49 5.4
 -5 3 5 72.49 6.2
 -5 3 5 80.09 5.8
 4 -3 -5 51.89 3.7
 4 -3 -5 53.19 4.1
 -4 3 5 51.59 4.1
 -4 3 5 51.09 3.8
 -4 3 5 57.19 4.5
 3 -3 -5 76.19 5.6
 3 -3 -5 75.29 5.2
 -3 3 5 74.09 5.6
 -3 3 5 74.19 5.3
 2 -3 -5 97.49 7.1
 -2 3 5 96.29 7.1
 -2 3 5 100.69 6.8
 1 -3 -5 24.2 1.9
 -1 3 5 25.4 1.9
 -1 3 5 24.7 2
 0 -3 -5 86.09 5.7
 0 -3 -5 79.49 5.7
 0 3 5 77.89 5.7
 0 3 5 76.49 5.7
 -1 -3 -5 187.18 12.9
 -1 -3 -5 185.98 13.2
 1 3 5 181.28 13.2
 1 3 5 187.28 12.9
 1 3 5 184.08 12.9
 -2 -3 -5 3.6 0.4
 -2 -3 -5 4.9 0.9
 2 3 5 2.3 0.7
 2 3 5 2.9 0.6
 2 3 5 3.7 0.5
 -3 -3 -5 259.57 17.9
 -3 -3 -5 275.37 17.4
 3 3 5 245.48 17.9
 3 3 5 214.18 17.3
 3 3 5 253.47 17.5
 -4 -3 -5 0.5 0.4
 -4 -3 -5 1.3 0.8
 4 3 5 1 0.5
 4 3 5 1.3 0.5
 4 3 5 1 0.8
 -5 -3 -5 52.19 4.5
 -5 -3 -5 68.69 5.4
 5 3 5 60.59 4.5
 5 3 5 60.79 5.2
 -6 -3 -5 3.1 1.2
 6 3 5 4.7 0.8
 6 3 5 4.1 0.8
 6 3 5 3 1.1
 -7 -3 -5 9.8 2.2
 -7 -3 -5 6.7 1.8
 -7 -3 -5 9.4 1.3
 7 3 5 11.3 1.9
 7 3 5 11 1.2
 -8 -3 -5 48.3 5
 -8 -3 -5 38.7 3.8
 -8 -3 -5 33.1 4
 8 3 5 51.89 4.8
 8 3 5 50.09 3.7
 8 3 5 50.49 3.7
 -9 -3 -5 15.3 2.8
 -9 -3 -5 9.4 1.6
 -9 -3 -5 5.4 2.1
 9 3 5 8.8 2.2
 9 3 5 11.4 1.4
 -10 -3 -5 16.8 3.2
 -10 -3 -5 7 2.5
 -10 -3 -5 12.3 1.9
 10 3 5 14.8 1.7
 10 3 5 14.2 1.6
 10 3 5 16.1 2.8
 -11 -3 -5 28.4 4.3
 -11 -3 -5 16.5 2.5
 11 3 5 24 2.2
 11 3 5 24.1 2.4
 11 3 5 21 3.4
 -12 -3 -5 8.4 1.9
 -12 -3 -5 10.8 3.3
 12 3 5 10.4 1.6
 12 3 5 10.7 1.4
 12 3 5 7.9 2.4
 11 -4 -5 0.8 0.9
 11 -4 -5 0.1 0.4
 -11 4 5 0.8 2
 -11 4 5 1.2 0.7
 -11 4 5 1 2.5
 10 -4 -5 3 1.1
 10 -4 -5 2.9 0.5
 -10 4 5 1.9 2
 -10 4 5 2.8 0.9
 -10 4 5 -0.9 1.1
 9 -4 -5 0.1 0.3
 9 -4 -5 -0.3 0.6
 -9 4 5 -1.4 1.5
 -9 4 5 0 0.5
 -9 4 5 -0.7 1
 8 -4 -5 0.5 0.7
 8 -4 -5 0.2 0.3
 -8 4 5 0 1
 -8 4 5 1.1 1.3
 -8 4 5 0.1 0.4
 7 -4 -5 1.8 0.4
 7 -4 -5 2.9 0.9
 -7 4 5 1.3 0.5
 -7 4 5 2.7 1.2
 -7 4 5 2.2 1.1
 -7 4 5 1.7 0.6
 6 -4 -5 1.6 0.3
 6 -4 -5 1.6 0.7
 -6 4 5 1.6 1
 -6 4 5 2.2 1.1
 -6 4 5 1.7 0.5
 -6 4 5 1.6 0.6
 5 -4 -5 6.3 0.6
 5 -4 -5 6 1
 -5 4 5 6.6 0.9
 -5 4 5 6.4 1.4
 -5 4 5 6.7 1.5
 -5 4 5 5.9 0.7
 4 -4 -5 0 0.4
 4 -4 -5 0.3 0.2
 -4 4 5 0.1 0.6
 -4 4 5 0.2 0.2
 -4 4 5 0.3 0.3
 3 -4 -5 1.5 0.2
 3 -4 -5 1.9 0.6
 -3 4 5 1.7 0.3
 -3 4 5 1.5 0.5
 -3 4 5 2.2 0.8
 2 -4 -5 30.2 2.3
 -2 4 5 27.6 2.2
 -2 4 5 28.4 2.4
 -2 4 5 27.3 2
 1 -4 -5 1.5 0.4
 -1 4 5 2 0.5
 0 -4 -5 113.89 7.9
 0 -4 -5 107.59 7.9
 0 4 5 113.09 7.9
 0 4 5 112.49 7.9
 0 4 5 110.59 7.9
 -1 -4 -5 35.7 2.5
 -1 -4 -5 34.6 2.6
 1 4 5 34.5 2.5
 1 4 5 35.5 2.6
 1 4 5 36.2 3
 -2 -4 -5 58.29 4
 2 4 5 52.19 4.1
 3 4 5 41.9 2.9
 3 4 5 30.2 2.5
 3 4 5 47.3 3.5
 -4 -4 -5 -0.2 0.7
 -4 -4 -5 0.1 0.4
 4 4 5 1.3 0.9
 4 4 5 -0.1 0.3
 4 4 5 -0.1 0.4
 -5 -4 -5 4.7 1.4
 -5 -4 -5 6.2 0.9
 5 4 5 7.4 1.7
 5 4 5 4.5 0.7
 5 4 5 6.4 1
 -6 -4 -5 4.9 0.9
 -6 -4 -5 4.1 1.5
 6 4 5 4.5 0.9
 6 4 5 5.1 0.7
 6 4 5 7.5 1.9
 -7 -4 -5 3 1.3
 -7 -4 -5 4.3 1
 7 4 5 5.2 1
 7 4 5 6.1 1.7
 7 4 5 5.1 0.8
 -8 -4 -5 0.5 0.7
 -8 -4 -5 -2.1 1.4
 -8 -4 -5 -0.4 1
 8 4 5 1 1.1
 8 4 5 1.4 0.6
 8 4 5 0.9 0.5
 -9 -4 -5 6.3 2.1
 -9 -4 -5 0.1 1.2
 -9 -4 -5 0.7 0.8
 9 4 5 0.3 1
 9 4 5 2 0.7
 9 4 5 2.7 0.9
 -10 -4 -5 1.2 1.7
 -10 -4 -5 1.2 0.8
 -10 -4 -5 2.4 1.9
 10 4 5 1.4 1.4
 10 4 5 0 0.5
 10 4 5 0.6 0.6
 -11 -4 -5 1.8 1.1
 -11 -4 -5 1.8 1.9
 11 4 5 3.2 0.9
 11 4 5 0.3 1.3
 -12 -4 -5 0.7 1.8
 -12 -4 -5 -0.5 0.9
 12 4 5 0.4 0.7
 12 4 5 0.8 0.7
 12 4 5 -0.1 1.5
 11 -5 -5 14.8 1.4
 11 -5 -5 13.6 2.2
 -11 5 5 15.4 3.5
 -11 5 5 18.1 3.9
 -11 5 5 17.8 2.1
 10 -5 -5 5.4 1.4
 10 -5 -5 3.8 0.7
 -10 5 5 3.2 1.8
 -10 5 5 5.9 1.2
 -10 5 5 2.4 2.2
 9 -5 -5 2.8 0.5
 9 -5 -5 4.2 1.2
 -9 5 5 2.7 0.9
 -9 5 5 2.4 1.8
 -9 5 5 0.7 1.6
 8 -5 -5 -0.3 0.5
 8 -5 -5 0.2 0.2
 -8 5 5 -0.6 1
 -8 5 5 -0.6 1.4
 -8 5 5 0.4 0.6
 -8 5 5 -0.4 0.4
 7 -5 -5 4.9 1.1
 7 -5 -5 4.9 0.6
 -7 5 5 5.4 0.8
 -7 5 5 7.4 1.8
 -7 5 5 6.3 1
 -7 5 5 4.6 1.5
 6 -5 -5 44.7 3.1
 6 -5 -5 38.4 3.6
 -6 5 5 44.2 3.5
 -6 5 5 38.8 4.1
 -6 5 5 44.7 4
 -6 5 5 41.4 3.2
 5 -5 -5 10.2 0.9
 5 -5 -5 12.7 1.4
 -5 5 5 12 1.8
 -5 5 5 10.8 1
 -5 5 5 12.6 1.7
 -5 5 5 11.3 1.3
 4 -5 -5 35.2 3
 4 -5 -5 35.7 2.6
 -4 5 5 38 3.2
 -4 5 5 35.3 2.9
 -4 5 5 35.5 2.7
 3 -5 -5 1 0.5
 3 -5 -5 0.8 0.2
 -3 5 5 1.1 0.5
 -3 5 5 0.7 0.2
 -3 5 5 2.3 0.9
 2 -5 -5 430.86 28.9
 -2 5 5 424.26 28.7
 -2 5 5 411.46 29
 -2 5 5 389.36 28.9
 1 -5 -5 3.6 0.6
 1 -5 -5 4.5 0.6
 -1 5 5 3.2 0.6
 0 -5 -5 8.2 0.8
 0 -5 -5 8.5 0.8
 0 5 5 7.1 0.9
 0 5 5 8.5 0.9
 -1 -5 -5 75.69 5.3
 -1 -5 -5 73.19 5.2
 1 5 5 78.19 5.2
 1 5 5 70.69 5.3
 1 5 5 65.59 5.9
 -2 -5 -5 7.4 1.2
 -2 -5 -5 6.3 0.7
 2 5 5 5.4 0.8
 2 5 5 5 1.1
 -3 -5 -5 13.9 1.9
 -3 -5 -5 18.4 1.5
 3 5 5 13.6 1.5
 3 5 5 16.4 2.1
 -4 -5 -5 93.99 6.4
 -4 -5 -5 80.89 6.9
 4 5 5 76.59 6.9
 -5 -5 -5 369.96 27.1
 -5 -5 -5 387.56 26.4
 5 5 5 384.86 27.2
 5 5 5 370.46 26.4
 5 5 5 364.86 26
 -6 -5 -5 24.8 3.1
 -6 -5 -5 25 2.4
 6 5 5 25 2
 6 5 5 26.7 3.1
 6 5 5 25.3 2.3
 -7 -5 -5 43.5 4
 -7 -5 -5 48.9 5
 7 5 5 51.69 4.9
 7 5 5 50.39 3.7
 7 5 5 49.8 4
 -8 -5 -5 3.9 1.7
 -8 -5 -5 2.9 0.9
 8 5 5 3 0.7
 8 5 5 3.1 1.4
 8 5 5 1.4 0.7
 -9 -5 -5 62.59 6.4
 -9 -5 -5 55.69 5.2
 9 5 5 66.99 6.3
 9 5 5 67.39 5
 9 5 5 64.69 4.9
 -10 -5 -5 10.6 1.8
 -10 -5 -5 16.3 3.4
 10 5 5 13.9 1.5
 10 5 5 10.8 2.5
 10 5 5 12 1.6
 -11 -5 -5 5.1 2.3
 -11 -5 -5 2.7 1.1
 11 5 5 6.8 2.3
 11 5 5 3.7 1
 11 5 5 4.9 1.1
 -12 -5 -5 2.3 1.2
 -12 -5 -5 1.9 2.1
 12 5 5 5.1 2
 12 5 5 3.4 1
 12 5 5 5.1 1.2
 11 -6 -5 1.9 1.2
 11 -6 -5 1.9 0.6
 -11 6 5 4 1.1
 10 -6 -5 4 2
 10 -6 -5 1.8 0.5
 -10 6 5 1.8 3.2
 -10 6 5 -0.5 3.1
 -10 6 5 2.5 0.9
 9 -6 -5 1.8 0.4
 9 -6 -5 1.4 0.9
 -9 6 5 2.1 0.8
 -9 6 5 0.6 1.7
 -9 6 5 1.4 1.4
 -9 6 5 0.9 0.6
 8 -6 -5 0.3 0.3
 8 -6 -5 0.4 0.7
 -8 6 5 -0.4 1.5
 -8 6 5 0 0.4
 -8 6 5 -0.3 0.8
 -8 6 5 0.6 0.4
 7 -6 -5 1.8 0.4
 7 -6 -5 2.4 0.9
 -7 6 5 1.4 1.6
 -7 6 5 1.3 0.5
 -7 6 5 2.6 0.8
 -7 6 5 0.9 0.9
 6 -6 -5 6.4 1.2
 6 -6 -5 8.4 0.8
 -6 6 5 8.4 1.8
 -6 6 5 7.5 0.9
 -6 6 5 5.3 1.6
 -6 6 5 8.9 1.1
 5 -6 -5 3 0.4
 5 -6 -5 2.8 0.9
 -5 6 5 3.1 0.7
 -5 6 5 3.2 0.5
 -5 6 5 5.4 1.3
 4 -6 -5 1.1 0.6
 4 -6 -5 1.3 0.3
 -4 6 5 1.1 0.3
 -4 6 5 1.5 0.9
 -4 6 5 1.6 0.5
 3 -6 -5 0.4 0.5
 -3 6 5 0.5 0.2
 -3 6 5 0.7 0.4
 -3 6 5 0.7 0.8
 2 -6 -5 65.19 4.8
 2 -6 -5 63.09 4.8
 -2 6 5 63.79 4.8
 -2 6 5 63.99 4.6
 -2 6 5 64.59 5
 1 -6 -5 5.6 0.8
 1 -6 -5 5.6 0.8
 -1 6 5 5.6 0.8
 -1 6 5 5.3 0.5
 -1 6 5 6.8 1.1
 0 -6 -5 0.9 0.4
 0 -6 -5 1.1 0.4
 0 6 5 0.8 0.5
 0 6 5 0.8 0.4
 -1 -6 -5 37.2 2.7
 -1 -6 -5 36.9 2.8
 1 6 5 36.7 2.9
 1 6 5 37 2.8
 1 6 5 33.3 3.2
 -2 -6 -5 5.6 1.3
 -2 -6 -5 5.2 0.7
 2 6 5 3.8 0.8
 2 6 5 4.5 1.2
 -3 -6 -5 19.9 1.7
 -3 -6 -5 17.8 2.2
 3 6 5 16.6 2.2
 3 6 5 15 1.7
 -4 -6 -5 0.5 0.7
 -4 -6 -5 0.1 0.4
 4 6 5 -0.4 0.5
 4 6 5 -0.3 0.8
 -5 -6 -5 -0.3 0.8
 -5 -6 -5 0.1 0.4
 5 6 5 0.1 0.9
 -6 -6 -5 0.1 0.5
 -6 -6 -5 2.1 1.2
 6 6 5 0.4 0.6
 6 6 5 0.4 1
 -7 -6 -5 2.1 0.8
 -7 -6 -5 0.3 1
 7 6 5 2.4 0.7
 7 6 5 0.7 0.9
 7 6 5 1.5 0.5
 -8 -6 -5 0.4 0.7
 -8 -6 -5 -0.3 1.6
 8 6 5 0.2 0.6
 8 6 5 0 0.4
 -9 -6 -5 0.3 0.6
 -9 -6 -5 -1.1 1.1
 9 6 5 0.5 0.7
 9 6 5 -0.5 1
 9 6 5 0.3 0.5
 -10 -6 -5 -0.5 0.6
 -10 -6 -5 -1.2 1.3
 10 6 5 1.6 1.3
 10 6 5 0.5 0.5
 10 6 5 1.2 0.7
 -11 -6 -5 -1 1.6
 -11 -6 -5 1.5 0.9
 11 6 5 3.7 1
 11 6 5 3.9 2
 11 6 5 3.4 0.8
 -12 -6 -5 1.5 2.1
 -12 -6 -5 1.7 1.1
 12 6 5 3.2 1.9
 12 6 5 1 0.8
 10 -7 -5 0.1 0.9
 10 -7 -5 0.5 0.3
 -10 7 5 -0.3 0.6
 -10 7 5 0.8 2.3
 -10 7 5 1.8 1.5
 9 -7 -5 20.3 1.7
 9 -7 -5 18.4 2.4
 -9 7 5 21.8 3.6
 -9 7 5 19.6 3.3
 -9 7 5 17.5 1.9
 -9 7 5 20 2.2
 8 -7 -5 0.1 0.6
 8 -7 -5 0.5 0.3
 -8 7 5 1.1 0.5
 -8 7 5 -0.3 0.5
 -8 7 5 1.5 1.8
 -8 7 5 1.5 1.1
 7 -7 -5 0.1 0.5
 7 -7 -5 1 0.3
 -7 7 5 0.1 0.6
 -7 7 5 -0.1 0.4
 -7 7 5 0.4 1.4
 -7 7 5 1 1.1
 6 -7 -5 2.1 0.4
 6 -7 -5 1.8 0.9
 -6 7 5 1.3 0.4
 -6 7 5 5.3 2.6
 -6 7 5 0.6 1.1
 -6 7 5 2.2 0.7
 5 -7 -5 36.7 2.7
 5 -7 -5 35.6 3.2
 -5 7 5 36.7 2.8
 -5 7 5 38.7 3.6
 -5 7 5 36.4 3.1
 4 -7 -5 12.4 1.5
 -4 7 5 11.3 1
 -4 7 5 11.9 1.4
 -4 7 5 14 1.8
 3 -7 -5 6.6 1.1
 -3 7 5 6.7 1
 -3 7 5 7 0.7
 -3 7 5 7.8 1.4
 2 -7 -5 24.1 2.1
 2 -7 -5 24.3 2.1
 -2 7 5 23.4 2.1
 -2 7 5 23.4 2.3
 -2 7 5 24 1.8
 1 -7 -5 232.68 16
 -1 7 5 231.58 15.8
 -1 7 5 221.28 16.1
 -1 7 5 220.88 16.1
 0 -7 -5 152.78 10.8
 0 7 5 140.99 10.8
 0 7 5 158.38 10.8
 -1 -7 -5 3.6 0.5
 -1 -7 -5 2.7 0.6
 1 7 5 4 1.1
 1 7 5 4.2 0.8
 -2 -7 -5 91.89 6.4
 2 7 5 85.89 7
 2 7 5 84.29 6.5
 -3 -7 -5 3.8 0.8
 -3 -7 -5 3.1 1.2
 3 7 5 3.8 1.2
 3 7 5 4.7 1
 -4 -7 -5 113.39 8.8
 -4 -7 -5 123.59 8.2
 4 7 5 95.29 8.3
 4 7 5 113.79 8.9
 -5 -7 -5 0.2 0.4
 -5 -7 -5 0.9 1
 5 7 5 0.4 1
 5 7 5 0.6 0.6
 -6 -7 -5 101.09 8.7
 -6 -7 -5 110.19 8
 6 7 5 100.59 8.8
 -7 -7 -5 35 3.9
 -7 -7 -5 30.8 3
 7 7 5 34.6 3.9
 7 7 5 33.6 3
 -8 -7 -5 14.4 2.8
 -8 -7 -5 14.4 1.9
 8 7 5 14.9 1.3
 8 7 5 15.8 1.8
 8 7 5 16.9 2.7
 -9 -7 -5 1.1 0.7
 -9 -7 -5 -0.5 1.2
 9 7 5 0.1 0.4
 9 7 5 0.8 1.4
 9 7 5 0.7 0.7
 -10 -7 -5 16 2.1
 -10 -7 -5 18.9 3.4
 10 7 5 14.7 1.5
 10 7 5 11.1 2.8
 10 7 5 17.1 1.9
 -11 -7 -5 15.8 2.2
 -11 -7 -5 21.7 3.9
 11 7 5 20 3.5
 11 7 5 18.2 1.8
 11 7 5 21.5 2.2
 -12 -7 -5 1.3 1.1
 -12 -7 -5 -0.4 1.9
 12 7 5 1.8 0.8
 12 7 5 0.1 0.6
 12 7 5 -0.1 1.6
 10 -8 -5 0.9 1
 10 -8 -5 -0.4 0.4
 -10 8 5 3.3 2.1
 -10 8 5 0 0.6
 -10 8 5 -0.5 0.7
 -10 8 5 1.2 2.9
 9 -8 -5 1 1
 9 -8 -5 0.7 0.4
 -9 8 5 -0.4 2.6
 -9 8 5 1.3 0.7
 -9 8 5 1.4 0.8
 -9 8 5 1.7 1.5
 8 -8 -5 0.2 0.7
 8 -8 -5 0.3 0.3
 -8 8 5 -0.1 1.9
 -8 8 5 0 0.4
 -8 8 5 0.1 0.6
 -8 8 5 0.3 1.1
 7 -8 -5 45.4 4
 7 -8 -5 44.3 3.3
 -7 8 5 52.19 4.8
 -7 8 5 40.6 4.6
 -7 8 5 45.1 3.5
 -7 8 5 40.1 3.8
 6 -8 -5 0.4 0.3
 6 -8 -5 0.4 0.7
 -6 8 5 1.7 0.5
 -6 8 5 1.6 1.6
 -6 8 5 0.7 1
 5 -8 -5 0.9 0.6
 -5 8 5 1.1 0.6
 -5 8 5 1.2 0.4
 -5 8 5 3.1 1.4
 4 -8 -5 0.8 0.6
 -4 8 5 0.4 1.2
 -4 8 5 1.3 0.6
 -4 8 5 0.2 0.2
 -3 8 5 29.3 2.9
 -3 8 5 28.6 2.6
 -3 8 5 31 2.3
 2 -8 -5 1.8 0.7
 2 -8 -5 1.6 0.5
 -2 8 5 1.1 0.5
 -2 8 5 0.8 0.3
 -2 8 5 0.3 0.9
 1 -8 -5 0.5 0.4
 1 -8 -5 0 0.4
 -1 8 5 -0.1 0.4
 -1 8 5 -0.1 0.9
 -1 8 5 -0.2 0.2
 0 -8 -5 36.8 2.9
 0 -8 -5 40.2 3
 0 8 5 33.1 3
 -1 -8 -5 22.9 1.8
 -1 -8 -5 22.8 2
 1 8 5 21.5 2.1
 1 8 5 17.2 2.3
 -2 -8 -5 22.9 2
 -2 -8 -5 22.3 1.7
 2 8 5 22.7 2.2
 2 8 5 20.8 2.6
 -3 -8 -5 1 0.5
 -3 -8 -5 0.1 0.7
 3 8 5 1.2 0.6
 3 8 5 1.2 0.9
 -4 -8 -5 0 0.7
 -4 -8 -5 -0.1 0.4
 4 8 5 -0.1 0.5
 4 8 5 -0.8 0.7
 -5 -8 -5 2.7 0.8
 -5 -8 -5 2.5 1.2
 5 8 5 0.8 1
 5 8 5 0.4 0.6
 -6 -8 -5 6.8 1.8
 -6 -8 -5 3.9 0.9
 6 8 5 7.3 2
 -7 -8 -5 1.5 0.8
 -7 -8 -5 0.3 1.1
 7 8 5 2.5 1.2
 7 8 5 2 0.8
 -8 -8 -5 0.6 0.6
 -8 -8 -5 -0.1 1
 8 8 5 0.2 0.6
 8 8 5 0 1.1
 -9 -8 -5 1.2 0.8
 -9 -8 -5 -0.1 1.3
 9 8 5 -0.6 0.6
 9 8 5 0.1 0.3
 9 8 5 -1.2 1
 -10 -8 -5 1.3 0.9
 -10 -8 -5 -1.1 1.2
 10 8 5 -0.2 0.4
 10 8 5 -0.7 1.1
 10 8 5 1.5 0.8
 -11 -8 -5 1.8 0.9
 -11 -8 -5 0.5 1.6
 11 8 5 1.5 0.7
 11 8 5 1.1 0.5
 11 8 5 1.9 1.6
 -12 -8 -5 1.3 1.2
 -12 -8 -5 0.1 1.9
 12 8 5 1.3 1.1
 12 8 5 -0.7 1.6
 12 8 5 0.2 0.5
 10 -9 -5 1.6 0.7
 -10 9 5 1.2 1
 -10 9 5 3.2 0.9
 9 -9 -5 6.1 0.8
 9 -9 -5 7.5 1.8
 -9 9 5 5.3 2.2
 -9 9 5 5.5 2.9
 -9 9 5 3.2 0.9
 -9 9 5 7.2 1.4
 8 -9 -5 20.6 1.7
 8 -9 -5 20.8 2.5
 -8 9 5 20 1.9
 -8 9 5 19.1 2.2
 -8 9 5 21.5 3.3
 -8 9 5 23 3.5
 7 -9 -5 50.29 4.5
 7 -9 -5 50.99 3.8
 -7 9 5 49.5 5.3
 -7 9 5 49.9 4.3
 -7 9 5 49.99 3.9
 -7 9 5 56.69 5.4
 6 -9 -5 28 2.9
 -6 9 5 29.2 2.4
 -6 9 5 32.6 3.5
 -6 9 5 27.6 2.7
 5 -9 -5 20.7 3.2
 -5 9 5 23.7 4
 -5 9 5 28.8 2.1
 -5 9 5 25.1 2.5
 4 -9 -5 5.8 1.2
 -4 9 5 8.3 2
 -4 9 5 6.1 1.1
 -4 9 5 5.1 0.7
 3 -9 -5 125.69 8.9
 -3 9 5 100.49 9
 -3 9 5 119.89 8.5
 -3 9 5 132.49 8.9
 2 -9 -5 9.7 1.2
 2 -9 -5 8.9 1.1
 -2 9 5 6.2 1.4
 -2 9 5 7.3 0.8
 -2 9 5 6.8 1.1
 1 -9 -5 93.19 6.9
 1 -9 -5 93.19 6.9
 -1 9 5 93.39 6.6
 -1 9 5 92.19 7
 0 -9 -5 37.7 3
 0 -9 -5 39.2 3.1
 0 9 5 34.7 3.1
 -1 -9 -5 45 3.5
 1 9 5 41 3.6
 1 9 5 46.7 4.1
 -2 -9 -5 6.9 1
 -2 -9 -5 5.9 0.7
 2 9 5 5 1.4
 2 9 5 7.2 1.2
 -3 -9 -5 25.8 2.2
 3 9 5 22.1 2.4
 3 9 5 21.8 2.9
 -4 -9 -5 0.7 0.8
 -4 -9 -5 0 0.4
 4 9 5 -0.2 1
 4 9 5 -0.3 0.5
 -5 -9 -5 39.3 3.2
 -5 -9 -5 39.4 3.9
 5 9 5 27.5 3.8
 5 9 5 33.3 3.4
 -6 -9 -5 38.8 3.8
 -6 -9 -5 35.3 3.1
 6 9 5 27.3 3.2
 6 9 5 32.8 4
 -7 -9 -5 1.2 0.6
 -7 -9 -5 1.5 1.2
 7 9 5 0.9 1.2
 -8 -9 -5 40.1 5
 -8 -9 -5 47.6 4.2
 8 9 5 52.09 5.4
 8 9 5 49.2 4.2
 -9 -9 -5 4.4 1.8
 -9 -9 -5 2.7 0.9
 9 9 5 3 1.6
 9 9 5 4.7 1.2
 -10 -9 -5 15.3 2.1
 -10 -9 -5 15.5 3.1
 10 9 5 16.1 3.2
 10 9 5 15.3 2.1
 -11 -9 -5 2.4 1.2
 -11 -9 -5 2.1 1.8
 11 9 5 4.3 1.2
 -12 -9 -5 9.1 1.8
 -12 -9 -5 7.3 2.8
 12 9 5 14.7 3.6
 12 9 5 7.4 1.5
 9 -10 -5 -0.2 0.9
 -9 10 5 0.4 1.5
 -9 10 5 -2.4 2.8
 -9 10 5 0.3 0.9
 8 -10 -5 2.9 1.3
 -8 10 5 2.6 0.7
 -8 10 5 4.3 3.2
 -8 10 5 3.8 1.7
 -8 10 5 4.1 1.1
 7 -10 -5 4.4 1.4
 -7 10 5 3.9 0.8
 -7 10 5 3.6 1
 -7 10 5 0.9 2
 -7 10 5 4 1.6
 6 -10 -5 8.2 1.5
 -6 10 5 10.5 2.5
 -6 10 5 8 1.4
 -6 10 5 9.8 1.1
 5 -10 -5 0.9 0.8
 -5 10 5 0.3 1.4
 -5 10 5 0.4 0.3
 -5 10 5 0.7 0.7
 4 -10 -5 1.7 0.9
 -4 10 5 1.6 1.5
 -4 10 5 2.4 0.8
 -4 10 5 2.3 0.5
 3 -10 -5 4.2 0.9
 3 -10 -5 4.4 1.1
 -3 10 5 2.9 1.6
 -3 10 5 4.3 1
 -3 10 5 2.8 0.5
 2 -10 -5 1 0.6
 2 -10 -5 0.7 0.5
 -2 10 5 1 1.2
 -2 10 5 1.1 0.6
 -2 10 5 0.7 0.3
 1 -10 -5 17.2 1.8
 1 -10 -5 20.7 1.9
 -1 10 5 17.4 1.9
 -1 10 5 17.8 1.5
 0 -10 -5 3.2 0.8
 0 -10 -5 3.9 0.8
 0 10 5 3.6 0.9
 -1 -10 -5 20.2 1.8
 -1 -10 -5 21.4 2
 1 10 5 21.8 2.2
 1 10 5 24.1 2.7
 -2 -10 -5 9.5 1.2
 -2 -10 -5 8.4 0.9
 2 10 5 8.7 1.3
 2 10 5 6.4 1.7
 -3 -10 -5 13.3 1.4
 3 10 5 12.6 2.1
 3 10 5 7.8 1.5
 -4 -10 -5 22.8 2.2
 -4 -10 -5 23.7 2.7
 4 10 5 22 2.5
 4 10 5 20.8 2.9
 -5 -10 -5 7.7 1.9
 -5 -10 -5 9.7 1.3
 5 10 5 4.5 1.3
 5 10 5 7 1.9
 -6 -10 -5 8.1 1.3
 -6 -10 -5 6.7 1.8
 6 10 5 9.9 2.2
 6 10 5 6.8 1.7
 -7 -10 -5 0.5 0.7
 -7 -10 -5 0.1 0.9
 7 10 5 -0.8 0.9
 -8 -10 -5 6.1 2.1
 -8 -10 -5 9.8 1.6
 8 10 5 8.5 2.5
 -9 -10 -5 0.9 1.4
 -9 -10 -5 -0.8 0.7
 9 10 5 1.9 1.7
 9 10 5 -0.3 0.7
 -10 -10 -5 0.5 0.8
 -10 -10 -5 1.4 1.5
 10 10 5 0 0.8
 10 10 5 3.5 1.9
 -11 -10 -5 0.8 1.7
 -11 -10 -5 2.5 1.1
 11 10 5 2.6 1
 11 10 5 0.2 1.5
 -12 -10 -5 0.8 1.1
 12 10 5 0.8 1
 -9 11 5 -0.1 0.9
 -9 11 5 0 0.6
 8 -11 -5 29.5 3.1
 -8 11 5 21.4 4.5
 -8 11 5 28.9 2.9
 -8 11 5 20.5 3.7
 -8 11 5 23.6 2.5
 7 -11 -5 9.3 1.7
 -7 11 5 6.9 1
 -7 11 5 7 2
 -7 11 5 9.3 3.1
 -7 11 5 7.7 1.5
 6 -11 -5 50.79 4.5
 -6 11 5 55.09 4.5
 -6 11 5 46.8 5.2
 -6 11 5 48.9 3.9
 5 -11 -5 33.8 3.2
 -5 11 5 23.6 3.7
 -5 11 5 32 2.6
 -5 11 5 41.6 3.3
 4 -11 -5 43.6 4.3
 -4 11 5 46.8 3.6
 -4 11 5 51.29 4.1
 -4 11 5 47.3 5
 3 -11 -5 25.6 2.5
 3 -11 -5 26.5 2.5
 -3 11 5 24.6 2.5
 -3 11 5 23.6 2
 2 -11 -5 38 3.2
 2 -11 -5 34.7 3.1
 -2 11 5 37.5 2.8
 -2 11 5 35.4 3.3
 1 -11 -5 78.69 5.9
 1 -11 -5 74.49 5.9
 -1 11 5 81.29 6.1
 -1 11 5 74.29 5.6
 0 -11 -5 12.8 1.4
 0 -11 -5 11.1 1.4
 0 11 5 11.9 1.1
 0 11 5 13.1 1.6
 -1 -11 -5 90.19 6.7
 -1 -11 -5 90.49 6.5
 1 11 5 85.29 7.4
 1 11 5 85.79 6.9
 -2 -11 -5 58.29 4.6
 -2 -11 -5 63.79 4.4
 2 11 5 51.49 4.8
 2 11 5 50.09 5.2
 -3 -11 -5 0.2 0.5
 3 11 5 -0.5 0.6
 3 11 5 -0.5 0.9
 -4 -11 -5 -0.3 0.5
 4 11 5 -0.9 0.9
 4 11 5 0.4 0.7
 -5 -11 -5 23.1 2.9
 -5 -11 -5 21.1 2.2
 5 11 5 18.8 3.1
 5 11 5 17.2 2.4
 -6 -11 -5 0.2 1.2
 -6 -11 -5 0.6 0.7
 6 11 5 0.9 1.8
 6 11 5 -0.3 0.9
 -7 -11 -5 13.4 1.8
 -7 -11 -5 8.8 2.2
 7 11 5 10.4 2.8
 -8 -11 -5 0.6 0.8
 -8 -11 -5 -1 1
 8 11 5 0.2 1.3
 -9 -11 -5 4 1.1
 -9 -11 -5 1.1 1.5
 9 11 5 2.4 1.8
 9 11 5 4.3 1.2
 -10 -11 -5 16.1 3.6
 -10 -11 -5 22.9 2.6
 10 11 5 21.2 2.6
 10 11 5 21 3.8
 -11 -11 -5 2.1 0.9
 -11 -11 -5 -1.8 1.4
 11 11 5 1.4 2
 11 11 5 0.2 1
 8 -12 -5 5.3 1.7
 -8 12 5 3.7 3.5
 -8 12 5 6 1.4
 -8 12 5 3.1 1.9
 -8 12 5 5.3 1
 7 -12 -5 4.2 1.4
 -7 12 5 3.4 1.1
 -7 12 5 1.9 1.7
 -7 12 5 3.2 3.5
 5 -12 -5 7.3 1.7
 -5 12 5 7.1 1.4
 -5 12 5 2.9 2.2
 -5 12 5 5 0.8
 4 -12 -5 0 0.7
 -4 12 5 0.7 2
 -4 12 5 -0.2 0.6
 -4 12 5 0.4 0.3
 3 -12 -5 0.8 0.7
 3 -12 -5 0.5 0.5
 -3 12 5 0.5 0.6
 -3 12 5 0.6 0.3
 -3 12 5 -0.4 1.7
 2 -12 -5 49.8 4
 2 -12 -5 41.5 4
 -2 12 5 47.2 3.6
 -2 12 5 49.1 4.5
 1 -12 -5 1.9 0.7
 1 -12 -5 3 0.9
 -1 12 5 3 0.9
 -1 12 5 -1.8 1.4
 -1 12 5 1.6 0.4
 -1 -12 -5 48.6 3.7
 -1 -12 -5 44.4 3.9
 1 12 5 47.7 4.2
 1 12 5 45.3 4.6
 -2 -12 -5 5 1
 2 12 5 4.8 1.7
 2 12 5 4.3 1.2
 -3 -12 -5 5.1 0.7
 -3 -12 -5 5 1
 3 12 5 4.8 1.7
 3 12 5 5.9 1.5
 -4 -12 -5 -0.2 0.5
 4 12 5 0.1 0.8
 4 12 5 -0.2 0.9
 -5 -12 -5 23.4 3.6
 -5 -12 -5 24.3 2.4
 5 12 5 18.1 2.7
 -6 -12 -5 1.9 0.9
 -6 -12 -5 0.4 1.1
 6 12 5 2.4 1.6
 6 12 5 1.6 1.1
 -7 -12 -5 4.7 1.1
 -7 -12 -5 5 1.7
 7 12 5 5.4 2.1
 7 12 5 3.6 1.3
 -8 -12 -5 16.6 2.2
 -8 -12 -5 16.5 3
 8 12 5 18 3.4
 -9 -12 -5 1.7 0.9
 -9 -12 -5 -0.4 1.4
 9 12 5 -0.6 1.5
 -10 -12 -5 0.6 0.8
 -10 -12 -5 1.1 1.4
 10 12 5 2.6 2.2
 10 12 5 1.3 1.1
 -11 -12 -5 -2.6 1.5
 -11 -12 -5 -0.3 0.9
 11 12 5 -0.2 2
 11 12 5 1.2 1.1
 7 -13 -5 1.6 1.2
 -7 13 5 0 3
 -7 13 5 1.1 0.6
 -7 13 5 2.6 1.7
 6 -13 -5 41.9 4
 -6 13 5 40.6 3.3
 -6 13 5 39.1 3.9
 5 -13 -5 0.8 0.7
 -5 13 5 -0.6 2.2
 -5 13 5 0 0.8
 -5 13 5 0.3 0.3
 4 -13 -5 74.39 6.2
 -4 13 5 75.69 6.2
 -4 13 5 75.59 5.6
 3 -13 -5 0.1 0.5
 3 -13 -5 0.4 0.7
 -3 13 5 -0.2 0.3
 -3 13 5 -1.2 1.9
 -3 13 5 0.1 0.6
 2 -13 -5 1.5 0.7
 2 -13 -5 4.4 1.2
 -2 13 5 1.5 0.9
 -2 13 5 3 0.6
 -2 13 5 -1.4 1.5
 1 -13 -5 1.7 0.9
 1 -13 -5 1.1 0.6
 -1 13 5 0.7 1.4
 -1 13 5 0.3 0.6
 -1 13 5 1.8 0.5
 0 -13 -5 3.1 1
 0 -13 -5 4.3 1
 0 13 5 3.7 0.6
 0 13 5 3.8 1.7
 -1 -13 -5 1 0.6
 -1 -13 -5 0.5 0.6
 1 13 5 0.4 0.7
 1 13 5 0.7 1.1
 -2 -13 -5 51.09 4.2
 2 13 5 51.59 4.6
 2 13 5 47.5 5.1
 -3 -13 -5 78.49 6.1
 -3 -13 -5 79.19 5.6
 3 13 5 98.39 9.3
 3 13 5 64.89 6.4
 -4 -13 -5 77.79 6
 4 13 5 72.49 7
 4 13 5 70.69 6.4
 -5 -13 -5 30.5 2.9
 5 13 5 24.7 3.3
 5 13 5 35.3 4.2
 -6 -13 -5 1.9 1.3
 -6 -13 -5 1 0.8
 6 13 5 1.9 1.2
 6 13 5 1.6 1.6
 -7 -13 -5 25.6 2.5
 -7 -13 -5 21.6 3.3
 7 13 5 18.8 3.1
 7 13 5 15.6 3.3
 -8 -13 -5 0.9 0.8
 -8 -13 -5 2.5 1.7
 8 13 5 -1.9 1.3
 -9 -13 -5 41.3 5.4
 -9 -13 -5 48.6 4.3
 9 13 5 47.8 5.7
 -10 -13 -5 4 1.2
 -10 -13 -5 4.9 2.2
 10 13 5 2 1.3
 10 13 5 2.1 2
 -11 -13 -5 5.5 1.3
 -11 -13 -5 1.6 2.2
 11 13 5 5.5 1.6
 7 -14 -5 1.6 1.1
 -7 14 5 0.6 1.1
 -7 14 5 1.4 0.6
 -7 14 5 0.8 3.5
 6 -14 -5 15.9 2.9
 -6 14 5 9.8 5.6
 -6 14 5 11.4 1.4
 5 -14 -5 1.2 0.9
 -5 14 5 0.4 1
 -5 14 5 3.9 2.9
 -5 14 5 1.2 0.5
 2 -14 -5 3.4 1.3
 2 -14 -5 3.8 1
 -2 14 5 2.2 0.5
 -2 14 5 12.4 2.6
 -2 14 5 4.3 1.3
 1 -14 -5 6 1.3
 1 -14 -5 5.1 1.1
 -1 14 5 4.5 0.7
 -1 14 5 1.7 2.2
 -1 14 5 6.7 1.6
 0 -14 -5 1.6 0.8
 0 -14 -5 1.1 0.7
 0 14 5 0.8 0.4
 0 14 5 -0.5 0.7
 0 14 5 1.6 1.1
 -1 -14 -5 9.8 1.5
 -1 -14 -5 11.4 1.4
 1 14 5 5.4 1.8
 1 14 5 9.7 1.8
 -2 -14 -5 14.9 1.8
 -2 -14 -5 16.7 1.6
 2 14 5 18.5 2.9
 2 14 5 11.2 2.1
 -3 -14 -5 3.3 0.9
 -3 -14 -5 5.1 1.2
 3 14 5 7.9 2.2
 3 14 5 3.1 1.3
 -4 -14 -5 0.6 0.7
 4 14 5 1 1
 4 14 5 1.7 1.4
 -5 -14 -5 1.1 0.8
 5 14 5 0.1 0.9
 5 14 5 0.4 1.4
 -6 -14 -5 1.2 0.9
 6 14 5 1.8 1.3
 6 14 5 -1.3 1.5
 -7 -14 -5 31.6 4
 -7 -14 -5 38.6 3.3
 7 14 5 35.3 4.6
 7 14 5 21.2 3.5
 -8 -14 -5 0.1 1.4
 -8 -14 -5 1.1 0.9
 8 14 5 0.3 1.6
 -9 -14 -5 1.5 1.6
 -9 -14 -5 -0.7 0.8
 9 14 5 2.1 2.6
 -10 -14 -5 0.6 1
 -10 -14 -5 1.3 1.7
 10 14 5 2.2 1.2
 10 14 5 1.5 2
 6 -15 -5 3.4 1.4
 -6 15 5 3.6 1.4
 -6 15 5 2.7 0.7
 -6 15 5 0 2.8
 5 -15 -5 42.3 4
 -5 15 5 47.6 5.5
 -5 15 5 35.4 3.2
 4 -15 -5 15.8 2.3
 -4 15 5 17.2 2.4
 -4 15 5 18 1.7
 3 -15 -5 27.6 3
 3 -15 -5 30.9 3.2
 -3 15 5 32.9 2.6
 -3 15 5 31.3 3.4
 2 -15 -5 35.2 3.2
 -2 15 5 33 3.5
 -2 15 5 31.3 2.7
 1 -15 -5 12.2 1.6
 1 -15 -5 11.5 1.7
 -1 15 5 12.6 2
 -1 15 5 10.1 1.2
 0 -15 -5 4.1 1.1
 0 -15 -5 4.5 1.1
 0 15 5 3.2 0.7
 0 15 5 2.3 1.2
 0 15 5 3.3 1.6
 -1 -15 -5 0.3 0.6
 -1 -15 -5 0.4 0.5
 1 15 5 -0.5 1
 1 15 5 0.7 0.4
 1 15 5 1.2 0.8
 -2 -15 -5 0.9 0.5
 -2 -15 -5 -0.4 0.5
 2 15 5 0.8 1.1
 2 15 5 2.2 1.5
 -3 -15 -5 2.6 0.9
 -3 -15 -5 2 0.6
 3 15 5 1.7 1.2
 3 15 5 -0.5 1.1
 -4 -15 -5 1.7 0.9
 4 15 5 0 1.3
 4 15 5 -0.6 0.9
 -5 -15 -5 10.5 1.6
 5 15 5 8.4 2.4
 5 15 5 5 1.8
 -6 -15 -5 44.3 4
 6 15 5 38.5 5.1
 -7 -15 -5 25.1 2.7
 7 15 5 19.2 3.2
 7 15 5 22.3 4
 -8 -15 -5 4.3 1.9
 -8 -15 -5 2.7 1.1
 8 15 5 1.1 1.9
 -9 -15 -5 11.5 1.9
 -9 -15 -5 9 2.7
 9 15 5 12.5 3.2
 -10 -15 -5 4.8 1.5
 -10 -15 -5 2 2
 5 -16 -5 0.6 0.9
 -5 16 5 0.7 0.6
 -5 16 5 2.2 1.3
 4 -16 -5 1.8 1.1
 -4 16 5 0.8 1
 -4 16 5 1.1 0.6
 3 -16 -5 5.6 1.5
 3 -16 -5 5.5 1.3
 -3 16 5 7.4 1
 -3 16 5 4.8 1.6
 2 -16 -5 6.9 1.3
 2 -16 -5 6.3 1.4
 -2 16 5 5.8 0.9
 -2 16 5 4.7 1.4
 1 -16 -5 11.3 1.6
 1 -16 -5 9.6 1.8
 -1 16 5 11 2.1
 -1 16 5 9.4 1.2
 0 -16 -5 0.5 0.7
 0 -16 -5 0.1 0.7
 0 16 5 0.5 1.2
 0 16 5 1.8 0.6
 0 16 5 0.8 1
 -1 -16 -5 0.9 0.7
 -1 -16 -5 0.9 0.7
 1 16 5 -0.4 1
 1 16 5 0.8 0.5
 1 16 5 0 1
 -2 -16 -5 8.1 1.4
 -2 -16 -5 7.1 1.1
 2 16 5 8.7 1
 2 16 5 6.6 2.1
 2 16 5 5.9 1.8
 -3 -16 -5 2.6 0.9
 -3 -16 -5 2.9 0.6
 3 16 5 3 1.5
 3 16 5 1.3 1.5
 -4 -16 -5 0.8 0.7
 4 16 5 0.3 1.4
 4 16 5 1.1 1.3
 -5 -16 -5 -0.3 0.6
 5 16 5 0.5 1.6
 5 16 5 0.9 1.2
 -6 -16 -5 8.3 1.5
 6 16 5 7.9 2.4
 6 16 5 4.2 1.9
 -7 -16 -5 5.2 1.2
 7 16 5 5.7 2.5
 7 16 5 3.2 1.5
 -8 -16 -5 0.9 0.8
 8 16 5 -0.9 1.8
 -9 -16 -5 1.5 1.1
 -9 -16 -5 2.5 1.9
 9 16 5 0.1 2.2
 4 -17 -5 2.5 1.3
 -4 17 5 1.5 0.6
 -4 17 5 1.2 1.1
 3 -17 -5 7.3 1.8
 3 -17 -5 6.4 1.4
 -3 17 5 5.9 1.8
 -3 17 5 4.5 0.9
 2 -17 -5 0 0.8
 2 -17 -5 -0.1 0.8
 -2 17 5 0.1 0.5
 1 -17 -5 12.5 1.7
 1 -17 -5 11.4 1.7
 -1 17 5 8.8 1.2
 -1 17 5 9.6 2.1
 0 -17 -5 3.9 1.2
 0 -17 -5 2.6 1
 0 17 5 2.6 0.6
 0 17 5 1.3 1.3
 0 17 5 0.7 1.1
 -1 -17 -5 4.9 1.1
 -1 -17 -5 3.6 1.1
 1 17 5 0.7 1.4
 1 17 5 2.9 0.7
 1 17 5 2.6 1.4
 -2 -17 -5 4.5 1
 -2 -17 -5 5.2 1.2
 2 17 5 3.8 2
 2 17 5 4.5 0.8
 2 17 5 5.1 1.7
 -3 -17 -5 -0.6 0.6
 -3 -17 -5 0.2 0.4
 3 17 5 0.1 1.1
 3 17 5 1 1.4
 -4 -17 -5 2.7 1
 4 17 5 1.5 1.9
 4 17 5 3.3 1.5
 -5 -17 -5 0.6 0.8
 5 17 5 0.2 1.2
 5 17 5 1.7 1.9
 -6 -17 -5 21.5 2.5
 6 17 5 14.2 3.5
 6 17 5 17 3.1
 -7 -17 -5 -0.5 0.8
 7 17 5 2.8 2
 7 17 5 -0.5 1.3
 -8 -17 -5 8.9 1.8
 8 17 5 5.2 2.1
 8 17 5 8.5 3
 -9 -17 -5 2 1.4
 3 -18 -5 2.1 1.2
 3 -18 -5 2 1.2
 -3 18 5 1.1 0.6
 2 -18 -5 1.1 1.1
 2 -18 -5 0.3 0.8
 -2 18 5 -0.9 1.1
 -2 18 5 0 0.5
 1 -18 -5 2.2 1.1
 1 -18 -5 1.1 1
 -1 18 5 0.3 1.2
 -1 18 5 1.7 0.6
 -1 18 5 2.5 1.7
 0 -18 -5 4.1 1.2
 0 18 5 2.2 0.6
 0 18 5 2.7 1.7
 -1 -18 -5 1.6 0.9
 -1 -18 -5 3.3 1
 1 18 5 2 1.6
 1 18 5 0.9 1.7
 1 18 5 3.4 0.8
 -2 -18 -5 1.1 0.9
 -2 -18 -5 3.1 0.8
 2 18 5 1.8 1.5
 2 18 5 2.6 0.6
 2 18 5 2.6 1.9
 -3 -18 -5 -0.3 0.7
 -3 -18 -5 0.1 0.5
 3 18 5 -0.6 0.4
 3 18 5 -0.2 1.3
 3 18 5 0.5 1.5
 -4 -18 -5 1.5 1
 4 18 5 2.8 1.6
 4 18 5 1.9 1.8
 -5 -18 -5 1.7 1
 5 18 5 -1.6 1.7
 5 18 5 -1 1.2
 -6 -18 -5 2.1 1.1
 6 18 5 0.9 1.5
 6 18 5 1.3 2.3
 -7 -18 -5 3.1 1.4
 7 18 5 3.1 2.4
 -8 -18 -5 3 1.2
 8 18 5 -0.6 1.5
 1 -19 -5 10.9 1.9
 1 -19 -5 13.3 2
 -1 19 5 6.5 2.5
 -1 19 5 11.9 1.5
 0 -19 -5 1.2 0.9
 0 -19 -5 2.6 1.1
 0 19 5 1.3 0.6
 0 19 5 3.5 1.7
 0 19 5 -0.4 1.8
 -1 -19 -5 49.7 4.5
 -1 -19 -5 49.99 4.1
 1 19 5 42.2 3.8
 1 19 5 48.5 5.8
 1 19 5 50.59 5.3
 -2 -19 -5 15.6 1.7
 -2 -19 -5 13.5 2.1
 2 19 5 9.3 2.6
 2 19 5 9.7 3.1
 2 19 5 14.6 2.1
 -3 -19 -5 15.3 2.2
 -3 -19 -5 18.2 1.8
 3 19 5 15.8 1.8
 3 19 5 16 3.7
 3 19 5 19.1 3.2
 -4 -19 -5 1.7 1
 4 19 5 0.2 1.3
 4 19 5 -1.3 2
 -5 -19 -5 6.9 1.6
 5 19 5 9.1 3.2
 5 19 5 3.6 2
 -6 -19 -5 12.2 2.1
 6 19 5 10.5 3.6
 6 19 5 6.5 2.3
 -1 -20 -5 0.2 0.8
 1 20 5 0.1 0.6
 -2 -20 -5 8.6 1.4
 2 20 5 10.9 1.3
 -3 -20 -5 0.7 1
 -3 -20 -5 0 0.6
 3 20 5 0.2 0.6
 -4 -20 -5 -0.4 0.9
 4 20 5 -0.1 0.5
 -3 -19 6 48.2 5
 -2 -19 6 6.7 2.4
 -1 -19 6 0.2 2.1
 6 18 -6 0.9 2.2
 -6 -18 6 -1.1 1.8
 -6 -18 6 1 0.7
 5 18 -6 10.4 1.4
 -5 -18 6 8.4 2
 4 18 -6 0.8 1.9
 4 18 -6 1.2 1.7
 4 18 -6 5.1 1
 -4 -18 6 3.4 1.5
 -4 -18 6 0 1.7
 3 18 -6 55.69 6.2
 3 18 -6 49 6.1
 3 18 -6 56.19 4.5
 -3 -18 6 64.69 5.4
 2 18 -6 2.7 1.9
 2 18 -6 0 1.6
 2 18 -6 0.6 0.6
 -2 -18 6 1.5 1.1
 1 18 -6 1.1 1.6
 1 18 -6 3.1 0.9
 1 18 -6 3 1.9
 -1 -18 6 3.4 1.1
 -1 -18 6 8.9 2.4
 0 18 -6 25.6 4.3
 0 18 -6 33.3 3
 0 18 -6 36.5 5.5
 0 -18 6 41.3 3.8
 -1 18 -6 2.8 1.9
 -1 18 -6 2.7 0.8
 -1 18 -6 2 2
 1 -18 6 1.1 1.1
 1 -18 6 2.5 2.2
 7 17 -6 -0.7 0.5
 7 17 -6 0.7 2.2
 -7 -17 6 0.5 1.1
 -7 -17 6 -0.4 0.5
 6 17 -6 0 1.7
 6 17 -6 0.2 0.6
 -6 -17 6 0.3 0.7
 -6 -17 6 1.6 1.3
 -6 -17 6 -1.1 1.5
 5 17 -6 -0.6 1.6
 5 17 -6 -0.1 0.5
 5 17 -6 1.6 1.5
 -5 -17 6 0.5 1
 -5 -17 6 6.3 1.9
 4 17 -6 0.8 0.6
 4 17 -6 0.5 1.2
 4 17 -6 -2.6 1.4
 -4 -17 6 -0.3 0.9
 -4 -17 6 6 2.1
 3 17 -6 8.3 2.6
 2 17 -6 1.6 0.9
 2 17 -6 0.9 1.6
 -2 -17 6 0.2 1.5
 -2 -17 6 2.6 1.2
 1 17 -6 2.7 1.7
 1 17 -6 0.3 0.8
 -1 -17 6 0.8 0.9
 0 17 -6 0.5 0.9
 0 17 -6 -0.2 2.1
 0 17 -6 2.2 1.9
 -1 17 -6 10.9 2.5
 -1 17 -6 8.5 1.3
 -1 17 -6 9.3 2.3
 1 -17 6 8.8 1.7
 -2 17 -6 1 0.6
 2 -17 6 3.6 2
 2 -17 6 1.3 1
 -3 17 -6 0.9 0.6
 -3 17 -6 -0.7 1.6
 3 -17 6 -0.1 0.9
 3 -17 6 -4.6 2.1
 8 16 -6 7.6 3.2
 -8 -16 6 4.6 1.7
 7 16 -6 6.2 1
 7 16 -6 5.8 2.5
 -7 -16 6 4.3 0.9
 -7 -16 6 4.1 1.5
 -7 -16 6 -2 1.9
 6 16 -6 16.1 3.4
 6 16 -6 18 1.8
 -6 -16 6 11.7 2.6
 -6 -16 6 18.6 1.8
 -6 -16 6 19.5 3.7
 5 16 -6 15.1 1.6
 5 16 -6 11 2.7
 5 16 -6 14.4 3.1
 -5 -16 6 16 2.4
 4 16 -6 6.7 2.1
 4 16 -6 1.5 1.4
 4 16 -6 6.6 0.9
 -4 -16 6 2.4 1.7
 -4 -16 6 5.3 1.5
 3 16 -6 4 0.8
 3 16 -6 2.5 1.7
 3 16 -6 7.8 2.3
 -3 -16 6 4.7 1.4
 -3 -16 6 10.8 2.4
 2 16 -6 7.1 2.2
 2 16 -6 4.4 1.7
 2 16 -6 8.7 1
 -2 -16 6 1.8 1.8
 -2 -16 6 5.8 1.4
 1 16 -6 14.4 2.7
 1 16 -6 6.9 1.9
 1 16 -6 10.2 1.3
 -1 -16 6 12.5 1.9
 -1 -16 6 13.2 2.3
 0 16 -6 1 1.3
 0 16 -6 3.3 0.8
 0 16 -6 1.9 1.6
 0 -16 6 4.6 1.3
 0 -16 6 3.9 1.8
 -1 16 -6 17.8 3
 -1 16 -6 17.6 1.8
 -1 16 -6 14.6 2.8
 1 -16 6 18 2.2
 1 -16 6 11.9 2.7
 -2 16 -6 1.8 0.7
 -2 16 -6 1.1 1.4
 2 -16 6 1.5 1.8
 2 -16 6 1.5 1
 -3 16 -6 18.7 2.3
 3 -16 6 25.9 2.7
 -4 16 -6 3.8 1.9
 -4 16 -6 3.1 0.9
 4 -16 6 5.1 1.1
 4 -16 6 -0.1 2
 9 15 -6 3 2.3
 -9 -15 6 1 1.4
 -9 -15 6 2 1.8
 -9 -15 6 -0.5 0.5
 8 15 -6 -0.8 1.7
 -8 -15 6 -0.9 1
 -8 -15 6 -0.6 0.5
 7 15 -6 0.3 1.9
 -7 -15 6 0.4 0.5
 -7 -15 6 0.2 1
 6 15 -6 0.8 0.5
 6 15 -6 0.1 1.5
 -6 -15 6 0.4 0.9
 5 15 -6 -0.3 0.4
 5 15 -6 1 1.3
 5 15 -6 2.1 1.6
 -5 -15 6 -2.2 0.8
 4 15 -6 0.3 1.1
 4 15 -6 -0.1 0.4
 4 15 -6 2.2 1.6
 -4 -15 6 0.5 0.9
 -4 -15 6 9.8 2.3
 3 15 -6 1 0.5
 3 15 -6 0.8 1.3
 3 15 -6 3.4 1.8
 -3 -15 6 2 1
 2 15 -6 1 1.3
 2 15 -6 -0.2 1.1
 2 15 -6 0.1 0.4
 -2 -15 6 0.6 0.7
 1 15 -6 3.4 0.8
 1 15 -6 5.4 1.7
 1 15 -6 2.9 1.5
 -1 -15 6 1 1.6
 -1 -15 6 3.1 1.1
 0 15 -6 0.5 1.2
 0 15 -6 1.3 1.2
 0 15 -6 1.5 0.5
 0 -15 6 1.3 0.9
 0 -15 6 2.6 1.6
 -1 15 -6 2.5 1.3
 -1 15 -6 3.9 0.8
 1 -15 6 1.2 1.7
 1 -15 6 4.2 1.1
 -3 15 -6 0.6 1.1
 -4 15 -6 -0.6 1.1
 -4 15 -6 -0.2 0.5
 4 -15 6 0.3 1.8
 4 -15 6 -0.6 0.6
 -5 15 -6 -0.1 0.6
 5 -15 6 0.2 1.8
 5 -15 6 0.2 0.7
 10 14 -6 18.5 3.9
 -10 -14 6 19.3 3.7
 -10 -14 6 18.9 3.7
 9 14 -6 8.3 2.8
 -9 -14 6 6.7 1.2
 -9 -14 6 6.3 2
 -9 -14 6 8.7 2.7
 8 14 -6 -0.5 1.5
 -8 -14 6 0.8 1.5
 -8 -14 6 -0.1 1
 -8 -14 6 0 0.6
 7 14 -6 0.1 1.5
 -7 -14 6 2.7 1.3
 -7 -14 6 1.8 0.6
 6 14 -6 32.8 4.4
 -6 -14 6 31.1 2.7
 -6 -14 6 33.2 3.6
 5 14 -6 0.8 0.4
 5 14 -6 0.2 1.3
 -5 -14 6 7.1 2
 -5 -14 6 2.2 1.2
 4 14 -6 38.2 5.1
 4 14 -6 55.29 4.2
 4 14 -6 59.29 5.6
 -4 -14 6 60.99 5
 3 14 -6 4.7 1.8
 3 14 -6 3.7 1.6
 3 14 -6 4.7 0.8
 -3 -14 6 0.7 1.7
 -3 -14 6 6.1 1.4
 2 14 -6 2.3 1.4
 2 14 -6 5.1 1.7
 2 14 -6 7.9 0.9
 -2 -14 6 1.5 1.6
 -2 -14 6 6.8 1.4
 1 14 -6 0 1.1
 1 14 -6 1.3 0.5
 1 14 -6 1 1.2
 -1 -14 6 0.2 0.7
 -1 -14 6 -1.3 1.6
 0 14 -6 2 1.3
 0 14 -6 0.8 1.2
 -1 14 -6 16 1.6
 -1 14 -6 16.3 2.6
 1 -14 6 17.7 2.1
 -2 14 -6 1.4 0.5
 -2 14 -6 -0.1 0.9
 2 -14 6 -0.6 0.6
 2 -14 6 0 1.6
 -3 14 -6 20.6 2
 -3 14 -6 19.7 2.8
 3 -14 6 22.4 2.4
 -4 14 -6 2.3 0.7
 -4 14 -6 0.9 1
 4 -14 6 1.5 0.9
 4 -14 6 -0.3 1.4
 -5 14 -6 5 1.7
 -5 14 -6 2.8 0.8
 5 -14 6 3.2 1
 5 -14 6 1 2.5
 -6 14 -6 -0.3 1.5
 -6 14 -6 -0.6 1.2
 -6 14 -6 0.9 0.7
 6 -14 6 -0.8 1.5
 10 13 -6 2.1 1.7
 -10 -13 6 6.1 1.3
 -10 -13 6 0.6 1.8
 -10 -13 6 0.4 1.5
 9 13 -6 -1.1 1.6
 -9 -13 6 0 0.6
 -9 -13 6 0.3 1.3
 -9 -13 6 0.8 1.3
 8 13 -6 0 1.4
 -8 -13 6 1.3 1.4
 -8 -13 6 1 0.6
 -8 -13 6 -0.4 1.1
 7 13 -6 2.2 1.5
 -7 -13 6 1.1 1.3
 -7 -13 6 1 1.1
 -7 -13 6 -0.2 0.4
 6 13 -6 -1.8 1.1
 -6 -13 6 -0.1 0.8
 -6 -13 6 0.4 0.5
 5 13 -6 0.3 1.3
 5 13 -6 0.4 1
 -5 -13 6 1.4 0.9
 4 13 -6 0.5 1.1
 4 13 -6 -0.7 1
 4 13 -6 -0.2 0.3
 -4 -13 6 0.2 0.8
 3 13 -6 2.8 1.5
 3 13 -6 1.5 1.2
 3 13 -6 3 0.7
 -3 -13 6 4.8 1.8
 -3 -13 6 2.5 1
 1 13 -6 0.7 1
 1 13 -6 0.5 1.1
 0 13 -6 22.3 3
 0 13 -6 19 2.9
 0 13 -6 23.8 2
 0 -13 6 25.1 2.5
 -1 13 -6 3 1.3
 -1 13 -6 2.1 0.6
 1 -13 6 2.5 0.9
 -2 13 -6 0 0.4
 -2 13 -6 0.8 1
 2 -13 6 0.5 1.5
 2 -13 6 -0.6 0.5
 -3 13 -6 0.6 0.5
 -3 13 -6 0.1 0.9
 -4 13 -6 0.9 0.5
 -4 13 -6 -1 0.8
 4 -13 6 0.2 0.6
 4 -13 6 -0.7 1.2
 -5 13 -6 -0.1 0.9
 -5 13 -6 -0.4 0.5
 5 -13 6 1.1 0.7
 5 -13 6 0.6 1.5
 -6 13 -6 0.6 1.1
 -6 13 -6 0.4 0.5
 -6 13 -6 -2.2 1.1
 6 -13 6 -0.3 1.5
 -7 13 -6 0.5 1.7
 -7 13 -6 0.5 0.8
 -7 13 -6 0.4 1.3
 7 -13 6 -0.8 1.7
 -11 -12 6 -0.2 1.2
 10 12 -6 10.4 2.9
 -10 -12 6 10.8 2.8
 -10 -12 6 7.1 2.3
 9 12 -6 13.3 3.4
 -9 -12 6 28.1 3.8
 -9 -12 6 24 2.2
 -9 -12 6 26.3 3.4
 8 12 -6 1.2 1.6
 -8 -12 6 2.1 1.3
 -8 -12 6 0.2 0.5
 -8 -12 6 0.5 1.3
 7 12 -6 7.8 2.5
 -7 -12 6 9.9 1.2
 -7 -12 6 13.1 2.5
 -7 -12 6 15 2.4
 6 12 -6 29.8 4.1
 -6 -12 6 36.3 2.9
 -6 -12 6 37.5 3.9
 -6 -12 6 34.1 3.9
 5 12 -6 0 1.2
 5 12 -6 0.8 1.3
 -5 -12 6 0.2 0.7
 4 12 -6 72.29 6.3
 4 12 -6 65.79 5
 4 12 -6 51.39 6
 -4 -12 6 83.79 6.1
 3 12 -6 3.2 1.4
 3 12 -6 2.9 0.6
 3 12 -6 1.1 1.2
 -3 -12 6 3.4 1.1
 2 12 -6 12.6 2.6
 2 12 -6 19.2 2.5
 2 12 -6 14.6 1.4
 -2 -12 6 14.1 1.9
 1 12 -6 2.5 1.2
 1 12 -6 2.4 0.6
 -1 -12 6 0.6 1.5
 0 12 -6 72.19 5.3
 0 12 -6 67.59 6.1
 -1 12 -6 1.8 1.2
 -1 12 -6 2.5 0.6
 1 -12 6 2.2 0.9
 1 -12 6 3.8 1.6
 -2 12 -6 9.7 1.1
 -2 12 -6 9.4 1.8
 2 -12 6 3.9 1.9
 2 -12 6 10.1 1.4
 -3 12 -6 8.9 1.1
 -3 12 -6 7 1.6
 3 -12 6 8.6 1.3
 -4 12 -6 22.5 2.9
 -4 12 -6 24.9 2.3
 4 -12 6 27.4 2.5
 -5 12 -6 13.1 2.1
 -5 12 -6 14.2 1.6
 5 -12 6 19.5 1.9
 5 -12 6 9.5 2.6
 5 -12 6 15.9 1.6
 -6 12 -6 7.6 2.1
 -6 12 -6 5.4 1
 -6 12 -6 6.2 1.5
 6 -12 6 4.5 0.8
 6 -12 6 4.1 2
 -7 12 -6 14 3.5
 -7 12 -6 12.5 1.6
 -7 12 -6 10.6 2.1
 7 -12 6 14.2 3.2
 7 -12 6 15.1 1.5
 11 11 -6 1.7 1.1
 11 11 -6 -1.3 1.6
 -11 -11 6 0 2.4
 -11 -11 6 -0.3 1.8
 -11 -11 6 1.5 1.3
 10 11 -6 1.9 1.5
 -10 -11 6 -0.9 1.5
 -10 -11 6 -1 1.2
 -10 -11 6 0.1 0.8
 9 11 -6 0.5 1.4
 -9 -11 6 1.2 0.7
 -9 -11 6 1.6 1.2
 -9 -11 6 2.1 1.4
 8 11 -6 0.9 1.5
 -8 -11 6 0.8 1.1
 -8 -11 6 0 1.2
 -8 -11 6 0.6 0.5
 7 11 -6 5.3 2.1
 -7 -11 6 2.8 1.6
 -7 -11 6 3.4 1.5
 -7 -11 6 2.6 0.7
 6 11 -6 1.9 1.4
 -6 -11 6 -0.1 0.8
 -6 -11 6 0.4 0.5
 -6 -11 6 0 1
 5 11 -6 -0.2 1
 -5 -11 6 0.5 0.9
 -5 -11 6 0.1 0.5
 -5 -11 6 -0.2 0.7
 4 11 -6 0.6 1.1
 4 11 -6 0.2 1
 -4 -11 6 0.4 0.9
 3 11 -6 -0.4 0.8
 3 11 -6 0.5 0.3
 3 11 -6 -0.2 0.9
 -3 -11 6 0.5 0.7
 -1 11 -6 11 1.2
 -1 11 -6 11.5 1.8
 1 -11 6 14.1 1.6
 1 -11 6 9 2.1
 -2 11 -6 1.4 0.9
 2 -11 6 2.9 0.8
 2 -11 6 4.8 1.6
 -3 11 -6 0.7 0.7
 -3 11 -6 0.8 0.5
 3 -11 6 2.2 1.5
 3 -11 6 0.8 0.6
 -4 11 -6 12.6 2.3
 -4 11 -6 15.4 1.6
 4 -11 6 19.5 1.6
 4 -11 6 16.3 1.9
 4 -11 6 14.7 2.5
 -5 11 -6 0.4 0.8
 -5 11 -6 0.8 0.5
 5 -11 6 1.1 0.7
 5 -11 6 2 1.5
 5 -11 6 0.5 0.5
 -6 11 -6 2.4 1.3
 -6 11 -6 2.3 1
 -6 11 -6 1.6 0.6
 6 -11 6 0.9 1.6
 6 -11 6 0.5 0.5
 -7 11 -6 0.3 1.2
 -7 11 -6 2.4 0.8
 -7 11 -6 1.2 0.8
 7 -11 6 0.5 2.2
 7 -11 6 1.4 0.6
 -8 11 -6 2.1 1
 -8 11 -6 1 1.6
 -8 11 -6 1.3 0.7
 8 -11 6 -1.9 1.4
 8 -11 6 1.2 0.6
 11 10 -6 17.2 3.5
 11 10 -6 12.5 2.1
 -11 -10 6 9.9 3.1
 -11 -10 6 15.4 3.1
 10 10 -6 2 1.8
 -10 -10 6 2.8 1.8
 -10 -10 6 2 1.5
 -10 -10 6 1.8 0.9
 9 10 -6 3 1.9
 -9 -10 6 0.7 0.7
 -9 -10 6 4 1.6
 -9 -10 6 1.6 1.5
 8 10 -6 0.1 1.5
 -8 -10 6 2.2 1.5
 -8 -10 6 1.2 1
 -8 -10 6 1.4 0.7
 -7 -10 6 27.1 4
 -7 -10 6 24 3.1
 -7 -10 6 23.2 2.1
 6 10 -6 26.5 3.5
 -6 -10 6 26.8 2.3
 -6 -10 6 28.1 3.3
 -6 -10 6 26.5 3.2
 5 10 -6 6.4 1.9
 -5 -10 6 5.3 0.8
 -5 -10 6 5.8 1.7
 -5 -10 6 4.1 1.3
 4 10 -6 37.1 3.9
 -4 -10 6 35.3 3.6
 3 10 -6 79.29 6.5
 3 10 -6 74.59 5.5
 3 10 -6 58.19 6.3
 -3 -10 6 86.59 6.3
 2 10 -6 25.2 2.9
 2 10 -6 26.7 3.1
 2 10 -6 26 2.2
 -2 -10 6 31.1 2.8
 1 10 -6 16.1 2.3
 1 10 -6 21 2.4
 1 10 -6 20 1.6
 -1 -10 6 17.9 2.1
 0 10 -6 17.4 1.6
 0 10 -6 19.7 2.4
 0 -10 6 18.5 2
 -1 10 -6 5.9 0.7
 -1 10 -6 7.1 1.5
 1 -10 6 5.5 1
 1 -10 6 2 1.4
 -2 10 -6 0 0.3
 -2 10 -6 0 0.7
 2 -10 6 4.5 1.5
 2 -10 6 0.1 0.4
 -3 10 -6 7.3 1.4
 -3 10 -6 7.3 0.9
 3 -10 6 6.7 1.1
 3 -10 6 3.9 1.4
 3 -10 6 7.4 0.9
 -4 10 -6 79.39 6
 -4 10 -6 80.39 6.5
 4 -10 6 77.99 5.9
 4 -10 6 81.89 6.1
 -5 10 -6 0.3 0.4
 -5 10 -6 0.7 0.9
 5 -10 6 2.1 1.4
 5 -10 6 0.6 0.5
 5 -10 6 1.1 0.5
 -6 10 -6 59.19 4.9
 -6 10 -6 53.49 4.5
 -6 10 -6 54.59 5.5
 6 -10 6 57.79 4.4
 -7 10 -6 3.3 1.1
 -7 10 -6 3.5 0.9
 -7 10 -6 2 1.4
 7 -10 6 3.3 0.7
 7 -10 6 2 1.5
 -8 10 -6 2.8 1.1
 -8 10 -6 2.9 1.8
 -8 10 -6 3 0.9
 8 -10 6 2.3 1.6
 8 -10 6 3.2 0.7
 -9 10 -6 10.9 2.9
 -9 10 -6 12.1 2
 -9 10 -6 9.2 1.7
 -12 -9 6 2 1.8
 11 9 -6 4.4 2.6
 11 9 -6 3.9 1.2
 -11 -9 6 4.1 2
 -11 -9 6 1.6 1.9
 -11 -9 6 2.4 1.3
 10 9 -6 -0.5 1.3
 -10 -9 6 2.2 1.6
 -10 -9 6 -1.3 1
 -10 -9 6 0.7 0.9
 9 9 -6 -0.8 1.1
 -9 -9 6 0.6 0.7
 -9 -9 6 0.6 1.1
 -9 -9 6 -1.2 1.1
 8 9 -6 1.8 1.4
 -8 -9 6 1.4 1.3
 -8 -9 6 0.4 0.6
 -8 -9 6 1.5 1.2
 7 9 -6 -0.6 1
 -7 -9 6 -0.1 1
 -7 -9 6 0.5 0.5
 -7 -9 6 0.6 1.1
 6 9 -6 7.5 1.9
 -6 -9 6 5.2 1.5
 -6 -9 6 5.9 1.7
 -6 -9 6 7.1 1
 5 9 -6 0.6 0.9
 -5 -9 6 -0.2 0.7
 -5 -9 6 0.2 0.4
 -5 -9 6 -0.4 0.7
 4 9 -6 4.9 1.4
 4 9 -6 3.5 1.3
 -4 -9 6 5.9 1.4
 -4 -9 6 3.9 1.2
 3 9 -6 9.3 1.8
 3 9 -6 9.3 1.7
 3 9 -6 7.8 0.9
 -3 -9 6 10.2 1.6
 2 9 -6 0.6 0.7
 2 9 -6 0.9 0.3
 2 9 -6 1.8 1
 -2 -9 6 0.3 0.6
 1 9 -6 17.9 2.4
 1 9 -6 19.9 1.7
 1 9 -6 20.1 2.3
 -1 -9 6 22.7 2.2
 0 9 -6 14.8 2.1
 0 9 -6 14 1.4
 0 -9 6 15 1.8
 0 -9 6 23.6 2.6
 -2 9 -6 4.1 1.1
 -2 9 -6 3.8 0.6
 2 -9 6 5.6 0.7
 2 -9 6 3.4 0.9
 -3 9 -6 32.1 3.1
 -3 9 -6 32.6 2.7
 3 -9 6 36.3 2.9
 3 -9 6 34.6 2.7
 -4 9 -6 3.9 1
 -4 9 -6 2.9 0.6
 4 -9 6 2.6 0.6
 4 -9 6 3 0.7
 -5 9 -6 0.8 0.7
 -5 9 -6 1 0.5
 5 -9 6 2.3 0.7
 5 -9 6 2.3 0.6
 5 -9 6 0.9 1.3
 -6 9 -6 15 2.5
 -6 9 -6 14.8 1.9
 -6 9 -6 16 1.7
 6 -9 6 13.5 2.5
 6 -9 6 16.9 1.5
 -7 9 -6 2 1.4
 -7 9 -6 0.7 0.5
 7 -9 6 0.6 1.3
 7 -9 6 -0.2 0.4
 -8 9 -6 2.4 1
 -8 9 -6 2 1.5
 -8 9 -6 2.8 0.9
 8 -9 6 1.7 0.6
 8 -9 6 2.1 1.5
 -9 9 -6 0.8 0.9
 -9 9 -6 3.2 1.8
 -9 9 -6 0.9 0.7
 9 -9 6 1.1 0.6
 9 -9 6 0.8 1.4
 12 8 -6 10.5 1.7
 12 8 -6 11 2.7
 -12 -8 6 7.5 2.6
 -12 -8 6 7.9 2.7
 11 8 -6 3.7 1.1
 11 8 -6 2.6 1.6
 -11 -8 6 3.4 2
 -11 -8 6 1.8 1.5
 10 8 -6 14 1.8
 10 8 -6 14.8 2.9
 -10 -8 6 11 2.4
 -10 -8 6 11.1 2.8
 9 8 -6 21.5 3.3
 -9 -8 6 18.9 2.8
 -9 -8 6 16.2 1.9
 -9 -8 6 23.9 3.4
 8 8 -6 5.4 1.9
 -8 -8 6 4.9 1.7
 -8 -8 6 6 1.1
 -8 -8 6 16 2.7
 7 8 -6 28.4 3.5
 -7 -8 6 25.7 3.2
 -7 -8 6 26.2 2.3
 -7 -8 6 21.8 3.3
 6 8 -6 7.2 2
 -6 -8 6 10.3 1.9
 -6 -8 6 9.9 1.9
 -6 -8 6 7.4 1
 5 8 -6 1.6 0.9
 -5 -8 6 3.8 1.4
 -5 -8 6 1.3 0.5
 -5 -8 6 1 0.9
 4 8 -6 49.4 4.5
 -4 -8 6 42.9 4.2
 -4 -8 6 50.89 4.4
 3 8 -6 8.3 1.7
 3 8 -6 9 1.7
 -3 -8 6 12.3 1.6
 2 8 -6 4.2 1.1
 2 8 -6 1.9 1
 2 8 -6 3.1 0.5
 -2 -8 6 6 1.1
 1 8 -6 185.18 13.6
 1 8 -6 161.98 13.7
 1 8 -6 185.48 13
 -1 -8 6 208.08 13.6
 0 8 -6 13 1.2
 0 8 -6 11.4 1.8
 0 -8 6 15.8 1.6
 -1 8 -6 94.99 7.1
 -1 8 -6 95.29 7.6
 1 -8 6 104.39 7.4
 1 -8 6 99.59 7.1
 -2 8 -6 33.7 2.7
 -2 8 -6 34.9 3.1
 2 -8 6 32.3 2.8
 2 -8 6 35.1 2.7
 -3 8 -6 12.5 1.6
 -3 8 -6 10.5 1.1
 3 -8 6 8.1 2.1
 3 -8 6 12.9 1.3
 3 -8 6 11.1 1.1
 -4 8 -6 1.9 0.8
 -4 8 -6 2.6 0.6
 4 -8 6 5.2 0.7
 4 -8 6 3.6 1.4
 4 -8 6 4.6 0.8
 -5 8 -6 18.2 2.5
 -5 8 -6 19.6 2.1
 -5 8 -6 20.4 1.9
 5 -8 6 22.1 2.7
 5 -8 6 22.4 2
 5 -8 6 22.1 1.8
 -6 8 -6 62.29 5
 -6 8 -6 61.29 4.7
 -6 8 -6 53.99 5.5
 6 -8 6 63.99 4.6
 6 -8 6 57.79 5.3
 -7 8 -6 25.7 2.6
 -7 8 -6 23.6 2.4
 -7 8 -6 26.2 3.4
 7 -8 6 28.3 3.3
 7 -8 6 30.4 2.4
 -8 8 -6 26.2 3.6
 -8 8 -6 27.5 2.6
 8 -8 6 23.4 3.2
 8 -8 6 28.8 2.4
 -9 8 -6 1.3 1.6
 -9 8 -6 0.1 0.7
 -9 8 -6 -0.6 0.6
 9 -8 6 -0.7 1.1
 9 -8 6 0 0.4
 -10 8 -6 25.6 2.8
 -10 8 -6 26.4 4.4
 -10 8 -6 27.1 2.9
 10 -8 6 25.6 2.4
 12 7 -6 -0.2 1.5
 12 7 -6 1.4 0.8
 -12 -7 6 0.3 1.5
 -12 -7 6 1.6 2.2
 11 7 -6 0.6 0.8
 11 7 -6 -0.1 1.4
 -11 -7 6 -0.6 1.2
 -11 -7 6 1.9 1.8
 -11 -7 6 1.4 1.4
 10 7 -6 -1.4 1.1
 10 7 -6 -0.5 0.6
 -10 -7 6 0 1.1
 -10 -7 6 1.6 1
 -10 -7 6 1 1.4
 9 7 -6 8.4 2.2
 -9 -7 6 3.2 1.5
 -9 -7 6 6.4 2
 -9 -7 6 1.9 0.8
 -8 -7 6 8.6 2.1
 -8 -7 6 10.2 3.6
 -8 -7 6 9.2 1.3
 7 7 -6 0.3 1.1
 -7 -7 6 0.5 0.9
 -7 -7 6 0.3 0.9
 -7 -7 6 0.4 0.5
 6 7 -6 28.7 3.4
 -6 -7 6 23.3 3.1
 -6 -7 6 28.1 2.4
 -6 -7 6 30.5 3.3
 5 7 -6 1.5 1
 -5 -7 6 1.3 1
 -5 -7 6 2.6 1.1
 -5 -7 6 2.3 0.6
 4 7 -6 8.4 1.7
 -4 -7 6 7.5 1.5
 -4 -7 6 5.3 1.4
 -4 -7 6 7.1 0.9
 3 7 -6 -0.1 0.8
 3 7 -6 1.3 0.9
 -3 -7 6 0.9 0.7
 -3 -7 6 0.6 0.8
 2 7 -6 13.2 1.8
 2 7 -6 12.3 1.9
 2 7 -6 15 1.2
 -2 -7 6 16.4 1.9
 1 7 -6 8.6 1.5
 1 7 -6 8 0.8
 1 7 -6 8.7 1.4
 -1 -7 6 8.3 1.3
 0 7 -6 26.7 2.7
 0 7 -6 27.3 2.1
 0 -7 6 27.6 2.5
 -1 7 -6 0 0.6
 1 -7 6 8.5 1.8
 1 -7 6 0.3 0.4
 -2 7 -6 0.5 0.5
 -2 7 -6 0.3 0.3
 2 -7 6 5.5 1.5
 2 -7 6 0.1 0.3
 2 -7 6 0.7 0.4
 -3 7 -6 1 0.4
 -3 7 -6 0.4 0.5
 3 -7 6 1.1 0.4
 3 -7 6 0 1.1
 3 -7 6 1.4 0.5
 -4 7 -6 -0.5 0.4
 -4 7 -6 -0.1 0.3
 4 -7 6 -0.3 0.3
 4 -7 6 0.2 0.3
 4 -7 6 0 1.1
 -5 7 -6 9.9 1.2
 -5 7 -6 9.7 1.3
 -5 7 -6 12.4 1.9
 5 -7 6 11.4 1.1
 5 -7 6 9.5 1.9
 5 -7 6 10.4 1.2
 -6 7 -6 6.4 2.3
 -6 7 -6 4.7 1
 -6 7 -6 4.2 0.8
 6 -7 6 7.2 2
 6 -7 6 3.3 0.7
 -7 7 -6 8.9 2.1
 -7 7 -6 6.2 1.1
 -7 7 -6 3.9 1
 7 -7 6 7 1.7
 7 -7 6 5.8 0.9
 -8 7 -6 2.1 1.3
 -8 7 -6 0.8 0.6
 -8 7 -6 -0.2 0.5
 8 -7 6 -0.4 1
 8 -7 6 0.3 0.4
 -9 7 -6 0.9 1.3
 -9 7 -6 0 0.6
 9 -7 6 -0.3 1.1
 9 -7 6 0.9 0.6
 -10 7 -6 1.3 1.8
 -10 7 -6 2.6 1
 -10 7 -6 1.6 0.9
 10 -7 6 3.6 1.6
 10 -7 6 2 0.7
 12 6 -6 3 0.9
 12 6 -6 2.6 1.8
 -12 -6 6 4.6 2.3
 -12 -6 6 1.6 1.8
 -12 -6 6 2.9 1.7
 11 6 -6 0.6 0.7
 11 6 -6 1.7 1.5
 -11 -6 6 0.8 1.4
 -11 -6 6 1.5 1.4
 -11 -6 6 -0.4 1.4
 10 6 -6 4.5 1.8
 -10 -6 6 0.8 1
 -10 -6 6 4.1 1.5
 -10 -6 6 6.8 2.3
 9 6 -6 7.3 1.3
 9 6 -6 5.6 1.8
 -9 -6 6 5.7 1.8
 -9 -6 6 6.7 2.1
 -9 -6 6 4.8 1.1
 8 6 -6 211.68 14.9
 -8 -6 6 151.08 14.4
 -8 -6 6 195.48 13.7
 -8 -6 6 196.98 15
 -8 -6 6 194.38 13.7
 7 6 -6 0.5 0.9
 -7 -6 6 0.5 0.9
 -7 -6 6 0.6 0.5
 -7 -6 6 0.2 1
 6 6 -6 325.57 23.9
 -6 -6 6 275.77 23.6
 -6 -6 6 326.27 23.9
 -6 -6 6 363.76 22.9
 5 6 -6 8.2 1.8
 -5 -6 6 6.3 1.6
 -5 -6 6 7.7 1
 -5 -6 6 13.4 1.9
 4 6 -6 353.36 25.3
 -4 -6 6 315.07 25.2
 -4 -6 6 362.26 24.6
 -4 -6 6 373.96 25.2
 3 6 -6 5.5 1.2
 -3 -6 6 7 1.3
 -3 -6 6 5.1 1.2
 2 6 -6 59.59 4.3
 2 6 -6 58.49 4.9
 -2 -6 6 60.69 4.9
 1 6 -6 4.9 1
 1 6 -6 4.5 1.1
 1 6 -6 4.5 0.5
 -1 -6 6 4.1 1
 0 6 -6 92.19 7.7
 0 6 -6 101.29 7.2
 0 -6 6 110.99 7.6
 -1 6 -6 1 0.7
 -1 6 -6 0.2 0.2
 1 -6 6 -0.2 1.3
 1 -6 6 0.2 0.4
 1 -6 6 0.1 0.2
 -2 6 -6 13.1 1.2
 -2 6 -6 14.8 1.6
 2 -6 6 13.7 1.2
 2 -6 6 14.1 1.4
 -3 6 -6 53.19 4
 -3 6 -6 53.99 4.2
 3 -6 6 53.69 4
 3 -6 6 51.39 3.9
 -4 6 -6 1.8 0.6
 -4 6 -6 1.4 0.5
 4 -6 6 1.8 0.4
 4 -6 6 1.5 0.5
 4 -6 6 1.9 1.3
 -5 6 -6 9.6 1.2
 -5 6 -6 10.1 1.7
 -5 6 -6 9.2 1.1
 5 -6 6 8.5 1
 5 -6 6 11.2 1.9
 -6 6 -6 2 0.6
 -6 6 -6 2.7 0.7
 -6 6 -6 3.8 1.3
 6 -6 6 2.2 0.5
 6 -6 6 2.3 2.1
 -7 6 -6 7.6 2
 -7 6 -6 7.9 1.2
 -7 6 -6 9.1 1.3
 7 -6 6 9.3 1.8
 -8 6 -6 -0.3 0.5
 -8 6 -6 0.2 0.9
 -8 6 -6 0.1 0.5
 8 -6 6 0 0.4
 8 -6 6 0.1 0.9
 -9 6 -6 23 3.6
 -9 6 -6 21.7 2.3
 -9 6 -6 24.3 2.4
 9 -6 6 22.5 2.8
 9 -6 6 20.9 2
 -10 6 -6 15.1 1.9
 -10 6 -6 7.4 3
 -10 6 -6 14.5 2.4
 10 -6 6 12.3 1.4
 10 -6 6 11.5 2.5
 12 5 -6 1.7 0.9
 12 5 -6 0.9 1.8
 12 5 -6 2.5 0.9
 -12 -5 6 5.8 2.2
 -12 -5 6 -0.6 1.2
 -12 -5 6 3.7 2.3
 11 5 -6 0.3 0.6
 11 5 -6 1 1.3
 11 5 -6 -0.4 0.6
 -11 -5 6 -0.6 1.6
 -11 -5 6 -0.5 1.3
 -11 -5 6 0.4 1.1
 10 5 -6 0.3 0.5
 10 5 -6 0.7 1.2
 -10 -5 6 1.2 1.5
 -10 -5 6 -0.2 0.9
 -10 -5 6 -0.7 0.9
 9 5 -6 7.9 1.1
 9 5 -6 9.5 1.3
 9 5 -6 7.8 2
 -9 -5 6 5.3 1.3
 -9 -5 6 5.6 1.8
 -9 -5 6 10.4 2.6
 8 5 -6 2 0.7
 8 5 -6 0.3 0.9
 -8 -5 6 3.7 1.4
 -8 -5 6 1.8 0.8
 -8 -5 6 1.2 0.9
 7 5 -6 27.9 3.3
 -7 -5 6 32.7 2.6
 -7 -5 6 25 3.5
 -7 -5 6 25 3.5
 6 5 -6 15.2 2.1
 -6 -5 6 11.5 2
 -6 -5 6 10.4 1.2
 -6 -5 6 6.2 1.7
 5 5 -6 3.9 1.3
 -5 -5 6 2.7 1
 -5 -5 6 2.6 1.1
 -5 -5 6 2.9 0.6
 4 5 -6 0.7 0.7
 -4 -5 6 1.8 0.5
 -4 -5 6 3.1 1.1
 -4 -5 6 1.4 0.9
 3 5 -6 24.4 2.5
 -3 -5 6 25.6 2.5
 -3 -5 6 22 2.5
 2 5 -6 16.2 1.2
 2 5 -6 10.8 1.8
 2 5 -6 15.2 1.8
 -2 -5 6 14.7 1.8
 1 5 -6 15.4 2
 1 5 -6 19.2 1.9
 1 5 -6 20.4 1.5
 -1 -5 6 19.6 2
 0 5 -6 35.4 2.6
 0 5 -6 29.5 3
 0 -5 6 34.1 2.6
 0 -5 6 39.9 3
 -1 5 -6 1.5 0.4
 -1 5 -6 1.7 0.7
 1 -5 6 0.8 0.5
 1 -5 6 1.7 0.4
 -2 5 -6 2.9 0.5
 -2 5 -6 3.6 0.8
 2 -5 6 -0.4 1.3
 2 -5 6 4.5 0.7
 2 -5 6 3.4 0.5
 -3 5 -6 0 0.2
 -3 5 -6 0.4 0.4
 3 -5 6 0 0.2
 3 -5 6 0.2 0.3
 3 -5 6 1.3 1.1
 -4 5 -6 0.5 0.4
 -4 5 -6 0.6 0.4
 -4 5 -6 0.4 0.6
 4 -5 6 0.8 1.1
 4 -5 6 0.2 0.3
 4 -5 6 0.6 0.3
 -5 5 -6 2.6 1
 -5 5 -6 3.6 0.7
 -5 5 -6 3.5 0.7
 5 -5 6 4.1 1.5
 5 -5 6 3.1 0.6
 -6 5 -6 0 0.4
 -6 5 -6 0 0.8
 -6 5 -6 -0.4 0.4
 6 -5 6 0.4 0.3
 6 -5 6 0.2 1
 -7 5 -6 1.2 1.1
 -7 5 -6 2 0.6
 -7 5 -6 1.3 0.6
 7 -5 6 1.9 0.6
 7 -5 6 2.3 1.2
 -8 5 -6 0.6 1.2
 -8 5 -6 1.4 0.6
 -8 5 -6 1.8 0.7
 8 -5 6 1.6 0.6
 8 -5 6 3.1 1.3
 -9 5 -6 -0.6 0.5
 -9 5 -6 0.7 0.7
 -9 5 -6 0.9 1.2
 9 -5 6 0.3 1
 9 -5 6 0.4 0.5
 -10 5 -6 1.6 0.9
 -10 5 -6 0.3 1.6
 -10 5 -6 0.6 0.7
 10 -5 6 1.4 0.6
 10 -5 6 0.5 1.2
 -11 5 -6 -1.9 1.9
 -11 5 -6 0.1 0.8
 -11 5 -6 0.6 1
 11 -5 6 -0.5 1
 11 -5 6 0.7 0.6
 12 4 -6 1.6 0.8
 12 4 -6 0.7 0.6
 12 4 -6 1.8 1.7
 -12 -4 6 0.5 2.1
 -12 -4 6 0.9 1.8
 -12 -4 6 3.2 1.9
 11 4 -6 1.1 0.7
 11 4 -6 0.2 0.6
 11 4 -6 1.4 1.4
 -11 -4 6 -0.4 1.5
 -11 -4 6 0.6 1.4
 -11 -4 6 0.7 1.3
 10 4 -6 6.6 1.1
 10 4 -6 7.3 2.2
 10 4 -6 6.1 1.1
 -10 -4 6 6.6 2.3
 -10 -4 6 5.7 1.8
 9 4 -6 2.1 0.7
 9 4 -6 2.7 0.7
 9 4 -6 2.5 1.3
 -9 -4 6 0.3 0.8
 -9 -4 6 2.2 1.5
 8 4 -6 0.1 0.5
 8 4 -6 0.9 0.9
 8 4 -6 1.1 0.6
 -8 -4 6 1 1.2
 -8 -4 6 0.2 0.7
 7 4 -6 8.6 1.1
 7 4 -6 8.3 1.9
 -7 -4 6 9.9 2.2
 -7 -4 6 9.6 1.2
 6 4 -6 14.5 1.4
 6 4 -6 12.1 2
 -6 -4 6 12.4 2.2
 -6 -4 6 12.5 1.4
 5 4 -6 75.79 6.2
 -5 -4 6 78.39 6.3
 -5 -4 6 77.09 5.5
 -5 -4 6 64.89 6.1
 4 4 -6 325.57 22.2
 -4 -4 6 329.27 22.2
 -4 -4 6 322.27 21.6
 -4 -4 6 254.67 22.1
 3 4 -6 12.4 2
 -3 -4 6 12.5 1.8
 -3 -4 6 15.2 1.4
 -3 -4 6 19 1.9
 2 4 -6 56.59 4
 2 4 -6 55.19 4.4
 -2 -4 6 50.29 4.5
 -2 -4 6 58.79 4.4
 1 4 -6 9.3 1.4
 1 4 -6 11 1.3
 1 4 -6 11.1 0.9
 -1 -4 6 13.8 1.5
 0 4 -6 147.49 10.1
 0 4 -6 129.09 10.7
 0 -4 6 144.39 10.1
 0 -4 6 153.98 10.5
 -1 4 -6 34.6 2.6
 -1 4 -6 34.4 3.1
 1 -4 6 37 2.8
 1 -4 6 34.3 2.6
 -2 4 -6 76.79 5.8
 2 -4 6 84.69 5.9
 2 -4 6 79.69 5.7
 -3 4 -6 1.1 0.4
 -3 4 -6 1.4 0.5
 3 -4 6 1.5 0.4
 3 -4 6 1.5 0.4
 3 -4 6 3 1.3
 -4 4 -6 119.39 8.6
 -4 4 -6 117.89 8.5
 -4 4 -6 115.99 9.1
 4 -4 6 112.79 8.5
 4 -4 6 123.79 8.5
 4 -4 6 123.49 9
 -5 4 -6 166.48 12.2
 -5 4 -6 165.98 11.5
 -5 4 -6 160.48 11.5
 5 -4 6 153.58 11.4
 5 -4 6 158.18 11.9
 -6 4 -6 4.8 0.8
 -6 4 -6 2.5 1.3
 -6 4 -6 4.5 0.8
 6 -4 6 6.5 1.7
 6 -4 6 4.3 0.7
 -7 4 -6 19.8 2
 -7 4 -6 21.3 2
 -7 4 -6 22.4 3
 7 -4 6 27.7 3.5
 7 -4 6 21.5 1.9
 -8 4 -6 0.6 0.6
 -8 4 -6 -0.2 0.4
 -8 4 -6 0.2 1
 8 -4 6 0.2 0.4
 8 -4 6 0 0.9
 -9 4 -6 20.8 2.2
 -9 4 -6 14.6 3.2
 -9 4 -6 18.3 1.9
 9 -4 6 19.8 1.8
 9 -4 6 18.3 2.4
 -10 4 -6 2.6 0.8
 -10 4 -6 -0.6 0.7
 -10 4 -6 3.3 1.8
 10 -4 6 2.3 0.7
 10 -4 6 1.7 1.2
 -11 4 -6 7.6 2.8
 -11 4 -6 11.1 1.5
 -11 4 -6 8.4 1.7
 11 -4 6 12.4 1.4
 11 -4 6 10.6 1.9
 12 3 -6 0.4 0.6
 12 3 -6 0.2 0.7
 -12 -3 6 -0.9 1.9
 -12 -3 6 2.1 1.9
 11 3 -6 -0.6 0.5
 11 3 -6 -0.2 0.5
 11 3 -6 0.3 1
 -11 -3 6 3.1 2
 -11 -3 6 4.6 1.6
 10 3 -6 1.2 0.5
 10 3 -6 0 0.5
 10 3 -6 0.6 1.1
 -10 -3 6 -0.9 1.3
 -10 -3 6 -0.5 1.1
 9 3 -6 2.2 0.6
 9 3 -6 2 1.4
 9 3 -6 2.6 0.8
 -9 -3 6 1.5 0.9
 -9 -3 6 1.8 1.3
 8 3 -6 1.5 0.7
 8 3 -6 1.7 0.6
 8 3 -6 0.4 1
 -8 -3 6 2.5 1.3
 -8 -3 6 0.8 0.7
 7 3 -6 1.6 0.6
 7 3 -6 5.3 1.6
 7 3 -6 0.9 0.5
 -7 -3 6 0.3 0.8
 -7 -3 6 1.4 0.7
 6 3 -6 8.7 1.7
 6 3 -6 9.9 1.1
 -6 -3 6 9.1 1.2
 -6 -3 6 10.5 1.9
 5 3 -6 1 0.5
 5 3 -6 1.9 1
 -5 -3 6 0.5 0.8
 -5 -3 6 1.3 0.5
 4 3 -6 2.9 1
 -4 -3 6 1.8 1
 -4 -3 6 3.2 0.6
 3 3 -6 1.1 0.7
 -3 -3 6 1.8 0.5
 2 3 -6 -0.3 0.4
 -2 -3 6 0.5 0.4
 -2 -3 6 -0.3 0.4
 1 3 -6 13.5 1
 1 3 -6 12.4 1.2
 1 3 -6 9.7 1.4
 -1 -3 6 12 1.6
 0 3 -6 20.6 1.6
 0 3 -6 17.4 1.9
 0 -3 6 19.1 1.8
 0 -3 6 22 1.5
 -1 3 -6 10.7 1.2
 -1 3 -6 10.6 0.9
 1 -3 6 10.6 1.1
 1 -3 6 10.9 0.9
 -2 3 -6 1 0.3
 -2 3 -6 1.3 0.4
 2 -3 6 0.5 0.3
 2 -3 6 1.4 0.4
 2 -3 6 -0.3 1.1
 -3 3 -6 2 0.5
 -3 3 -6 1.3 0.4
 -3 3 -6 0.9 0.5
 3 -3 6 2.8 1.4
 3 -3 6 1.4 0.4
 3 -3 6 1.1 0.3
 -4 3 -6 8.2 1.4
 -4 3 -6 9.7 1
 -4 3 -6 8.7 1
 4 -3 6 10.3 1.7
 4 -3 6 10.1 0.9
 -5 3 -6 33.7 3.5
 -5 3 -6 37.6 2.9
 -5 3 -6 33.7 2.9
 5 -3 6 38.9 3.4
 5 -3 6 38.8 2.9
 -6 3 -6 0.4 0.4
 -6 3 -6 1.3 0.4
 -6 3 -6 0.9 0.9
 6 -3 6 2.4 1.2
 6 -3 6 1.3 0.4
 -7 3 -6 49.3 4
 -7 3 -6 51.19 5
 -7 3 -6 47.4 3.8
 7 -3 6 54.39 3.9
 7 -3 6 50.19 4.4
 -8 3 -6 -0.9 0.9
 -8 3 -6 0.2 0.4
 -8 3 -6 0.5 0.7
 8 -3 6 1.8 1
 8 -3 6 1.6 0.6
 -9 3 -6 0.5 0.5
 -9 3 -6 2.1 1.2
 -9 3 -6 -0.6 0.5
 9 -3 6 -0.1 0.4
 9 -3 6 0.7 0.9
 -10 3 -6 5.7 1.4
 -10 3 -6 4.9 2.1
 -10 3 -6 6.8 1.1
 10 -3 6 9 1.9
 10 -3 6 8.4 1.1
 -11 3 -6 1 1
 -11 3 -6 1.4 2.1
 -11 3 -6 0.3 0.5
 11 -3 6 0.3 0.6
 11 -3 6 -0.1 0.9
 12 2 -6 2.3 1
 12 2 -6 4.4 0.8
 -12 -2 6 -0.1 2.1
 -12 -2 6 4.6 2.4
 11 2 -6 26.9 2.6
 11 2 -6 24.6 2.3
 -11 -2 6 24.3 4
 10 2 -6 7.2 1.2
 10 2 -6 6.5 0.9
 -10 -2 6 2.1 1.4
 -10 -2 6 4.5 1.8
 9 2 -6 10.5 1.2
 9 2 -6 9 2.1
 9 2 -6 10.2 1.4
 -9 -2 6 13.8 2.8
 8 2 -6 0 0.3
 8 2 -6 -0.3 0.4
 8 2 -6 0.3 0.9
 -8 -2 6 -0.3 0.9
 -8 -2 6 0.2 0.7
 7 2 -6 62.39 4.5
 7 2 -6 66.79 5.4
 7 2 -6 54.69 4.5
 -7 -2 6 63.29 5.6
 -7 -2 6 54.99 4.6
 6 2 -6 0.1 0.7
 6 2 -6 1.6 0.5
 6 2 -6 1.5 0.5
 -6 -2 6 1.3 1
 -6 -2 6 1.5 0.6
 5 2 -6 11.7 1.2
 5 2 -6 15 1.8
 -5 -2 6 12.3 1.3
 -5 -2 6 13.7 2
 4 2 -6 12.9 1.3
 4 2 -6 12.7 1.7
 -4 -2 6 13.8 1.9
 -4 -2 6 14.2 1.3
 3 2 -6 203.48 14.7
 -3 -2 6 215.58 14.8
 -3 -2 6 195.58 14.3
 2 2 -6 1318.87 91.49
 -2 -2 6 1324.37 91.59
 1 2 -6 274.97 19.2
 1 2 -6 280.57 19.3
 -1 -2 6 274.67 19.3
 -1 -2 6 277.57 19.2
 0 2 -6 39.7 3.8
 0 2 -6 55.59 3.6
 0 -2 6 49 3.8
 0 -2 6 52.19 3.6
 -1 2 -6 114.59 8.8
 1 -2 6 135.39 8.7
 1 -2 6 117.79 8.6
 -2 2 -6 475.75 32.8
 -2 2 -6 478.35 32.8
 -2 2 -6 477.65 33
 2 -2 6 470.05 32.8
 2 -2 6 461.75 32.8
 -3 2 -6 6.7 0.7
 -3 2 -6 6.5 1.1
 -3 2 -6 6.8 0.8
 3 -2 6 10.8 1.9
 3 -2 6 7.1 0.7
 3 -2 6 6.2 0.7
 -4 2 -6 5.9 0.8
 -4 2 -6 5.6 0.7
 -4 2 -6 7.1 1.3
 4 -2 6 6.3 0.7
 4 -2 6 6.5 1.4
 -5 2 -6 3.5 1.1
 -5 2 -6 3.5 0.7
 -5 2 -6 3.3 0.5
 5 -2 6 4.6 1.2
 5 -2 6 3.9 0.6
 -6 2 -6 438.36 33
 -6 2 -6 471.55 32.2
 -6 2 -6 456.15 32
 6 -2 6 458.35 32.1
 6 -2 6 475.75 32.5
 -7 2 -6 2.7 1.3
 -7 2 -6 3.2 0.6
 -7 2 -6 2.5 2.1
 -7 2 -6 3.8 0.8
 7 -2 6 4 0.7
 7 -2 6 3 1.1
 -8 2 -6 238.88 17.2
 -8 2 -6 228.28 18.4
 -8 2 -6 233.88 16.9
 8 -2 6 241.08 17
 8 -2 6 255.47 17.7
 -9 2 -6 19.8 3.3
 -9 2 -6 19 1.8
 -9 2 -6 16.9 2.1
 9 -2 6 20.7 2.4
 9 -2 6 21.6 1.9
 -10 2 -6 1 0.5
 -10 2 -6 -0.7 0.7
 -10 2 -6 2 1.7
 10 -2 6 0.9 1
 10 -2 6 0.2 0.4
 -11 2 -6 0.1 0.5
 -11 2 -6 1.5 3
 11 -2 6 -0.1 0.7
 11 -2 6 -0.8 0.5
 -12 2 -6 0.7 0.6
 12 -2 6 0.8 0.8
 12 1 -6 0.6 0.5
 12 1 -6 -0.3 0.7
 -12 -1 6 -2.9 1.7
 -12 -1 6 2.1 2.1
 11 1 -6 0.2 0.7
 11 1 -6 -0.2 0.4
 -11 -1 6 0.1 1.6
 -11 -1 6 7 2
 10 1 -6 7.1 1
 10 1 -6 9.3 1.4
 -10 -1 6 10.3 2.6
 9 1 -6 -0.1 0.5
 9 1 -6 0 0.4
 -9 -1 6 -0.6 1
 8 1 -6 2.5 0.5
 8 1 -6 2.6 0.7
 8 1 -6 0.9 1
 -8 -1 6 4 1.5
 -8 -1 6 1.8 0.9
 7 1 -6 1 0.6
 7 1 -6 1 0.8
 7 1 -6 1.1 0.4
 -7 -1 6 1.5 0.8
 -7 -1 6 1.6 1.2
 6 1 -6 4.3 0.6
 6 1 -6 3.6 0.7
 6 1 -6 6.8 1.5
 -6 -1 6 4.8 1
 -6 -1 6 4.6 1.5
 5 1 -6 15 1.5
 5 1 -6 17.1 1.4
 5 1 -6 15.6 2
 -5 -1 6 15 1.5
 -5 -1 6 15.3 2.1
 4 1 -6 3.3 0.6
 4 1 -6 4.2 0.9
 -4 -1 6 3.5 0.7
 -4 -1 6 4.6 1.1
 3 1 -6 2.6 0.5
 3 1 -6 3.4 0.7
 -3 -1 6 2 0.8
 -3 -1 6 2.8 0.5
 2 1 -6 14.9 1.5
 -2 -1 6 15.7 1.3
 -2 -1 6 17.1 1.6
 1 1 -6 0.3 0.2
 1 1 -6 0.1 0.1
 -1 -1 6 0.3 0.1
 -1 -1 6 0.1 0.3
 0 1 -6 102.09 7.1
 0 -1 6 101.09 7.1
 -1 1 -6 85.99 5.9
 -1 1 -6 66.79 5.8
 -1 1 -6 88.69 5.8
 1 -1 6 81.59 5.7
 1 -1 6 83.59 5.8
 -2 1 -6 37.4 2.7
 -2 1 -6 34.8 2.7
 -2 1 -6 39 3
 2 -1 6 36.9 2.6
 -3 1 -6 3.4 0.6
 -3 1 -6 3.1 0.4
 -3 1 -6 2.5 0.7
 3 -1 6 1.7 0.4
 3 -1 6 5.2 1.4
 -4 1 -6 35.5 2.6
 -4 1 -6 34.5 3.3
 -4 1 -6 35.3 2.8
 4 -1 6 32.6 2.7
 4 -1 6 37.6 3.1
 4 -1 6 35.7 3.2
 -5 1 -6 10.8 1.1
 -5 1 -6 10.2 0.9
 -5 1 -6 10.2 1.7
 5 -1 6 9.1 1.5
 5 -1 6 8.8 1
 5 -1 6 10.4 1.5
 -6 1 -6 0.4 0.4
 -6 1 -6 0.1 0.7
 -6 1 -6 2.3 1.7
 6 -1 6 -0.4 0.7
 6 -1 6 0 0.3
 -7 1 -6 3.6 0.6
 -7 1 -6 3 1.3
 -7 1 -6 3.1 0.8
 -7 1 -6 5 2
 7 -1 6 2.3 0.6
 7 -1 6 4.7 1.2
 -8 1 -6 11.3 2.8
 -8 1 -6 11.3 1.1
 -8 1 -6 9.6 1.4
 -8 1 -6 4 1.8
 8 -1 6 10.6 1.2
 8 -1 6 8 1.5
 -9 1 -6 1.7 0.8
 -9 1 -6 2 0.5
 -9 1 -6 1.8 1.5
 9 -1 6 1.5 0.6
 9 -1 6 5.2 1.3
 -10 1 -6 5.5 2.2
 -10 1 -6 5.1 0.9
 10 -1 6 6.5 1
 -11 1 -6 -0.5 1.6
 -11 1 -6 0.5 0.5
 11 -1 6 0.9 0.8
 11 -1 6 -0.1 0.5
 -12 1 -6 5.2 2.7
 -12 1 -6 1.7 0.7
 12 -1 6 1.2 0.7
 12 -1 6 1.9 1.2
 12 0 -6 3 1.2
 -12 0 6 2.6 2.3
 11 0 -6 0.5 0.7
 11 0 -6 -0.1 0.4
 -11 0 6 -1.2 1.5
 -11 0 6 1.4 1.6
 10 0 -6 28.6 2.9
 10 0 -6 34.2 2.5
 -10 0 6 25.9 4.1
 -10 0 6 27.3 3.3
 9 0 -6 7.4 0.9
 9 0 -6 6.1 1.1
 -9 0 6 6.8 2.1
 -9 0 6 3.9 1.3
 8 0 -6 18.9 1.6
 8 0 -6 18.3 1.9
 -8 0 6 18.3 2.9
 -8 0 6 16.6 2.1
 7 0 -6 53.69 3.8
 7 0 -6 49.3 4.1
 -7 0 6 47.4 4.9
 -7 0 6 53.49 4.3
 6 0 -6 47.4 3.9
 6 0 -6 52.59 3.7
 -6 0 6 49.8 4.1
 -6 0 6 53.09 4.7
 5 0 -6 220.18 15.4
 5 0 -6 218.08 15.1
 5 0 -6 219.78 15.8
 -5 0 6 214.28 15.4
 -5 0 6 208.18 15.9
 4 0 -6 16 1.4
 4 0 -6 13.7 1.7
 4 0 -6 16.7 1.2
 -4 0 6 12.4 1.4
 -4 0 6 13.7 1.8
 3 0 -6 12.8 1.2
 3 0 -6 11.2 1.3
 -3 0 6 12 1.2
 -3 0 6 11.3 2.1
 2 0 -6 22.6 1.7
 2 0 -6 23.7 1.9
 -2 0 6 25.3 2.1
 -2 0 6 24 1.9
 1 0 -6 228.48 15.7
 -1 0 6 229.08 15.8
 -1 0 6 223.08 15.7
 0 0 -6 158.18 10.8
 0 0 6 153.78 10.8
 -1 0 -6 334.67 23.2
 -1 0 -6 329.37 23.1
 1 0 6 332.87 23
 1 0 6 332.67 23.1
 -2 0 -6 3.9 0.5
 -2 0 -6 2 0.3
 -2 0 -6 3.9 0.8
 2 0 6 2.6 0.2
 2 0 6 2.2 0.4
 2 0 6 3.1 0.7
 -3 0 -6 3.4 0.6
 -3 0 -6 4.6 1.3
 -3 0 -6 3.7 0.4
 3 0 6 3.2 0.5
 3 0 6 5.1 0.9
 3 0 6 5.1 1.2
 -4 0 -6 1.5 0.3
 -4 0 -6 1.5 0.9
 -4 0 -6 2.7 0.6
 4 0 6 1.5 0.7
 4 0 6 1.7 0.9
 4 0 6 2.6 0.5
 -5 0 -6 3.2 1.2
 -5 0 -6 2.2 0.6
 -5 0 -6 1.9 0.4
 5 0 6 3.2 1.1
 5 0 6 2.6 0.9
 5 0 6 1.7 0.5
 -6 0 -6 9.7 0.9
 -6 0 -6 7.3 1.8
 -6 0 -6 7.7 1.1
 -6 0 -6 9.1 2.2
 6 0 6 11.9 1.1
 6 0 6 9.7 1.4
 6 0 6 10.7 1.8
 -7 0 -6 0.4 0.8
 -7 0 -6 0.6 1.6
 -7 0 -6 0.9 0.6
 -7 0 -6 0.7 0.3
 7 0 6 0.2 0.4
 7 0 6 1 0.8
 7 0 6 1.3 0.8
 -8 0 -6 14.6 3.3
 -8 0 -6 8.9 1
 -8 0 -6 9.4 2.7
 -8 0 -6 8.9 1.4
 8 0 6 10.5 1.5
 8 0 6 11.2 2
 8 0 6 10 1.2
 -9 0 -6 0.9 0.4
 -9 0 -6 3.8 2.4
 -9 0 -6 -0.4 1.1
 9 0 6 0 0.5
 9 0 6 1.2 0.9
 -10 0 -6 11.7 2.9
 -10 0 -6 12.3 1.3
 10 0 6 13.6 1.5
 10 0 6 14.3 1.8
 -11 0 -6 6.6 2.5
 -11 0 -6 6.2 1
 11 0 6 8.6 1.1
 11 0 6 5.6 1.4
 -12 0 -6 5.4 2.9
 -12 0 -6 5 1
 12 0 6 3.9 1.2
 12 0 6 4.9 1
 12 -1 -6 -0.6 0.4
 12 -1 -6 -0.2 0.8
 -12 1 6 0.6 2
 -12 1 6 1.1 2.4
 11 -1 -6 2.9 1
 11 -1 -6 1.7 0.5
 -11 1 6 0.8 1.9
 -11 1 6 2.5 1.7
 10 -1 -6 1.2 0.7
 10 -1 -6 1.9 0.5
 -10 1 6 1.1 1.3
 -10 1 6 3.5 1.9
 9 -1 -6 1.7 0.4
 9 -1 -6 1.9 0.8
 -9 1 6 -0.1 1.2
 -9 1 6 -0.3 1.1
 8 -1 -6 2.9 0.5
 8 -1 -6 2.5 0.9
 -8 1 6 2.9 1.8
 -8 1 6 4 1.4
 7 -1 -6 3 0.5
 7 -1 -6 4.2 1.1
 -7 1 6 5.5 1.2
 -7 1 6 3.2 1.2
 6 -1 -6 4.2 0.9
 -6 1 6 3.3 0.9
 -6 1 6 5.3 1.5
 5 -1 -6 0.8 0.2
 5 -1 -6 1.1 0.6
 -5 1 6 0.1 0.7
 -5 1 6 0.9 0.7
 4 -1 -6 5.1 0.5
 4 -1 -6 5.2 0.8
 -4 1 6 4.8 0.9
 -4 1 6 6.1 1.3
 3 -1 -6 29.2 2.3
 3 -1 -6 30 2.1
 -3 1 6 29.7 2.4
 -3 1 6 26.7 2.6
 -2 1 6 23 2
 -2 1 6 23.8 1.9
 1 -1 -6 95.59 6.7
 1 -1 -6 98.89 6.9
 -1 1 6 97.19 6.7
 0 -1 -6 11.6 0.9
 0 1 6 11.6 0.9
 -1 -1 -6 0 0.2
 -1 -1 -6 0.3 0.3
 1 1 6 0.3 0.2
 1 1 6 -0.4 0.3
 -2 -1 -6 0.8 0.5
 -2 -1 -6 0.6 0.3
 2 1 6 0.6 0.3
 2 1 6 0.4 0.5
 -3 -1 -6 13.8 1.2
 -3 -1 -6 15 2
 3 1 6 10.8 1.1
 3 1 6 11.5 1.5
 3 1 6 12.3 1.5
 -4 -1 -6 15.7 2
 -4 -1 -6 13.2 1.4
 4 1 6 14.4 1.6
 4 1 6 13.4 1.8
 4 1 6 14.4 1.3
 -5 -1 -6 4.9 1.4
 -5 -1 -6 5.9 0.9
 5 1 6 5.6 1.1
 5 1 6 4.5 1.2
 5 1 6 5 0.7
 -6 -1 -6 7.6 1.1
 -6 -1 -6 6.7 1.7
 6 1 6 8.2 1.6
 6 1 6 9 1
 6 1 6 6 1.1
 -7 -1 -6 -0.1 0.5
 -7 -1 -6 -0.3 1.4
 -7 -1 -6 0.9 1
 7 1 6 0.9 0.9
 7 1 6 0.7 0.4
 7 1 6 1.1 0.8
 -8 -1 -6 8.6 0.9
 -8 -1 -6 6.1 2.5
 -8 -1 -6 8.1 2.3
 8 1 6 6 1
 8 1 6 9.9 1.4
 8 1 6 9.4 2.1
 -9 -1 -6 0 0.3
 -9 -1 -6 -0.4 1.1
 -9 -1 -6 4.5 2.3
 9 1 6 -0.1 0.9
 9 1 6 0.5 0.7
 9 1 6 0.9 0.5
 -10 -1 -6 20.5 3.8
 -10 -1 -6 23.9 2.1
 10 1 6 28.3 2.4
 10 1 6 26.1 2.6
 10 1 6 25.9 3.5
 -11 -1 -6 0.4 0.5
 -11 -1 -6 0.8 1.6
 11 1 6 0.8 0.7
 11 1 6 -0.3 0.5
 -12 -1 -6 -0.6 0.8
 -12 -1 -6 1.8 0.6
 -12 -1 -6 -0.7 1.9
 12 1 6 0.8 0.9
 12 1 6 0.4 0.6
 12 -2 -6 3.5 1.1
 12 -2 -6 2.8 0.6
 -12 2 6 0.8 2.7
 -12 2 6 3.3 1
 11 -2 -6 1.2 0.4
 11 -2 -6 -0.2 0.7
 -11 2 6 1.9 2
 -11 2 6 0.9 0.7
 10 -2 -6 2 0.5
 10 -2 -6 2.1 0.9
 -10 2 6 2.7 1.9
 -10 2 6 -0.5 1.3
 9 -2 -6 2.5 1
 9 -2 -6 1.8 0.4
 -9 2 6 0.4 1.3
 -9 2 6 0.5 1.3
 8 -2 -6 37.5 2.9
 8 -2 -6 38.8 3.6
 -8 2 6 43.5 5
 -8 2 6 35 4.2
 7 -2 -6 0.2 0.5
 7 -2 -6 0.4 0.2
 -7 2 6 0.2 0.9
 -7 2 6 0.6 0.9
 6 -2 -6 43.3 3.6
 -6 2 6 42.1 4.2
 -6 2 6 46.8 3.8
 5 -2 -6 49.4 3.9
 5 -2 -6 49.3 3.5
 -5 2 6 48.2 3.9
 -5 2 6 45.9 4.3
 4 -2 -6 215.98 15.2
 4 -2 -6 215.48 14.8
 -4 2 6 207.78 15.2
 -4 2 6 215.88 15.6
 3 -2 -6 0.8 0.1
 3 -2 -6 1.4 0.5
 -3 2 6 0.6 0.6
 -3 2 6 1.5 0.5
 2 -2 -6 39.6 3
 -2 2 6 39.3 3.1
 1 -2 -6 293.97 20.8
 -1 2 6 296.47 20.8
 -1 2 6 303.67 20.6
 0 2 6 7.7 0.7
 0 2 6 6.9 0.6
 -1 -2 -6 476.25 33.7
 -1 -2 -6 504.15 33.6
 1 2 6 476.95 33.6
 1 2 6 479.25 33.7
 1 2 6 484.95 33.5
 -2 -2 -6 4 0.3
 -2 -2 -6 4.4 0.9
 -2 -2 -6 3.8 0.6
 2 2 6 3.8 0.9
 2 2 6 4 0.6
 2 2 6 4.2 0.4
 -3 -2 -6 127.99 9
 -3 -2 -6 129.09 9.6
 -3 -2 -6 131.69 9.2
 3 2 6 121.59 9.1
 3 2 6 122.49 9.2
 3 2 6 150.18 10.1
 -4 -2 -6 4.6 0.6
 -4 -2 -6 3.7 0.8
 -4 -2 -6 4.9 1.4
 4 2 6 4 0.7
 4 2 6 5.1 1.3
 4 2 6 5.3 1
 -5 -2 -6 73.69 6.1
 -5 -2 -6 62.79 5.2
 -5 -2 -6 70.39 5.4
 5 2 6 77.39 5.3
 5 2 6 73.59 5.3
 5 2 6 69.99 6
 -6 -2 -6 11.1 2
 6 2 6 12.6 1.4
 6 2 6 14.2 2.1
 6 2 6 11.6 1.3
 -7 -2 -6 7.8 2.1
 -7 -2 -6 8.8 2.2
 7 2 6 5.5 1.7
 7 2 6 4.7 0.8
 7 2 6 4 0.9
 -8 -2 -6 66.59 6.8
 -8 -2 -6 66.69 6.1
 8 2 6 75.19 5.5
 8 2 6 82.69 6.7
 8 2 6 73.79 5.6
 -9 -2 -6 2.3 1.4
 9 2 6 2.1 0.7
 9 2 6 3 1.3
 9 2 6 2.4 0.8
 -10 -2 -6 50.49 5.6
 -10 -2 -6 38.8 4
 10 2 6 49.9 3.8
 10 2 6 46.9 4.1
 10 2 6 51.49 5.2
 -11 -2 -6 17.1 1.6
 -11 -2 -6 20.9 3.8
 -11 -2 -6 12 2
 11 2 6 24 3.4
 11 2 6 16.7 2
 11 2 6 15.5 1.8
 -12 -2 -6 32.7 2.7
 -12 -2 -6 30 4.9
 -12 -2 -6 25.3 3.2
 12 2 6 29.7 3.1
 12 2 6 35.7 2.9
 11 -3 -6 5.1 0.7
 11 -3 -6 2.3 1.2
 -11 3 6 4.9 1.1
 -11 3 6 7.5 2.7
 -11 3 6 1.7 3.8
 10 -3 -6 3.7 1.1
 10 -3 -6 3.7 0.6
 -10 3 6 1.9 1.9
 -10 3 6 4.7 1.1
 -10 3 6 2.2 1.8
 9 -3 -6 0.8 0.4
 9 -3 -6 0.7 0.7
 -9 3 6 0.8 1.5
 -9 3 6 2.1 1.3
 8 -3 -6 -0.2 0.2
 8 -3 -6 0.1 0.5
 -8 3 6 -0.1 1.1
 -8 3 6 0.4 1
 7 -3 -6 5.8 1.1
 7 -3 -6 6.4 0.7
 -7 3 6 8.6 2
 -7 3 6 6.1 1.6
 6 -3 -6 1.8 0.7
 -6 3 6 1.8 0.9
 -6 3 6 0.9 0.8
 5 -3 -6 0.1 0.1
 5 -3 -6 0.3 0.4
 -5 3 6 0.1 0.5
 -5 3 6 0 0.2
 -5 3 6 -0.3 0.5
 4 -3 -6 10.5 0.8
 4 -3 -6 9.3 1.2
 -4 3 6 9.3 0.9
 -4 3 6 10.9 1.3
 -4 3 6 10.4 1.5
 3 -3 -6 6.5 0.5
 3 -3 -6 6.2 0.9
 -3 3 6 7.6 1
 -3 3 6 7.2 0.6
 2 -3 -6 3.9 0.6
 -2 3 6 3.6 0.6
 -2 3 6 3.7 0.3
 1 -3 -6 140.79 9.8
 -1 3 6 137.69 9.8
 0 -3 -6 121.99 8.7
 0 3 6 126.89 8.7
 0 3 6 122.09 8.7
 -1 -3 -6 132.09 9.3
 -1 -3 -6 130.69 9
 1 3 6 125.69 9
 1 3 6 124.99 9.3
 1 3 6 130.49 9
 -2 -3 -6 7.3 1.1
 -2 -3 -6 5.3 0.5
 2 3 6 6.2 0.6
 2 3 6 6.1 1.1
 2 3 6 6.2 0.7
 -3 -3 -6 0.1 0.2
 -3 -3 -6 0.3 0.7
 3 3 6 0.1 0.2
 3 3 6 0.1 0.3
 3 3 6 0.4 0.7
 3 3 6 -0.4 0.6
 -4 -3 -6 1.7 0.4
 -4 -3 -6 2.2 1.1
 4 3 6 1.1 0.5
 4 3 6 2.1 0.6
 4 3 6 0.2 0.8
 -5 -3 -6 58.39 5.2
 -5 -3 -6 55.99 4.3
 5 3 6 56.69 5.1
 5 3 6 57.29 4.3
 5 3 6 60.19 4.4
 -6 -3 -6 1.6 0.6
 -6 -3 -6 1.2 1.2
 6 3 6 1 0.5
 6 3 6 2.2 1
 6 3 6 1.6 0.6
 -7 -3 -6 5.4 1
 -7 -3 -6 8.6 2
 7 3 6 7.1 1
 7 3 6 7 1.7
 7 3 6 6 1
 -8 -3 -6 -0.5 1.1
 -8 -3 -6 0.4 0.6
 8 3 6 0.4 0.5
 8 3 6 0.6 0.5
 8 3 6 1.1 1.1
 -9 -3 -6 1.9 1.6
 -9 -3 -6 2.4 0.9
 9 3 6 1.9 0.7
 9 3 6 1.6 0.8
 9 3 6 0 1
 -10 -3 -6 5.4 1.3
 -10 -3 -6 5.3 2.2
 10 3 6 4.7 1.1
 10 3 6 7 2.1
 10 3 6 4.5 1.1
 -11 -3 -6 0.2 0.7
 -11 -3 -6 1.9 1.9
 11 3 6 1 0.6
 11 3 6 -0.2 1.4
 11 3 6 1 0.8
 -12 -3 -6 0.4 0.5
 -12 -3 -6 -1.7 0.8
 -12 -3 -6 -0.3 1.9
 12 3 6 0.1 1.5
 12 3 6 0.7 0.7
 12 3 6 0.7 0.7
 11 -4 -6 2.8 0.6
 11 -4 -6 2.8 1.1
 -11 4 6 5.9 2.3
 -11 4 6 1.7 0.9
 -11 4 6 0.4 2.5
 10 -4 -6 15 1.3
 10 -4 -6 14.4 2
 -10 4 6 15 3
 -10 4 6 15.8 1.9
 -10 4 6 11.9 2.9
 9 -4 -6 2.4 0.5
 9 -4 -6 3.6 1.1
 -9 4 6 2.4 1.4
 -9 4 6 1.8 1.6
 -9 4 6 2.4 0.8
 8 -4 -6 30.5 3
 8 -4 -6 31.3 2.4
 -8 4 6 34.4 3.4
 -8 4 6 26 3.1
 -8 4 6 34.2 3.9
 7 -4 -6 3.4 0.5
 7 -4 -6 2.7 0.9
 -7 4 6 5.7 1.5
 -7 4 6 3.4 0.8
 -7 4 6 4.7 1.5
 -7 4 6 4.4 0.7
 6 -4 -6 56.49 4.1
 6 -4 -6 57.79 4.6
 -6 4 6 56.59 4.9
 -6 4 6 58.89 4.3
 -6 4 6 56.79 5.3
 -6 4 6 60.99 4.5
 5 -4 -6 -0.1 0.4
 5 -4 -6 0.3 0.2
 -5 4 6 -0.5 0.5
 -5 4 6 0.8 0.7
 -5 4 6 0.6 0.3
 4 -4 -6 184.18 12.9
 4 -4 -6 179.58 13.3
 -4 4 6 201.18 13.4
 -4 4 6 184.48 13.2
 -4 4 6 179.88 12.9
 3 -4 -6 17.5 1.6
 -3 4 6 16.4 1.5
 -3 4 6 16 1.7
 -3 4 6 17 1.3
 2 -4 -6 150.18 10.7
 -2 4 6 149.19 10.7
 -2 4 6 154.08 10.4
 -2 4 6 145.39 10.6
 1 -4 -6 23 1.9
 -1 4 6 24.8 1.9
 -1 4 6 22.5 1.9
 0 -4 -6 420.06 29.5
 0 -4 -6 443.56 29.6
 0 4 6 419.46 29.5
 0 4 6 419.56 29.6
 -1 -4 -6 70.49 5
 1 4 6 70.99 5.4
 1 4 6 68.69 5
 1 4 6 72.69 5.1
 -2 -4 -6 44.6 3.8
 -2 -4 -6 46.8 3.4
 2 4 6 46.3 3.9
 2 4 6 47.1 3.4
 -3 -4 -6 61.49 4.2
 -3 -4 -6 51.99 4.7
 3 4 6 52.19 4.2
 3 4 6 61.79 4.8
 3 4 6 57.29 4.3
 -4 -4 -6 267.37 17.2
 -4 -4 -6 253.17 17.9
 4 4 6 229.18 17
 4 4 6 240.28 17.9
 4 4 6 232.78 17.2
 -5 -4 -6 154.58 11.8
 -5 -4 -6 162.68 11
 5 4 6 142.29 10.8
 5 4 6 154.98 11.8
 5 4 6 153.68 11
 -6 -4 -6 32.8 3.7
 6 4 6 33.6 3.7
 6 4 6 35.6 2.8
 6 4 6 38.6 3
 -7 -4 -6 15.2 1.8
 -7 -4 -6 19.3 2.8
 7 4 6 17.6 1.6
 7 4 6 20.9 2.7
 7 4 6 16.2 1.7
 -8 -4 -6 6.5 2.1
 -8 -4 -6 11.1 1.5
 8 4 6 7.4 2
 8 4 6 9.6 1.2
 8 4 6 10.3 1.2
 -9 -4 -6 25.4 3.6
 -9 -4 -6 20.2 2.5
 9 4 6 21.2 3.2
 9 4 6 28.5 2.4
 9 4 6 24.4 2.2
 -10 -4 -6 14.9 3
 -10 -4 -6 11.6 1.8
 10 4 6 12 1.5
 10 4 6 13.1 2.8
 10 4 6 15.5 1.7
 -11 -4 -6 8.7 1.5
 -11 -4 -6 7.3 2.6
 11 4 6 6.6 1.2
 11 4 6 8.6 2.4
 -12 -4 -6 3 1.2
 -12 -4 -6 3.7 2.2
 12 4 6 2.8 1
 12 4 6 2.1 1.9
 12 4 6 3.4 1
 11 -5 -6 0.9 0.4
 11 -5 -6 0 0.9
 -11 5 6 1.7 2.1
 -11 5 6 3.1 2.8
 -11 5 6 0.3 0.7
 10 -5 -6 0.7 0.9
 10 -5 -6 0.6 0.3
 -10 5 6 1 0.7
 -10 5 6 -0.8 1.9
 -10 5 6 -1 1.3
 9 -5 -6 18.6 1.6
 9 -5 -6 17.9 2.2
 -9 5 6 19 3.2
 -9 5 6 23 3.2
 -9 5 6 17 2
 8 -5 -6 8.9 0.8
 8 -5 -6 8.8 1.4
 -8 5 6 8.7 2
 -8 5 6 7 1.1
 -8 5 6 5.6 1.2
 -8 5 6 7.4 2.1
 7 -5 -6 0.4 0.6
 7 -5 -6 0.9 0.3
 -7 5 6 1.1 0.6
 -7 5 6 1.4 0.5
 -7 5 6 1.8 1.3
 -7 5 6 2.1 1
 6 -5 -6 0.3 0.2
 6 -5 -6 0.4 0.6
 -6 5 6 0.7 0.7
 -6 5 6 0.3 0.3
 -6 5 6 0 0.4
 -6 5 6 -0.7 0.9
 5 -5 -6 0.1 0.3
 5 -5 -6 -0.1 0.4
 -5 5 6 0 0.2
 -5 5 6 0.5 0.7
 -5 5 6 -0.1 0.6
 -5 5 6 0.2 0.4
 4 -5 -6 0.3 0.2
 4 -5 -6 0 0.4
 -4 5 6 -0.4 0.2
 -4 5 6 0.4 0.4
 -4 5 6 1 0.7
 3 -5 -6 2.4 0.7
 -3 5 6 1.6 0.5
 -3 5 6 2.4 0.8
 -3 5 6 1.6 0.3
 2 -5 -6 3.4 0.7
 -2 5 6 4.5 0.9
 -2 5 6 3.1 0.4
 -2 5 6 3.1 0.6
 1 -5 -6 0.2 0.3
 1 -5 -6 0.3 0.3
 -1 5 6 -0.2 0.3
 -1 5 6 0.3 0.4
 0 -5 -6 108.39 7.6
 0 -5 -6 107.99 7.7
 0 5 6 106.09 7.7
 0 5 6 108.69 7.7
 -1 -5 -6 6 0.6
 -1 -5 -6 6.4 0.7
 1 5 6 6.3 0.7
 1 5 6 6.2 1.1
 1 5 6 6.6 0.6
 -2 -5 -6 6.7 1.1
 -2 -5 -6 6.6 0.7
 2 5 6 7 1.4
 2 5 6 6.5 0.8
 -3 -5 -6 -0.3 0.7
 -3 -5 -6 0.4 0.3
 3 5 6 -0.5 0.8
 3 5 6 0.6 0.4
 -4 -5 -6 -0.6 0.6
 -4 -5 -6 0.2 0.4
 4 5 6 -0.5 0.4
 4 5 6 0.7 0.9
 4 5 6 0.2 0.4
 -5 -5 -6 -0.5 0.8
 5 5 6 0.2 0.5
 5 5 6 -0.1 0.8
 -6 -5 -6 5.3 0.9
 -6 -5 -6 3.9 1.4
 6 5 6 4.4 0.7
 6 5 6 5.3 1
 6 5 6 4.5 1.4
 -7 -5 -6 0 1.1
 -7 -5 -6 0.3 0.5
 7 5 6 0.6 0.5
 7 5 6 0.5 0.4
 7 5 6 0.9 1
 -8 -5 -6 0.5 0.6
 -8 -5 -6 0.5 1.3
 8 5 6 1.2 1.3
 8 5 6 1.1 0.5
 8 5 6 0.7 0.5
 -9 -5 -6 10.6 2.8
 -9 -5 -6 8.3 1.4
 9 5 6 7.7 1.3
 9 5 6 7.9 1.1
 9 5 6 11.4 2.5
 -10 -5 -6 3 1
 -10 -5 -6 6.3 2.3
 10 5 6 6 2
 10 5 6 5.6 1.2
 10 5 6 5 1
 -11 -5 -6 2.5 0.9
 -11 -5 -6 2.3 1.8
 11 5 6 0 0.6
 11 5 6 0.4 1.3
 11 5 6 0.7 0.7
 -12 -5 -6 -0.3 1.9
 -12 -5 -6 0.1 0.9
 12 5 6 -0.3 0.6
 12 5 6 0.3 0.6
 12 5 6 1 1.6
 11 -6 -6 31.2 3.6
 11 -6 -6 30.1 2.4
 10 -6 -6 0.4 0.3
 -10 6 6 0.3 0.6
 -10 6 6 -0.8 2.4
 -10 6 6 -0.3 2.1
 9 -6 -6 12 1.1
 9 -6 -6 12.7 1.9
 -9 6 6 15.2 3.4
 -9 6 6 16.6 2.8
 -9 6 6 10.3 1.6
 8 -6 -6 17.8 1.5
 8 -6 -6 18.7 2.2
 -8 6 6 17.3 2.8
 -8 6 6 18.4 2.9
 -8 6 6 17.3 2
 -8 6 6 19.6 1.8
 7 -6 -6 65.99 5.3
 7 -6 -6 62.49 4.6
 -7 6 6 66.79 5.6
 -7 6 6 64.59 4.8
 -7 6 6 58.39 5.9
 6 -6 -6 37.6 2.9
 6 -6 -6 38.6 3.5
 -6 6 6 39.2 3
 -6 6 6 39.5 3.3
 -6 6 6 42.7 3.8
 -6 6 6 40.9 4
 5 -6 -6 18.5 1.5
 5 -6 -6 18.6 2
 -5 6 6 20.7 1.6
 -5 6 6 19.9 2.3
 -5 6 6 19.4 1.9
 4 -6 -6 3.2 0.8
 -4 6 6 3.3 0.7
 -4 6 6 3.4 0.4
 -4 6 6 4.1 1.1
 3 -6 -6 41.3 3.3
 -3 6 6 39.4 3.4
 -3 6 6 36.2 3.1
 -3 6 6 40.7 2.9
 2 -6 -6 408.46 28.1
 -2 6 6 398.56 28.1
 -2 6 6 404.76 27.8
 -2 6 6 392.36 28
 1 -6 -6 34.1 2.7
 1 -6 -6 34 2.7
 -1 6 6 30.5 2.7
 -1 6 6 35.4 2.8
 0 -6 -6 134.99 9.5
 0 -6 -6 132.39 9.6
 0 6 6 130.59 9.6
 0 6 6 140.79 9.6
 -1 -6 -6 5.3 0.6
 -1 -6 -6 5 0.7
 1 6 6 5.3 0.7
 1 6 6 5.9 0.8
 1 6 6 6.4 1.3
 -2 -6 -6 47.9 3.4
 -2 -6 -6 45.7 3.9
 2 6 6 45.5 4
 2 6 6 41 3.5
 -3 -6 -6 59.19 4.3
 -3 -6 -6 63.19 5
 3 6 6 50.89 4.9
 -4 -6 -6 55.49 4.9
 -4 -6 -6 63.49 4.4
 4 6 6 54.19 5
 4 6 6 51.09 4.5
 -5 -6 -6 74.39 6.5
 -5 -6 -6 78.59 5.8
 5 6 6 78.39 5.9
 5 6 6 71.39 6.5
 -6 -6 -6 13.2 1.5
 -6 -6 -6 14.7 2.3
 6 6 6 11.6 1
 6 6 6 12.4 1.5
 6 6 6 14.2 2.3
 -7 -6 -6 15.2 1.7
 -7 -6 -6 16.2 2.7
 7 6 6 16.4 1.7
 7 6 6 18 2.7
 7 6 6 15.1 1.4
 -8 -6 -6 21.5 2.2
 -8 -6 -6 19.9 3.4
 8 6 6 19 1.7
 8 6 6 22.6 4.9
 8 6 6 18.8 2
 -9 -6 -6 39.9 3.6
 -9 -6 -6 37.6 4.7
 9 6 6 39.7 4.6
 9 6 6 42.6 3.5
 9 6 6 38.5 3.2
 -10 -6 -6 6.3 2.4
 -10 -6 -6 8.8 1.6
 10 6 6 7.7 1.3
 10 6 6 6.2 2
 10 6 6 7.9 1.1
 -11 -6 -6 7.5 1.6
 -11 -6 -6 10.7 3
 11 6 6 12.7 1.6
 11 6 6 10.9 2.6
 -12 -6 -6 9.2 3
 -12 -6 -6 8.1 1.7
 12 6 6 10.1 1.6
 12 6 6 12.8 2.7
 12 6 6 9 1.4
 10 -7 -6 2.2 0.5
 10 -7 -6 3.8 1.3
 -10 7 6 8.3 3
 -10 7 6 2.7 1.1
 -10 7 6 2.4 1.8
 9 -7 -6 0.8 0.4
 9 -7 -6 2.9 1.2
 -9 7 6 2 2
 -9 7 6 1 0.6
 -9 7 6 0.9 0.7
 -9 7 6 1.6 1.7
 8 -7 -6 6.3 1.3
 8 -7 -6 4.8 0.7
 -8 7 6 6.4 2.2
 -8 7 6 6.9 1
 -8 7 6 6.8 2
 -8 7 6 5.7 1.2
 7 -7 -6 0.2 0.2
 7 -7 -6 0.4 0.7
 -7 7 6 0.5 0.4
 -7 7 6 1 0.6
 -7 7 6 0.9 0.9
 -7 7 6 1.3 1.4
 6 -7 -6 11.5 1.7
 6 -7 -6 12.8 1.1
 -6 7 6 12.4 2.3
 -6 7 6 15.1 1.6
 -6 7 6 13.1 1.2
 -6 7 6 13.9 2.3
 5 -7 -6 1.7 0.8
 5 -7 -6 1 0.3
 -5 7 6 1.4 1.1
 -5 7 6 2.4 0.7
 -5 7 6 0.9 0.3
 4 -7 -6 7.3 1.1
 -4 7 6 5 0.6
 -4 7 6 5.6 0.9
 -4 7 6 5.4 1.4
 3 -7 -6 4.1 0.8
 -3 7 6 3 0.4
 -3 7 6 3.5 0.7
 -3 7 6 3.7 1.1
 2 -7 -6 1.5 0.5
 2 -7 -6 2.5 0.7
 -2 7 6 1.6 0.8
 -2 7 6 2.8 0.4
 -2 7 6 2.1 0.6
 1 -7 -6 56.59 4.3
 1 -7 -6 59.19 4.3
 -1 7 6 59.69 4.5
 -1 7 6 56.59 4.1
 -1 7 6 53.49 4.4
 0 -7 -6 10.3 1.1
 0 -7 -6 8.5 1
 0 7 6 7.7 1.3
 0 7 6 9.2 1.1
 -1 -7 -6 2.4 0.6
 -1 -7 -6 1.8 0.4
 1 7 6 3.8 1.1
 1 7 6 2.7 0.7
 1 7 6 1.9 0.6
 -2 -7 -6 4.7 0.5
 -2 -7 -6 4 0.7
 2 7 6 4.7 0.9
 2 7 6 4.4 1.2
 -3 -7 -6 1.1 0.5
 -3 -7 -6 0.4 0.7
 3 7 6 1.1 0.8
 3 7 6 0.2 0.6
 -4 -7 -6 -0.1 0.3
 -4 -7 -6 0.8 0.9
 4 7 6 0 0.5
 4 7 6 1.1 0.9
 -5 -7 -6 2 1.1
 -5 -7 -6 4.3 0.8
 5 7 6 6.3 1.7
 5 7 6 3.1 0.9
 -6 -7 -6 6.9 2
 -6 -7 -6 8.7 1.2
 6 7 6 7.6 1.8
 6 7 6 9.3 1.3
 -7 -7 -6 1.6 0.7
 -7 -7 -6 0.9 1.2
 7 7 6 0.9 0.7
 7 7 6 1.4 1.2
 7 7 6 1.1 0.3
 -8 -7 -6 -0.1 0.7
 -8 -7 -6 0.8 1.2
 8 7 6 0.5 1.2
 8 7 6 0 0.3
 -9 -7 -6 0.1 0.6
 -9 -7 -6 0.3 1.3
 9 7 6 0.1 1.2
 9 7 6 1.6 0.8
 9 7 6 1.2 0.5
 -10 -7 -6 2.3 0.9
 -10 -7 -6 1.2 1.6
 10 7 6 0.2 0.6
 10 7 6 1.1 0.5
 10 7 6 1.6 1.7
 -11 -7 -6 1.7 1.9
 -11 -7 -6 1 0.8
 11 7 6 5.7 2.2
 11 7 6 3 0.9
 11 7 6 1.1 0.6
 -12 -7 -6 -1.3 1.7
 -12 -7 -6 0 0.8
 12 7 6 0.3 0.6
 12 7 6 1.2 1.8
 10 -8 -6 1.3 1
 10 -8 -6 0.6 0.4
 -10 8 6 1.1 0.7
 -10 8 6 4 2.9
 -10 8 6 -0.6 0.8
[truncated: 877,785 more chars]
